# Supplementary material for: Mouse liver sinusoidal endothelial cell responses to the glucocorticoid receptor agonist dexamethasone
Source: Front Pharmacol. 2024 Oct 8;15:1377136. doi: 10.3389/fphar.2024.1377136 (PMC11494038; doi:10.3389/fphar.2024.1377136)
Supplement: Supplementary file 1 [file Table2.xlsx]

## Sheet: Figure_4C_supplemental
order	Categories	Collection	NAME	Comparing NT_10h vs NT_1h					Comparing NT_48hvsNT_1h					Comparing Dex_10hvsNT_10h					Comparing Dex_48hvsNT_48h
				NES	rank	FDR q-val	NOM p-val	significance	NES	rank	FDR q-val	NOM p-val	significance	NES	rank	FDR q-val	NOM p-val	significance	NES	rank	FDR q-val	NOM p-val	significance
1	Metabolic Pathways	HALLMARK	Glycolysis	1.4726	1.43044	0.0371157	0.0131899	*	1.91231	3.54056	0.000288031	0	*	0.928785	0	1	0.610279		0.8989	0.109987	0.77627	0.676478
2		HALLMARK	Oxidative Phosphorylation	-1.23963	-0.169586	0.676728	0.118417		-1.62375	-1.17309	0.0671292	0.00307285		1.76022	1.49326	0.0321173	0.000223897	*	-2.04439	-2.78489	0.00164101	0	*
3		KEGG	Valine Leucine And Isoleucine Degradation	-0.778324	0	1	0.833016		-1.71819	-1.38061	0.0416281	0.00397189	*	-1.71639	-0.407244	0.391522	0.00401398		-1.21315	-0.280912	0.523706	0.184073
4		KEGG	Arachidonic Acid Metabolism	-1.88807	-1.74336	0.0180568	0.000836661	*	-1.99384	-2.04112	0.00909665	0.000228864	*	-1.03513	-0.183177	0.655878	0.399078		-1.57569	-0.675796	0.210962	0.0306924
5		KEGG	Peroxisome	-1.91735	-1.63493	0.0231776	0.000116788	*	-1.49258	-1.00045	0.0998962	0.0184407		-0.857426	-0.0318457	0.929296	0.771386		-0.813897	-0.0135126	0.969365	0.798266
6		KEGG	Amino Sugar And Nucleotide Sugar Metabolism	1.7182	1.41509	0.0384516	0.00473788	*	1.37244	0.589588	0.257283	0.076394		-1.57772	-0.844358	0.143101	0.0135283		-1.00752	-0.0942458	0.804923	0.445705
7	Immune and Inflammatory Responses	HALLMARK	Interferon Gamma Response	2.92765	4.64479	2.27e-05	0	*	2.6562	4.64479	2.27e-05	0	*	-1.41274	-0.794432	0.160534	0.00657222		-1.95459	-2.70261	0.0019833	1.83e-05	*
8		HALLMARK	Inflammatory Response	2.68521	4.64479	2.27e-05	0	*	2.32193	4.64479	2.27e-05	0	*	-1.10174	-0.300164	0.500999	0.248659		-1.58309	-1.38828	0.0408993	0.00714977	*
9		HALLMARK	Interferon Alpha Response	2.73064	4.64479	2.27e-05	0	*	2.49144	4.64479	2.27e-05	0	*	-1.26309	-0.517963	0.303415	0.0783222		-1.43336	-1.01532	0.096533	0.0304082
10		KEGG	Toll Like Receptor Signaling Pathway	1.74946	1.50525	0.0312428	0.00319081	*	1.08157	0.277927	0.527318	0.332855		-1.0144	-0.169546	0.676791	0.418332		-1.15305	-0.197329	0.63485	0.243088
11		HALLMARK	Allograft Rejection	1.9267	3.3426	0.000454362	4.1e-05	*	1.69489	2.36953	0.00427039	0.00152639	*	-1.17975	-0.344737	0.452129	0.144206		-1.68488	-1.78567	0.0163807	0.00197691	*
12		KEGG	Cytokine Cytokine Receptor Interaction	1.87792	1.78973	0.0162283	0.00107214	*	1.62614	1.21714	0.060654	0.0110667		-1.45955	-0.634508	0.232002	0.038		-1.46751	-0.580737	0.262581	0.0442212
13		HALLMARK	Tnfa Signaling Via Nfkb	2.91648	4.64479	2.27e-05	0	*	2.59303	4.64479	2.27e-05	0	*	0.948595	0	1	0.556184		-1.90927	-2.89895	0.00126198	0.000129759	*
14		KEGG	Nod Like Receptor Signaling Pathway	1.91762	1.71769	0.0191562	0.000617157	*	1.64462	1.25076	0.0561364	0.0094346		1.1067	0.0701849	0.850776	0.318875		-1.37896	-0.43463	0.367596	0.0824161
15	Cellular Stress Responses	HALLMARK	Hypoxia	2.41122	4.64479	2.27e-05	0	*	2.42119	4.64479	2.27e-05	0	*	1.01547	0	1	0.441021		1.28899	0.609849	0.245556	0.0814191
16		HALLMARK	UV Response Up	2.00664	3.82822	0.00014852	0	*	1.83966	3.13461	0.000733484	9.14e-05	*	0.877983	0	1	0.697167		-1.25885	-0.684402	0.206823	0.105507
17		KEGG	P53 Signaling Pathway	1.60143	1.11004	0.0776185	0.0235077		1.88574	2.06953	0.00852057	0.0010113	*	1.21797	0.132062	0.7378	0.207556		-1.56486	-0.762151	0.172922	0.0282577
18		HALLMARK	Unfolded Protein Response	1.87148	3.06731	0.000856429	0.000143214	*	2.20891	4.64479	2.27e-05	0	*	0.815506	0	1	0.801379		-1.44893	-0.975388	0.105831	0.0236977
19	Cell Signaling Pathways	KEGG	Calcium Signaling Pathway	0.586565	0.0100514	0.977122	0.989451		-1.72215	-1.34927	0.0447434	0.00293926	*	-0.8855	-0.0261415	0.941583	0.695972		1.05666	0.167409	0.680128	0.36409
20		KEGG	Phosphatidylinositol Signaling System	-1.24668	-0.127311	0.745915	0.149351		-1.9385	-1.89352	0.0127784	0.000359186	*	-0.924711	-0.0686038	0.853879	0.600038		1.14172	0.217767	0.605665	0.259415
21		HALLMARK	Il6 Jak Stat3 Signaling	2.03055	3.97041	0.000107052	6.21e-05	*	1.51711	1.56688	0.0271094	0.0268922	*	0.801579	0	1	0.775006		1.68542	1.66242	0.0217562	0.00818229	*
22		HALLMARK	Il2 Stat5 Signaling	1.72882	2.3799	0.00416963	0.000853797	*	1.43526	1.26749	0.0540143	0.0239078		-1.0765	-0.319857	0.478788	0.280418		-1.22047	-0.626352	0.2364	0.135126
23		HALLMARK	Mtorc1 Signaling	1.83983	2.90922	0.00123248	4.05e-05	*	2.24379	4.64479	2.27e-05	0	*	-1.07705	-0.279861	0.524976	0.246779		-1.48733	-1.06073	0.086951	0.00774814
24	Apoptosis	HALLMARK	Apoptosis	1.72301	2.3796	0.00417251	0.00114839	*	1.73181	2.53355	0.00292717	0.000765638	*	1.29798	0.417792	0.382128	0.0845083		1.03028	0.193507	0.640461	0.390748
25	Cell Cycle and Growth	HALLMARK	Myc Targets V2	1.51212	1.50562	0.0312165	0.026055	*	2.38529	4.64479	2.27e-05	0	*	-1.99147	-2.83905	0.00144859	0.00015693	*	-1.92954	-2.84468	0.00142995	0.000111753	*
26		HALLMARK	Myc Targets V1	1.63047	1.96618	0.0108098	0.000343296	*	2.31155	4.64479	2.27e-05	0	*	-1.00824	-0.22304	0.598356	0.428512		-1.2478	-0.678185	0.209805	0.0679496
27	Cellular Structure and Adhesion	KEGG	Vascular Smooth Muscle Contraction	-1.08322	-0.0382059	0.915786	0.319958		-2.07531	-2.26441	0.00543986	2.6e-05	*	0.861136	0.000134552	0.99969	0.696503		1.24865	0.218184	0.605085	0.146862
28		KEGG	Cell Adhesion Molecules Cams	2.02446	2.11427	0.00768656	6.22e-05	*	2.00869	2.7873	0.00163193	8.33e-05	*	-1.32342	-0.444711	0.359161	0.08932		-1.81604	-1.43785	0.0364881	0.00190526	*
29		KEGG	Glycosaminoglycan Degradation	1.84505	1.79455	0.0160492	0.00280229	*	1.72218	1.43649	0.0366021	0.00741914	*	0.738538	0	1	0.818163		-0.561965	0	1	0.958913
30	Protein Homeostasis	KEGG	Ribosome	-1.71925	-1.13111	0.0739411	0.00101783		2.17308	4.06784	8.55e-05	0	*	0.821798	0	1	0.785875		-0.861847	-0.0333057	0.926178	0.729516
31		KEGG	Proteasome	1.83727	1.82108	0.015098	0.0011369	*	2.33526	5.18339	6.56e-06	0	*	-0.870919	-0.0185622	0.95816	0.707832		0.496802	0.00293404	0.993267	0.996722
32	DNA-related Processes	KEGG	Basal Transcription Factors	-0.993067	-0.0561868	0.878645	0.4664		-1.13219	-0.389514	0.407836	0.279889		1.78016	1.31008	0.0489685	0.00189273	*	1.00342	0.120378	0.757918	0.45261
33		KEGG	Cytosolic Dna Sensing Pathway	1.88874	1.72572	0.0188051	0.00120843	*	1.34922	0.551219	0.281048	0.108		0.959492	0	1	0.524199		-1.14691	-0.218046	0.605276	0.27884
