# Supplementary material for: Mouse liver sinusoidal endothelial cell responses to the glucocorticoid receptor agonist dexamethasone
Source: Front Pharmacol. 2024 Oct 8;15:1377136. doi: 10.3389/fphar.2024.1377136 (PMC11494038; doi:10.3389/fphar.2024.1377136)
Supplement: Supplementary file 2 [file Table3.XLSX]

## Sheet: Fig5
Symbol and description			Normalized expression values															Results from edgeR analysis
Gene symbol	Protein	Protein name	NT_1h_TMT_Exp1	NT_1h_TMT_Exp2	NT_1h_TMT_Exp3	NT_10h_TMT_Exp1	NT_10h_TMT_Exp2	NT_10h_TMT_Exp3	Dex_10h_TMT_Exp1	Dex_10h_TMT_Exp2	Dex_10h_TMT_Exp3	NT_48h_TMT_Exp1	NT_48h_TMT_Exp2	NT_48h_TMT_Exp3	Dex_48h_TMT_Exp1	Dex_48h_TMT_Exp2	Dex_48h_TMT_Exp3	log2FC_NT_10h_vs_NT_1h	PValue_NT_10h_vs_NT_1h	FDR_NT_10h_vs_NT_1h	log2FC_NT_48h_vs_NT_10h	PValue_NT_48h_vs_NT_10h	FDR_NT_48h_vs_NT_10h	log2FC_NT_48h_vs_NT_1h	PValue_NT_48h_vs_NT_1h	FDR_NT_48h_vs_NT_1h	log2FC_Dex_10h_vs_NT_1h	PValue_Dex_10h_vs_NT_1h	FDR_Dex_10h_vs_NT_1h	log2FC_Dex_48h_vs_NT_1h	PValue_Dex_48h_vs_NT_1h	FDR_Dex_48h_vs_NT_1h	log2FC_Dex_48h_vs_Dex_10h	PValue_Dex_48h_vs_Dex_10h	FDR_Dex_48h_vs_Dex_10h	log2FC_Dex_10h_vs_NT_10h	PValue_Dex_10h_vs_NT_10h	FDR_Dex_10h_vs_NT_10h	log2FC_Dex_48h_vs_NT_48h	PValue_Dex_28h_vs_NT_48h	FDR_Dex_48h_vs_NT_48h
Gapdh;Gm10358	A0A0A0MQF6;P16858;A0A1D5RLD8;S4R257	Glyceraldehyde-3-phosphate dehydrogenase	33077700	32366400	32751400	33293700	38741900	38051500	34764600	34857600	38897800	56469000	57672900	56616100	66189100	56316000	55481800	0.170229	0.13855	0.475344	0.621008	7.26431e-08	1.65242e-06	0.791236	7.68144e-12	1.21852e-10	0.137802	0.23046	0.812403	0.842417	3.3094e-13	7.09931e-12	0.704615	1.04233e-09	4.29746e-08	-0.0324268	0.777764	0.999957	0.0511803	0.655992	0.999328
Ldha	Q564E2;A0A1B0GSX0;P06151;A0A1B0GSR9;D3YZQ9;A0A1B0GT41;A0A1B0GQX5	L-lactate dehydrogenase;L-lactate dehydrogenase A chain	18373600	33827800	22105600	13758900	21908300	27276800	15076000	25585300	30366100	27996800	31141300	29106600	67824700	27223900	31825100	-0.230531	0.437072	0.862978	0.474601	0.11022	0.285895	0.24407	0.410657	0.613203	-0.0690295	0.815902	1	0.748965	0.0119964	0.0366333	0.817994	0.00612687	0.0309839	0.161501	0.586037	0.999957	0.504894	0.0893839	0.529358
H6pd	A2A7A7;Q8CFX1	GDH/6PGL endoplasmic bifunctional protein	3320360	3582880	3029180	3643430	4105270	3560060	3897150	3445680	3809960	4002700	4351430	3662370	9411870	8329570	9845550	0.192357	0.129271	0.458651	0.0775018	0.54094	0.7863	0.269858	0.0333849	0.0852007	0.160834	0.20461	0.775229	1.46079	1.44127e-29	1.14315e-27	1.29995	6.13016e-24	1.75965e-21	-0.0315225	0.803605	0.999957	1.19093	1.91242e-20	8.86775e-18
Pfkfb3	A7UAK4;A2AUP3;A2AUP5;A2AUP1;Q7TS91;A2AUP4;A7UAK8;Q3U3S6;A7UAK5;A0A0A6YY64;A0A0A6YW89	6-phosphofructo-2-kinase	422838	506515	401025	893651	1245820	894875	1303760	825603	1548710	287799	510672	306376	1178760	937692	886354	1.19549	3.2614e-06	0.000101339	-1.46261	1.54825e-08	4.09336e-07	-0.267126	0.292084	0.484005	1.46152	1.58521e-08	8.1672e-07	1.158	6.43855e-06	4.4104e-05	-0.303518	0.231356	0.483235	0.266031	0.294053	0.999957	1.42513	3.45578e-08	3.41499e-06
Pklr	E9Q509;G3X925;P53657	Pyruvate kinase;Pyruvate kinase PKLR	1095460	492933	794497	1194900	1182790	1203620	1277940	1203310	972166	916004	1757180	1767240	1404190	1175490	1127400	0.589596	0.0202354	0.132586	0.299044	0.237717	0.486903	0.88864	0.000492852	0.00219579	0.525555	0.0383398	0.286595	0.618408	0.0149088	0.0439851	0.0928526	0.713691	0.889237	-0.0640412	0.800216	0.999957	-0.270232	0.285912	0.877983
Hk2	E9Q5B5;O08528	Hexokinase;Hexokinase-2	1980350	2265830	1905210	2941090	2641070	2499080	2067690	2460790	2551700	3804410	3118570	3366480	2845430	2961230	3231080	0.398475	0.0034741	0.0367401	0.335689	0.0137772	0.0563808	0.734164	8.13512e-08	7.57937e-07	0.19686	0.148329	0.660358	0.5437	6.83371e-05	0.000387158	0.34684	0.010939	0.0489536	-0.201615	0.13878	0.999957	-0.190464	0.161951	0.700821
Aldoa;Aldoart1	P05064;A6ZI44;D3YWI1;A6ZI46;D3Z510;A0A0U1RPN8	Fructose-bisphosphate aldolase A;Fructose-bisphosphate aldolase	29390900	25668600	28923400	34591100	37554500	35453100	36722400	39288200	32703600	114802000	103965000	121536000	103022000	105547000	97147000	0.362164	0.0016434	0.0208556	1.64691	2.32349e-44	7.00299e-41	2.00907	1.07677e-63	9.27251e-61	0.36536	0.00149423	0.0253012	1.84993	7.74649e-55	5.83698e-52	1.48457	1.08543e-36	9.3471e-34	0.00319619	0.977806	0.999957	-0.159139	0.166124	0.710169
Gpi	P06745	Glucose-6-phosphate isomerase	12113200	11747100	13703100	12231100	13992100	13567600	13008900	12588900	15537900	14246000	14325800	11248700	17898100	15847800	14829500	0.0886227	0.487871	0.896357	-0.00867654	0.945848	0.983641	0.0799461	0.531451	0.724138	0.124994	0.327917	0.925033	0.35559	0.00543399	0.0185482	0.230597	0.0712013	0.209673	0.036371	0.775863	0.999957	0.275644	0.0310717	0.290388
Pgk1	P09411;S4R2M7	Phosphoglycerate kinase 1;Phosphoglycerate kinase	24498700	20251400	25391600	35287600	39060800	31697500	35393200	32757900	37027700	57346200	56310300	63423700	79211600	78959500	71664200	0.600809	1.88196e-07	7.82375e-06	0.72619	3.22094e-10	1.18389e-08	1.327	6.95358e-30	4.99002e-28	0.577681	5.40358e-07	2.10147e-05	1.69763	6.89353e-47	2.07771e-44	1.11995	6.00053e-22	1.33967e-19	-0.0231279	0.840464	0.999957	0.370634	0.00127511	0.0288962
Pfkl	P12382	ATP-dependent 6-phosphofructokinase, liver type	4281620	3785400	4186210	5003680	6508400	5879380	5232420	5426130	5259900	11583400	11021500	12398500	14228600	12772900	12162700	0.510411	1.00533e-05	0.000274214	0.994881	1.26619e-17	1.38774e-15	1.50529	2.16699e-37	2.77927e-35	0.370664	0.00132338	0.0228576	1.66082	9.35881e-45	2.45282e-42	1.29016	3.31083e-28	1.81433e-25	-0.139747	0.22552	0.999957	0.155532	0.177394	0.737092
Eno1	P17182;Q6PHC1	Alpha-enolase;2-phospho-D-glycerate hydro-lyase	35993200	29236800	34439100	38672200	40593200	38551000	36518100	40875200	36441200	94406700	90639500	103991000	95462100	93973600	85110400	0.245616	0.0326377	0.184674	1.28086	5.15021e-28	2.38811e-25	1.52647	1.31428e-38	1.84244e-36	0.184498	0.108429	0.551629	1.44676	5.34107e-35	6.99913e-33	1.26226	2.8126e-27	1.21103e-24	-0.0611176	0.59477	0.999957	-0.0797129	0.48783	0.999328
Tpi1	P17751;H7BXC3	Triosephosphate isomerase	6765110	4910760	5704060	6421180	6584350	6480310	6799660	7291060	6503220	13642000	13250700	14685700	15052000	15788500	14883500	0.168629	0.145054	0.491227	1.07999	2.7075e-20	3.88591e-18	1.24862	2.12387e-26	1.24298e-24	0.236911	0.040684	0.297625	1.38107	9.909e-32	1.04792e-29	1.14416	1.58986e-22	3.83348e-20	0.0682828	0.555047	0.999957	0.132446	0.252343	0.843191
Slc2a1	P17809	Solute carrier family 2, facilitated glucose transporter member 1	155174	0	1112460	1313430	1678740	1963120	907164	1647800	2182970	6287420	5823670	5113420	7676430	6743170	5674530	1.97674	0.14832	0.49766	1.7856	0.18903	0.41693	3.76233	0.0103392	0.0314772	1.90006	0.163684	0.693873	3.97382	0.00729511	0.0237831	2.07376	0.130622	0.324564	-0.0766821	0.95373	0.999957	0.211482	0.872909	0.999328
Gfpt1	P47856	Glutamine--fructose-6-phosphate aminotransferase [isomerizing] 1	611571	473765	577808	1188450	996219	1105040	805982	950477	778881	1789910	1743450	1929440	1466330	1600670	1429890	0.987696	3.58856e-09	2.00295e-07	0.718751	1.60187e-05	0.000193509	1.70645	1.28587e-23	6.10332e-22	0.600822	0.000304106	0.00675723	1.42103	4.13961e-17	1.30647e-15	0.820212	8.84704e-07	1.77767e-05	-0.386874	0.0197774	0.999957	-0.285413	0.085337	0.519039
Pkm	P52480	Pyruvate kinase PKM	43185500	42408700	46642300	46063200	56794700	59801800	46234000	54333500	56843000	126830000	117318000	122946000	122600000	106500000	95068900	0.304553	0.0128321	0.0986632	1.16076	7.29127e-21	1.12697e-18	1.46531	7.93239e-32	6.73471e-30	0.245183	0.0450744	0.321549	1.27749	8.30598e-25	4.51067e-23	1.03231	6.54654e-17	8.96876e-15	-0.0593696	0.627307	0.999957	-0.187821	0.124661	0.616957
Slc16a3	P57787	Monocarboxylate transporter 4	10532.7	8111.65	0	47006.9	95658.8	47936.4	29266.6	51278.2	33257.6	913291	703214	953296	614453	712126	566102	3.35496	0.00396203	0.0408258	3.73584	0.00160649	0.00947544	7.09079	2.72945e-07	2.30759e-06	2.5981	0.0213284	0.192179	6.64716	8.92586e-07	7.18359e-06	4.04906	0.000748844	0.0055936	-0.756855	0.480048	0.999957	-0.443632	0.677814	0.999328
G6pdx	Q00612;A3KG36	Glucose-6-phosphate 1-dehydrogenase X;Glucose-6-phosphate 1-dehydrogenase	3936760	4680800	3893590	3968000	3704240	3946060	3951010	3933610	3876630	5867140	5933880	6290120	5053830	4196650	4658030	-0.101482	0.37714	0.814821	0.626234	5.65359e-08	1.31076e-06	0.524753	5.24286e-06	3.5233e-05	-0.0951158	0.407792	1	0.138654	0.227595	0.405061	0.23377	0.0419959	0.140483	0.00636594	0.955815	0.999957	-0.386098	0.000792173	0.0195706
Hk3	Q3TRM8;E9Q8S8;E9Q3Z4	Hexokinase-3;Hexokinase	2296640	2651550	2157720	1972550	2002680	2153540	2327910	1806280	1828920	2312130	2537250	2558680	1363120	1167230	1561930	-0.207983	0.187568	0.571907	0.261282	0.0979038	0.262762	0.0532987	0.735481	0.868289	-0.259153	0.100666	0.528407	-0.807888	3.61421e-07	3.09907e-06	-0.548735	0.000524437	0.00415415	-0.0511696	0.745675	0.999957	-0.861187	5.9854e-08	5.46667e-06
Pgm2	Q7TSV4	Phosphoglucomutase-2	30727700	34975100	32842200	33663100	39474600	35909400	35488500	31906600	39203100	27857700	26443400	25569400	42923200	35558500	35684700	0.151924	0.186162	0.570215	-0.461377	6.1431e-05	0.00061615	-0.309453	0.00712699	0.023011	0.107565	0.349212	0.949379	0.19709	0.0863875	0.190191	0.0895247	0.435894	0.710922	-0.0443594	0.699431	0.999957	0.506543	1.09444e-05	0.000540762
Tigar	Q8BZA9;A0A0J9YV11	Fructose-2,6-bisphosphatase TIGAR	73860.3	67607.7	74083.9	59544.9	42423.5	72267	51455.7	81803.8	67193.2	133054	123426	123839	117401	113243	94874.6	-0.302385	0.715356	0.973841	1.11397	0.183901	0.410424	0.811589	0.330331	0.52902	-0.111511	0.892944	1	0.57904	0.486005	0.679258	0.690551	0.406703	0.685955	0.190874	0.81785	0.999957	-0.232548	0.77905	0.999328
Pfkp	Q8C605;Q9WUA3	ATP-dependent 6-phosphofructokinase;ATP-dependent 6-phosphofructokinase, platelet type	1852220	1654890	1647880	2139260	2273530	2192880	2180210	1974210	1850410	2266220	2163990	2428380	2842760	3056680	3070810	0.362204	0.00514702	0.0498814	0.0405397	0.753874	0.9076	0.402744	0.00187176	0.00703867	0.213019	0.0996046	0.526098	0.786457	1.4886e-09	1.98523e-08	0.573438	9.84138e-06	0.000147572	-0.149185	0.248677	0.999957	0.383713	0.00304295	0.0582315
Galm	Q8K157	Galactose mutarotase	1633300	1480530	1616820	1930860	1906340	1675540	1766770	1913760	1851740	1599700	1898590	1864000	1905300	1528920	1779630	0.225085	0.125648	0.451107	-0.0512219	0.727328	0.894201	0.173863	0.236724	0.413257	0.219072	0.136062	0.625041	0.125414	0.393318	0.595709	-0.0936588	0.523783	0.779433	-0.00601274	0.967352	0.999957	-0.0484496	0.741542	0.999328
Pgam1	Q9DBJ1	Phosphoglycerate mutase 1	7514050	4989460	7386820	7387790	8008240	7904050	8225300	7904280	7107510	14791100	15173800	18043300	16225100	17129100	13311600	0.232262	0.109206	0.41411	1.02855	2.15462e-12	1.04742e-10	1.26081	1.06151e-17	3.07635e-16	0.216632	0.135153	0.622861	1.21423	1.46302e-16	4.40954e-15	0.997597	9.30748e-12	5.19495e-10	-0.0156301	0.914115	0.999957	-0.0465795	0.747909	0.999328
Fbp1	Q9QXD6	Fructose-1,6-bisphosphatase 1	3102690	1300990	2050260	4343110	3781110	3817540	4680130	3553960	2729120	2022730	4478870	4553260	2322990	3210010	3302610	0.888647	0.00213717	0.0256075	-0.122026	0.670951	0.863208	0.766622	0.00795342	0.0252732	0.754079	0.00902503	0.102069	0.440817	0.12552	0.255793	-0.313263	0.275824	0.543532	-0.134568	0.63943	0.999957	-0.325805	0.257093	0.847571
Gfpt2	Q9Z2Z9	Glutamine--fructose-6-phosphate aminotransferase [isomerizing] 2	106444	91641.1	91721.4	423513	223558	442101	218648	440940	219845	472696	429508	469046	171806	192018	165175	1.91344	9.72713e-08	4.27994e-06	0.319753	0.357187	0.625242	2.23319	7.55657e-10	9.31513e-09	1.59383	7.28881e-06	0.00023622	0.854222	0.0145007	0.0429534	-0.739612	0.0339708	0.118573	-0.319604	0.357413	0.999957	-1.37897	9.4977e-05	0.00319844
