# Supplementary material for: Mouse liver sinusoidal endothelial cell responses to the glucocorticoid receptor agonist dexamethasone
Source: Front Pharmacol. 2024 Oct 8;15:1377136. doi: 10.3389/fphar.2024.1377136 (PMC11494038; doi:10.3389/fphar.2024.1377136)
Supplement: Supplementary file 4 [file Table4.XLSX]

## Sheet: Fig.6A
Symbol and description			Normalized expression values															Results from edgeR analysis
Gene symbol	Protein	Protein name	NT_1h_TMT_Exp1	NT_1h_TMT_Exp2	NT_1h_TMT_Exp3	NT_10h_TMT_Exp1	NT_10h_TMT_Exp2	NT_10h_TMT_Exp3	Dex_10h_TMT_Exp1	Dex_10h_TMT_Exp2	Dex_10h_TMT_Exp3	NT_48h_TMT_Exp1	NT_48h_TMT_Exp2	NT_48h_TMT_Exp3	Dex_48h_TMT_Exp1	Dex_48h_TMT_Exp2	Dex_48h_TMT_Exp3	log2FC_NT_10h_vs_NT_1h	PValue_NT_10h_vs_NT_1h	FDR_NT_10h_vs_NT_1h	log2FC_NT_48h_vs_NT_10h	PValue_NT_48h_vs_NT_10h	FDR_NT_48h_vs_NT_10h	log2FC_NT_48h_vs_NT_1h	PValue_NT_48h_vs_NT_1h	FDR_NT_48h_vs_NT_1h	log2FC_Dex_10h_vs_NT_1h	PValue_Dex_10h_vs_NT_1h	FDR_Dex_10h_vs_NT_1h	log2FC_Dex_48h_vs_NT_1h	PValue_Dex_48h_vs_NT_1h	FDR_Dex_48h_vs_NT_1h	log2FC_Dex_48h_vs_Dex_10h	PValue_Dex_48h_vs_Dex_10h	FDR_Dex_48h_vs_Dex_10h	log2FC_Dex_10h_vs_NT_10h	PValue_Dex_10h_vs_NT_10h	FDR_Dex_10h_vs_NT_10h	log2FC_Dex_48h_vs_NT_48h	PValue_Dex_28h_vs_NT_48h	FDR_Dex_48h_vs_NT_48h
Icam1	P13597	Intercellular adhesion molecule 1	9576800	11309300	10013400	35672900	28516700	33660600	25025000	34360700	30301800	27754100	22091000	22996000	19683400	20098600	19855100	1.66807	1.10956e-35	1.33768e-32	-0.438313	0.000787834	0.00521875	1.22976	1.41053e-20	5.24856e-19	1.53146	1.44045e-30	1.08538e-27	0.936245	1.057e-12	2.13096e-11	-0.595217	5.32741e-06	8.68946e-05	-0.13661	0.294592	0.999957	-0.293514	0.0244239	0.243351
Vcam1	Q3UPN1;P29533	Vascular cell adhesion protein 1	2192350	4205130	1335050	14889700	10169600	13420100	8623790	15874100	9038700	24415200	18337700	23413700	6910680	7676630	9668610	2.32084	1.43917e-14	1.63685e-12	0.767511	0.00794469	0.0358194	3.08835	3.35524e-23	1.54392e-21	2.11157	1.75507e-12	1.79315e-10	1.64162	2.58906e-08	2.75254e-07	-0.469945	0.102855	0.276543	-0.209271	0.466825	0.999957	-1.44673	8.09816e-07	5.36436e-05
Sele	Q3U5F6;Q00690	E-selectin	102682	49414.6	26812.7	1903510	469804	1968980	416347	2003200	489609	372613	293347	324380	238674	215281	192047	4.59913	3.85379e-14	4.30197e-12	-2.14462	8.60804e-05	0.000808244	2.45451	8.87593e-06	5.76553e-05	4.01053	1.17283e-11	1.03968e-09	1.83108	0.000703584	0.00305783	-2.17945	6.73026e-05	0.000740328	-0.588596	0.262861	0.999957	-0.623424	0.235857	0.823343
Selp	Q01102	P-selectin	104996	437168	54704.1	2551820	866805	2040990	1072760	1319090	1143290	324560	903415	503046	229496	728784	511569	3.20077	7.40464e-08	3.30631e-06	-1.65744	0.00314242	0.0167042	1.54333	0.00579639	0.0192023	2.56425	9.54203e-06	0.000301149	1.30071	0.0192843	0.0546525	-1.26353	0.0228986	0.0882564	-0.636525	0.246383	0.999957	-0.242622	0.657518	0.999328

## Sheet: Fig.6D
Symbol and description			Normalized expression values															Results from edgeR analysis
Gene symbol	Protein	Protein name	NT_1h_TMT_Exp1	NT_1h_TMT_Exp2	NT_1h_TMT_Exp3	NT_10h_TMT_Exp1	NT_10h_TMT_Exp2	NT_10h_TMT_Exp3	Dex_10h_TMT_Exp1	Dex_10h_TMT_Exp2	Dex_10h_TMT_Exp3	NT_48h_TMT_Exp1	NT_48h_TMT_Exp2	NT_48h_TMT_Exp3	Dex_48h_TMT_Exp1	Dex_48h_TMT_Exp2	Dex_48h_TMT_Exp3	log2FC_NT_10h_vs_NT_1h	PValue_NT_10h_vs_NT_1h	FDR_NT_10h_vs_NT_1h	log2FC_NT_48h_vs_NT_10h	PValue_NT_48h_vs_NT_10h	FDR_NT_48h_vs_NT_10h	log2FC_NT_48h_vs_NT_1h	PValue_NT_48h_vs_NT_1h	FDR_NT_48h_vs_NT_1h	log2FC_Dex_10h_vs_NT_1h	PValue_Dex_10h_vs_NT_1h	FDR_Dex_10h_vs_NT_1h	log2FC_Dex_48h_vs_NT_1h	PValue_Dex_48h_vs_NT_1h	FDR_Dex_48h_vs_NT_1h	log2FC_Dex_48h_vs_Dex_10h	PValue_Dex_48h_vs_Dex_10h	FDR_Dex_48h_vs_Dex_10h	log2FC_Dex_10h_vs_NT_10h	PValue_Dex_10h_vs_NT_10h	FDR_Dex_10h_vs_NT_10h	log2FC_Dex_48h_vs_NT_48h	PValue_Dex_28h_vs_NT_48h	FDR_Dex_48h_vs_NT_48h
Cldn5	O54942	Claudin-5	2673990	2814360	2337040	2958980	3212300	2670180	2220630	2755610	1510830	4552110	3645260	5946040	1261710	1097910	1257000	0.180894	0.336325	0.77285	0.659641	0.000479292	0.00341914	0.840535	9.08238e-06	5.88694e-05	-0.277583	0.140292	0.635708	-1.12726	3.22539e-09	4.09319e-08	-0.849676	7.2742e-06	0.000113013	-0.458477	0.0149945	0.903869	-1.9678	5.8246e-24	5.01581e-21
F11r	O88792	Junctional adhesion molecule A	3504090	2577640	1840900	2558400	2696430	2624030	2390400	2524620	2090950	3571410	3553140	4831850	2493860	3009430	3123890	-0.00538009	0.977295	0.99921	0.585729	0.00201462	0.0115219	0.580348	0.00221416	0.00815331	-0.186429	0.324183	0.923524	0.110162	0.560095	0.74086	0.296591	0.116966	0.302088	-0.181049	0.338333	0.999957	-0.470187	0.0130684	0.166194
Nectin2	P32507	Nectin-2	1092070	1313950	1183630	974153	878010	937139	914552	1066900	995000	1862900	1305600	1476770	721097	939053	962178	-0.358506	0.0469952	0.235501	0.722059	6.74224e-05	0.000663296	0.363553	0.0439836	0.107646	-0.275975	0.126049	0.59923	-0.461754	0.0105807	0.0326745	-0.185779	0.302875	0.575577	0.0825308	0.647079	0.999957	-0.825307	5.41672e-06	0.000288956
Cdh5	P55284	Cadherin-5	8319440	5693950	7412200	15494000	18121600	15707600	16330400	17181100	17079800	18936700	16302500	18690100	15868900	16642000	15554300	1.20676	7.31471e-21	1.57475e-18	0.114617	0.366837	0.634685	1.32137	1.43667e-24	7.4019e-23	1.23174	1.2054e-21	3.63308e-19	1.15109	3.6203e-19	1.35548e-17	-0.0806465	0.525433	0.780317	0.0249798	0.844064	0.999957	-0.170284	0.180089	0.739999

## Sheet: Fig.7A
Symbol and description			Normalized expression values															Results from edgeR analysis
Gene symbol	Protein	Protein name	NT_1h_TMT_Exp1	NT_1h_TMT_Exp2	NT_1h_TMT_Exp3	NT_10h_TMT_Exp1	NT_10h_TMT_Exp2	NT_10h_TMT_Exp3	Dex_10h_TMT_Exp1	Dex_10h_TMT_Exp2	Dex_10h_TMT_Exp3	NT_48h_TMT_Exp1	NT_48h_TMT_Exp2	NT_48h_TMT_Exp3	Dex_48h_TMT_Exp1	Dex_48h_TMT_Exp2	Dex_48h_TMT_Exp3	log2FC_NT_10h_vs_NT_1h	PValue_NT_10h_vs_NT_1h	FDR_NT_10h_vs_NT_1h	log2FC_NT_48h_vs_NT_10h	PValue_NT_48h_vs_NT_10h	FDR_NT_48h_vs_NT_10h	log2FC_NT_48h_vs_NT_1h	PValue_NT_48h_vs_NT_1h	FDR_NT_48h_vs_NT_1h	log2FC_Dex_10h_vs_NT_1h	PValue_Dex_10h_vs_NT_1h	FDR_Dex_10h_vs_NT_1h	log2FC_Dex_48h_vs_NT_1h	PValue_Dex_48h_vs_NT_1h	FDR_Dex_48h_vs_NT_1h	log2FC_Dex_48h_vs_Dex_10h	PValue_Dex_48h_vs_Dex_10h	FDR_Dex_48h_vs_Dex_10h	log2FC_Dex_10h_vs_NT_10h	PValue_Dex_10h_vs_NT_10h	FDR_Dex_10h_vs_NT_10h	log2FC_Dex_48h_vs_NT_48h	PValue_Dex_28h_vs_NT_48h	FDR_Dex_48h_vs_NT_48h
Nos2	P29477;A0A1L1STZ4	Nitric oxide synthase, inducible;Nitric oxide synthase	8556.76	0	52475.3	21317	0	53185.5	7344.87	228876	35414.6	186752	0	71646.7	4585.08	0	14811.7	0.297132	0.920153	0.998453	1.76753	0.559861	0.799552	2.06466	0.499187	0.696211	2.15006	0.482658	1	-1.64933	0.585343	0.760149	-3.79939	0.240779	0.495839	1.85293	0.541924	0.999957	-3.71399	0.249999	0.839082
Nos3	P70313;E9Q9X4	Nitric oxide synthase, endothelial;Nitric oxide synthase	11170000	12134600	11848000	10323700	10324500	10351000	9783520	9438680	10365300	5431190	5213860	5083300	5538080	4829800	4493180	-0.176081	0.125497	0.450832	-0.990743	1.33407e-17	1.43603e-15	-1.16682	1.21608e-23	5.8179e-22	-0.25464	0.0267666	0.225348	-1.2575	4.33281e-27	2.87013e-25	-1.00286	5.47013e-18	8.24349e-16	-0.078559	0.494152	0.999957	-0.0906713	0.430045	0.974406

## Sheet: Fig.7B
Symbol and description			Normalized expression values															Results from edgeR analysis
Gene symbol	Protein	Protein name	NT_1h_TMT_Exp1	NT_1h_TMT_Exp2	NT_1h_TMT_Exp3	NT_10h_TMT_Exp1	NT_10h_TMT_Exp2	NT_10h_TMT_Exp3	Dex_10h_TMT_Exp1	Dex_10h_TMT_Exp2	Dex_10h_TMT_Exp3	NT_48h_TMT_Exp1	NT_48h_TMT_Exp2	NT_48h_TMT_Exp3	Dex_48h_TMT_Exp1	Dex_48h_TMT_Exp2	Dex_48h_TMT_Exp3	log2FC_NT_10h_vs_NT_1h	PValue_NT_10h_vs_NT_1h	FDR_NT_10h_vs_NT_1h	log2FC_NT_48h_vs_NT_10h	PValue_NT_48h_vs_NT_10h	FDR_NT_48h_vs_NT_10h	log2FC_NT_48h_vs_NT_1h	PValue_NT_48h_vs_NT_1h	FDR_NT_48h_vs_NT_1h	log2FC_Dex_10h_vs_NT_1h	PValue_Dex_10h_vs_NT_1h	FDR_Dex_10h_vs_NT_1h	log2FC_Dex_48h_vs_NT_1h	PValue_Dex_48h_vs_NT_1h	FDR_Dex_48h_vs_NT_1h	log2FC_Dex_48h_vs_Dex_10h	PValue_Dex_48h_vs_Dex_10h	FDR_Dex_48h_vs_Dex_10h	log2FC_Dex_10h_vs_NT_10h	PValue_Dex_10h_vs_NT_10h	FDR_Dex_10h_vs_NT_10h	log2FC_Dex_48h_vs_NT_48h	PValue_Dex_28h_vs_NT_48h	FDR_Dex_48h_vs_NT_48h
Camk2d	E9Q1T1;A0A0G2JGS4;Q6PHZ2;E9Q1W0;E9Q1V9;Q8CCM0	Calcium/calmodulin-dependent protein kinase;Calcium/calmodulin-dependent protein kinase type II subunit delta	6983490	7208160	6545110	6481860	6557750	6343310	7167890	6858900	6958680	7521050	6370860	7001890	9060940	9734460	10085400	-0.0925304	0.42065	0.850612	0.0948592	0.409054	0.675741	0.0023288	0.983829	0.993887	0.0107137	0.925706	1	0.466069	5.17013e-05	0.000299669	0.455355	7.64903e-05	0.000824422	0.103244	0.368909	0.999957	0.46374	5.63345e-05	0.00216296
Pim1	A0A3Q4EGB5;P06803	Serine/threonine-protein kinase pim-1	22057.7	12000.6	8457.07	38266	59323.5	60188.6	55154.4	40412.2	70817.4	127773	106751	63398.3	138320	154789	172043	1.89387	0.0381675	0.20653	0.908319	0.308171	0.57229	2.80219	0.00301099	0.0106391	1.95814	0.0324399	0.257533	3.43683	0.000398225	0.00185654	1.47868	0.101337	0.273453	0.0642687	0.942072	0.999957	0.634634	0.47468	0.995606
Hsp90aa1	P07901	Heat shock protein HSP 90-alpha	8473410	7563430	7504200	10786400	10812200	12022400	9886490	11102800	11070300	22299400	20643600	22052800	19078700	19182900	17332800	0.518695	6.71419e-06	0.000191816	0.937796	5.8577e-16	4.9042e-14	1.45649	1.97607e-35	2.33564e-33	0.43855	0.000139113	0.00336776	1.22505	7.87981e-26	4.6116e-24	0.786498	1.01851e-11	5.58146e-10	-0.0801455	0.485474	0.999957	-0.231443	0.0440765	0.362969
Akt1	P31750;D3Z783	RAC-alpha serine/threonine-protein kinase;Non-specific serine/threonine protein kinase	1157180	1135540	1077570	1133560	1200490	1092010	1030820	1065580	932609	688469	733504	895811	816141	646892	812588	0.0284207	0.870336	0.997258	-0.578282	0.00093176	0.00607205	-0.549861	0.0016402	0.00628483	-0.160788	0.355878	0.957692	-0.58073	0.000886468	0.00378263	-0.419943	0.0160532	0.0662798	-0.189209	0.277331	0.999957	-0.0308691	0.85928	0.999328
Nostrin	Q6WKZ7	Nostrin	3621170	3504110	3571090	2779490	2419260	2858500	2617200	2502590	2651350	1099870	1441580	1064220	1113910	1311770	1079470	-0.404112	0.00790923	0.0686986	-1.16778	3.29444e-14	2.13536e-12	-1.57189	5.10852e-24	2.4834e-22	-0.467458	0.00213659	0.0342536	-1.6226	2.04058e-25	1.13894e-23	-1.15514	6.08829e-14	5.09725e-12	-0.0633454	0.676693	0.999957	-0.0507073	0.73854	0.999328

## Sheet: Fig.7C
Symbol and description			Normalized expression values															Results from edgeR analysis
Gene symbol	Protein	Protein name	NT_1h_TMT_Exp1	NT_1h_TMT_Exp2	NT_1h_TMT_Exp3	NT_10h_TMT_Exp1	NT_10h_TMT_Exp2	NT_10h_TMT_Exp3	Dex_10h_TMT_Exp1	Dex_10h_TMT_Exp2	Dex_10h_TMT_Exp3	NT_48h_TMT_Exp1	NT_48h_TMT_Exp2	NT_48h_TMT_Exp3	Dex_48h_TMT_Exp1	Dex_48h_TMT_Exp2	Dex_48h_TMT_Exp3	log2FC_NT_10h_vs_NT_1h	PValue_NT_10h_vs_NT_1h	FDR_NT_10h_vs_NT_1h	log2FC_NT_48h_vs_NT_10h	PValue_NT_48h_vs_NT_10h	FDR_NT_48h_vs_NT_10h	log2FC_NT_48h_vs_NT_1h	PValue_NT_48h_vs_NT_1h	FDR_NT_48h_vs_NT_1h	log2FC_Dex_10h_vs_NT_1h	PValue_Dex_10h_vs_NT_1h	FDR_Dex_10h_vs_NT_1h	log2FC_Dex_48h_vs_NT_1h	PValue_Dex_48h_vs_NT_1h	FDR_Dex_48h_vs_NT_1h	log2FC_Dex_48h_vs_Dex_10h	PValue_Dex_48h_vs_Dex_10h	FDR_Dex_48h_vs_Dex_10h	log2FC_Dex_10h_vs_NT_10h	PValue_Dex_10h_vs_NT_10h	FDR_Dex_10h_vs_NT_10h	log2FC_Dex_48h_vs_NT_48h	PValue_Dex_28h_vs_NT_48h	FDR_Dex_48h_vs_NT_48h
Sod2	P09671;A0A3B2WBF0	Superoxide dismutase [Mn], mitochondrial;Superoxide dismutase	17796700	19382500	20762000	27325900	30603200	28550700	27991300	33793300	32107700	62259600	48186400	49111400	45526800	45900100	48792700	0.583553	1.0193e-06	3.63571e-05	0.870619	3.7949e-13	1.93862e-11	1.45417	4.70462e-33	4.5015e-31	0.690579	7.62344e-09	4.14001e-07	1.26323	1.40245e-25	8.12884e-24	0.572649	1.60949e-06	2.98523e-05	0.107025	0.368448	0.999957	-0.190945	0.10867	0.579264
Cat	P24270	Catalase	41660500	27397600	43495700	23310800	25425300	24637400	24025000	26932900	26447200	14535700	23084400	14066700	16065600	16085200	10901800	-0.613147	0.00171858	0.0217183	-0.510784	0.00893382	0.0390522	-1.12393	1.21501e-08	1.24771e-07	-0.547568	0.00508203	0.0660398	-1.40433	1.52629e-12	3.01654e-11	-0.85676	1.26956e-05	0.000181349	0.0655797	0.736461	0.999957	-0.280396	0.150469	0.67437
Prdx1	P35700;B1AXW5;B1AXW6;B1AXW4	Peroxiredoxin-1	46333500	45749500	47366800	67293100	49078800	60042000	59176000	63842800	57420300	93105400	91287000	88678100	51143100	63154400	62390400	0.343466	0.00566777	0.0530691	0.61922	6.54661e-07	1.14142e-05	0.962685	1.44008e-14	3.0459e-13	0.365269	0.00326557	0.0474334	0.330962	0.00767784	0.0248161	-0.0343072	0.782052	0.921539	0.0218031	0.860438	0.999957	-0.631724	3.89497e-07	2.82878e-05
Gpx3	P46412;A0A1C7ZMZ5;A0A1C7ZMZ7	Glutathione peroxidase 3;Glutathione peroxidase	769946	950016	762183	133432	96368.2	198674	180965	119814	166401	57596.6	13410.3	43666.2	79318.3	41664.9	58839.5	-2.52833	9.34371e-08	4.14146e-06	-1.92556	3.23867e-05	0.000355713	-4.45389	6.14505e-18	1.83378e-16	-2.41521	3.0134e-07	1.22735e-05	-3.805	2.93498e-14	7.07684e-13	-1.38979	0.00230981	0.0140926	0.113116	0.800582	0.999957	0.648885	0.148983	0.671705
Gsr	P47791	Glutathione reductase, mitochondrial	6304090	5904580	6537530	8632310	8949730	8723180	8541100	8117200	8308340	10355700	11488800	11496000	12991500	11611400	11358400	0.493653	1.8172e-05	0.000450785	0.32993	0.00412394	0.02089	0.823583	1.07522e-12	1.92327e-11	0.406856	0.00040724	0.00867435	0.924824	1.43814e-15	3.87014e-14	0.517968	6.91541e-06	0.000107716	-0.0867972	0.450004	0.999957	0.101241	0.378267	0.948808
Prdx5	P99029;H3BJQ7;G3UZJ4	Peroxiredoxin-5, mitochondrial;Peroxiredoxin-5;Thioredoxin-dependent peroxiredoxin	7878390	4011860	7423960	7152010	6437980	6992080	7978770	6654680	6956070	9130460	10962000	9984940	6801890	10439600	7472320	0.0944982	0.636684	0.962221	0.536869	0.00744936	0.0340704	0.631367	0.00166843	0.00637343	0.152242	0.44674	1	0.34282	0.0869517	0.191363	0.190578	0.340932	0.619378	0.0577441	0.772853	0.999957	-0.288547	0.149526	0.672643
Xdh	Q00519	Xanthine dehydrogenase/oxidase	13848000	13742100	13986300	14877300	18554400	15854100	16586400	15138100	16652700	14717800	15339400	15885700	24799100	20757000	21634400	0.250797	0.0291449	0.171735	-0.114224	0.320195	0.587024	0.136573	0.234643	0.410931	0.212175	0.0649065	0.401289	0.677314	4.39773e-09	5.44343e-08	0.465139	5.35022e-05	0.000617838	-0.0386222	0.736754	0.999957	0.540741	2.6942e-06	0.00015616
G6pdx	Q00612;A3KG36	Glucose-6-phosphate 1-dehydrogenase X;Glucose-6-phosphate 1-dehydrogenase	3936760	4680800	3893590	3968000	3704240	3946060	3951010	3933610	3876630	5867140	5933880	6290120	5053830	4196650	4658030	-0.101482	0.37714	0.814821	0.626234	5.65359e-08	1.31076e-06	0.524753	5.24286e-06	3.5233e-05	-0.0951158	0.407792	1	0.138654	0.227595	0.405061	0.23377	0.0419959	0.140483	0.00636594	0.955815	0.999957	-0.386098	0.000792173	0.0195706
Nqo1	Q64669	NAD(P)H dehydrogenase [quinone] 1	5704290	5900280	4845970	8206140	9310400	10024200	7851770	8934310	7799000	12203300	10821400	11604200	10013200	8358950	9386490	0.748669	2.4903e-10	1.68669e-08	0.316771	0.00715665	0.0329315	1.06544	3.39431e-19	1.11808e-17	0.572889	1.21618e-06	4.4431e-05	0.740152	3.94011e-10	5.61489e-09	0.167263	0.155279	0.367212	-0.175779	0.135322	0.999957	-0.325288	0.00575154	0.0939574
Srxn1	Q9D975;A2AQU8	Sulfiredoxin-1;Sulfiredoxin	77293	36915.3	145959	1026100	643767	848676	919318	939745	849902	1537320	1606930	1543460	713025	979947	863467	3.27929	1.65614e-21	3.89268e-19	0.885846	0.00530556	0.0256883	4.16513	3.54255e-31	2.77331e-29	3.37407	1.69693e-22	6.01711e-20	3.28668	1.388e-21	6.01932e-20	-0.08739	0.781681	0.921461	0.0947822	0.763744	0.999957	-0.878454	0.00569306	0.0937585

## Sheet: Fig.8B
Symbol and description			Normalized expression values															Results from edgeR analysis
Gene symbol	Protein	Protein name	NT_1h_TMT_Exp1	NT_1h_TMT_Exp2	NT_1h_TMT_Exp3	NT_10h_TMT_Exp1	NT_10h_TMT_Exp2	NT_10h_TMT_Exp3	Dex_10h_TMT_Exp1	Dex_10h_TMT_Exp2	Dex_10h_TMT_Exp3	NT_48h_TMT_Exp1	NT_48h_TMT_Exp2	NT_48h_TMT_Exp3	Dex_48h_TMT_Exp1	Dex_48h_TMT_Exp2	Dex_48h_TMT_Exp3	log2FC_NT_10h_vs_NT_1h	PValue_NT_10h_vs_NT_1h	FDR_NT_10h_vs_NT_1h	log2FC_NT_48h_vs_NT_10h	PValue_NT_48h_vs_NT_10h	FDR_NT_48h_vs_NT_10h	log2FC_NT_48h_vs_NT_1h	PValue_NT_48h_vs_NT_1h	FDR_NT_48h_vs_NT_1h	log2FC_Dex_10h_vs_NT_1h	PValue_Dex_10h_vs_NT_1h	FDR_Dex_10h_vs_NT_1h	log2FC_Dex_48h_vs_NT_1h	PValue_Dex_48h_vs_NT_1h	FDR_Dex_48h_vs_NT_1h	log2FC_Dex_48h_vs_Dex_10h	PValue_Dex_48h_vs_Dex_10h	FDR_Dex_48h_vs_Dex_10h	log2FC_Dex_10h_vs_NT_10h	PValue_Dex_10h_vs_NT_10h	FDR_Dex_10h_vs_NT_10h	log2FC_Dex_48h_vs_NT_48h	PValue_Dex_28h_vs_NT_48h	FDR_Dex_48h_vs_NT_48h
Bax	A0A1B0GT81;Q07813;A0A1B0GTA4;A0A1B0GS13	Apoptosis regulator BAX	923287	864152	1205960	1006510	1055900	1074450	1027660	855586	1022650	1630180	1669100	1531630	1512490	1558660	1222440	0.0731184	0.672134	0.967588	0.611733	0.000418848	0.00303099	0.684851	7.94946e-05	0.00042977	-0.0486973	0.77804	1	0.505725	0.00350073	0.0126132	0.554422	0.00137666	0.00925143	-0.121816	0.480796	0.999957	-0.179126	0.299947	0.892244
Cd40	P27512	Tumor necrosis factor receptor superfamily member 5	124911	124298	167902	532405	239505	450297	309146	565903	316437	654548	620259	615109	258275	306692	321739	1.55512	3.92456e-07	1.53618e-05	0.61822	0.0398226	0.132405	2.17334	3.66601e-12	6.12152e-11	1.50815	8.40159e-07	3.22578e-05	1.07831	0.000373154	0.00174776	-0.429848	0.152139	0.362345	-0.0469627	0.875454	0.999957	-1.09503	0.000303384	0.00875024
Bid	P70444	BH3-interacting domain death agonist	325247	161950	180161	375005	277389	311257	500040	355732	324390	971095	916326	919750	614022	1030280	1032770	0.53051	0.0566044	0.268097	1.53112	6.8174e-08	1.56256e-06	2.06163	8.95623e-13	1.61159e-11	0.812171	0.00364076	0.0516348	1.99368	4.32115e-12	8.0894e-11	1.18151	2.66412e-05	0.00033952	0.281661	0.310505	0.999957	-0.0679531	0.806564	0.999328
Casp3	P70677	Caspase-3	1205910	920466	1094230	1245860	1124320	1256070	1189700	1078060	1071700	1613420	2041400	1875420	1311410	1313730	1244580	0.174914	0.288312	0.71178	0.598377	0.000293733	0.00224984	0.773291	3.03885e-06	2.1325e-05	0.0447729	0.785719	1	0.250203	0.128912	0.260941	0.205431	0.212417	0.458286	-0.130141	0.429445	0.999957	-0.523087	0.00153583	0.0329594
Sqstm1	Q64337;D3YZJ1	Sequestosome-1	449864	77851.5	859828	7303420	3492280	7457040	3148810	8929310	3618870	7070430	4962180	6051430	2759990	3068160	2602580	3.72106	1.53107e-11	1.23057e-09	-0.0273005	0.956056	0.986517	3.69376	2.02989e-11	3.09776e-10	3.49247	1.58435e-10	1.20892e-08	2.58931	8.22824e-07	6.64877e-06	-0.903154	0.0705323	0.208416	-0.228595	0.644684	0.999957	-1.10445	0.02759	0.265251
Parp10	Q8CIE4	Protein mono-ADP-ribosyltransferase PARP10	367099	370286	562735	566553	545038	526470	503286	552885	443162	781797	897977	760879	668756	475962	574699	0.339116	0.113731	0.424766	0.565606	0.00847153	0.0377152	0.904722	2.78101e-05	0.000164675	0.200102	0.350319	0.949516	0.388385	0.0701731	0.161144	0.188284	0.37948	0.660271	-0.139014	0.51635	0.999957	-0.516337	0.0161897	0.190852
Tnfrsf10b	Q9QZM4	Tumor necrosis factor receptor superfamily member 10B	11361.9	25561.3	0	118845	72172.3	144443	54861	150958	45391.5	411697	327900	428423	121729	128599	99376	3.18964	0.0216164	0.137887	1.78459	0.175916	0.398931	4.97423	0.000940427	0.00387484	2.76054	0.0430586	0.310847	3.23001	0.0202244	0.0569684	0.469472	0.714714	0.889776	-0.429102	0.738218	0.999957	-1.74422	0.18537	0.746677

## Sheet: Fig.8C
Symbol and description			Normalized expression values															Results from edgeR analysis
Gene symbol	Protein	Protein name	NT_1h_TMT_Exp1	NT_1h_TMT_Exp2	NT_1h_TMT_Exp3	NT_10h_TMT_Exp1	NT_10h_TMT_Exp2	NT_10h_TMT_Exp3	Dex_10h_TMT_Exp1	Dex_10h_TMT_Exp2	Dex_10h_TMT_Exp3	NT_48h_TMT_Exp1	NT_48h_TMT_Exp2	NT_48h_TMT_Exp3	Dex_48h_TMT_Exp1	Dex_48h_TMT_Exp2	Dex_48h_TMT_Exp3	log2FC_NT_10h_vs_NT_1h	PValue_NT_10h_vs_NT_1h	FDR_NT_10h_vs_NT_1h	log2FC_NT_48h_vs_NT_10h	PValue_NT_48h_vs_NT_10h	FDR_NT_48h_vs_NT_10h	log2FC_NT_48h_vs_NT_1h	PValue_NT_48h_vs_NT_1h	FDR_NT_48h_vs_NT_1h	log2FC_Dex_10h_vs_NT_1h	PValue_Dex_10h_vs_NT_1h	FDR_Dex_10h_vs_NT_1h	log2FC_Dex_48h_vs_NT_1h	PValue_Dex_48h_vs_NT_1h	FDR_Dex_48h_vs_NT_1h	log2FC_Dex_48h_vs_Dex_10h	PValue_Dex_48h_vs_Dex_10h	FDR_Dex_48h_vs_Dex_10h	log2FC_Dex_10h_vs_NT_10h	PValue_Dex_10h_vs_NT_10h	FDR_Dex_10h_vs_NT_10h	log2FC_Dex_48h_vs_NT_48h	PValue_Dex_28h_vs_NT_48h	FDR_Dex_48h_vs_NT_48h
Bcl2l1	A2AHX9;Q9QWX2;Q64373;A2AHX7;A2AHX8	Apoptosis regulator Bcl-X;Bcl-2-like protein 1	80653.6	100099	53824.9	75071.8	72120	124114	88590.2	134423	106537	124107	83431.4	137107	315715	280256	250740	0.215689	0.750758	0.979375	0.326061	0.631293	0.847174	0.541751	0.426084	0.628287	0.483889	0.476891	1	1.83587	0.00873283	0.0276188	1.35198	0.050261	0.160729	0.268199	0.692935	0.999957	1.29412	0.0605757	0.428348
Igf1r	E9QNX9;Q60751	Tyrosine-protein kinase receptor;Insulin-like growth factor 1 receptor	320763	429540	459862	363068	410383	442872	373358	446991	541166	754941	699939	441112	859239	634204	751516	0.0143694	0.951982	0.998584	0.632445	0.00828715	0.0370861	0.646814	0.00694147	0.0224842	0.165379	0.488359	1	0.877471	0.000262407	0.00127873	0.712092	0.00298264	0.0173882	0.15101	0.526901	0.999957	0.230657	0.333948	0.915242
Insr	P15208	Insulin receptor	1333020	921148	1309240	1122160	1373430	1212880	1354150	1199330	1340670	655883	1002310	827609	2097830	1974510	1802040	0.0618673	0.746367	0.978918	-0.586442	0.00224676	0.012622	-0.524574	0.00623763	0.0204461	0.120583	0.528483	1	0.705194	0.000243749	0.00119749	0.584611	0.0023186	0.014132	0.0587154	0.758876	0.999957	1.22977	2.35935e-10	3.74267e-08
Bclaf1	Q8K019;F8WI22;A0A087WQA0;A0A087WRN1	Bcl-2-associated transcription factor 1	3646830	3876590	3854870	3695530	4498150	4345120	4279260	4041750	4638930	5478160	4811180	4667070	6460920	5967210	5835060	0.145932	0.219916	0.618281	0.241798	0.0421658	0.137839	0.38773	0.00113314	0.00456282	0.18174	0.126616	0.600234	0.6685	2.19355e-08	2.3612e-07	0.48676	4.44385e-05	0.000532555	0.0358076	0.763362	0.999957	0.28077	0.0183297	0.205859
Foxo1	Q9R1E0	Forkhead box protein O1	303096	384093	290526	170177	226361	155332	274066	181164	261443	172911	152822	199019	422792	378711	424224	-0.819153	0.00967146	0.0791191	-0.0884225	0.778629	0.921936	-0.907576	0.00420416	0.0143829	-0.453713	0.149972	0.663752	0.313368	0.31955	0.518087	0.76708	0.015315	0.0637122	0.36544	0.245902	0.999957	1.22094	0.000129998	0.00425886

## Sheet: Fig.9A
Symbol and description			Normalized expression values															Results from edgeR analysis
Gene symbol	Protein	Protein name	NT_1h_TMT_Exp1	NT_1h_TMT_Exp2	NT_1h_TMT_Exp3	NT_10h_TMT_Exp1	NT_10h_TMT_Exp2	NT_10h_TMT_Exp3	Dex_10h_TMT_Exp1	Dex_10h_TMT_Exp2	Dex_10h_TMT_Exp3	NT_48h_TMT_Exp1	NT_48h_TMT_Exp2	NT_48h_TMT_Exp3	Dex_48h_TMT_Exp1	Dex_48h_TMT_Exp2	Dex_48h_TMT_Exp3	log2FC_NT_10h_vs_NT_1h	PValue_NT_10h_vs_NT_1h	FDR_NT_10h_vs_NT_1h	log2FC_NT_48h_vs_NT_10h	PValue_NT_48h_vs_NT_10h	FDR_NT_48h_vs_NT_10h	log2FC_NT_48h_vs_NT_1h	PValue_NT_48h_vs_NT_1h	FDR_NT_48h_vs_NT_1h	log2FC_Dex_10h_vs_NT_1h	PValue_Dex_10h_vs_NT_1h	FDR_Dex_10h_vs_NT_1h	log2FC_Dex_48h_vs_NT_1h	PValue_Dex_48h_vs_NT_1h	FDR_Dex_48h_vs_NT_1h	log2FC_Dex_48h_vs_Dex_10h	PValue_Dex_48h_vs_Dex_10h	FDR_Dex_48h_vs_Dex_10h	log2FC_Dex_10h_vs_NT_10h	PValue_Dex_10h_vs_NT_10h	FDR_Dex_10h_vs_NT_10h	log2FC_Dex_48h_vs_NT_48h	PValue_Dex_28h_vs_NT_48h	FDR_Dex_48h_vs_NT_48h
Fcgr2b	A0A0B4J1G1	Fc receptor, IgG, low affinity IIb	17025000	17040600	15676400	12404400	13819600	13158100	13710800	11819400	12956800	6633950	5259570	5365020	3630590	5254050	6263800	-0.331896	0.0395817	0.20907	-1.20323	1.76721e-13	9.68434e-12	-1.53513	1.18053e-20	4.42003e-19	-0.376685	0.0195388	0.178997	-1.7222	2.55579e-25	1.41342e-23	-1.34551	2.24092e-16	2.81422e-14	-0.0447893	0.780983	0.999957	-0.187071	0.245687	0.834319
Stab1	F7BK35;G3X973;Q8R4Y4	Stabilin-1	25400900	28151100	28528900	18566900	23255700	21431900	23698900	20013300	21648200	14184200	12318700	12555400	19138400	16264400	16321100	-0.369795	0.00130789	0.017139	-0.70869	8.37105e-10	2.88019e-08	-1.07848	1.67883e-20	6.09639e-19	-0.334505	0.00363485	0.0516348	-0.681022	3.6278e-09	4.537e-08	-0.346517	0.00259185	0.0155305	0.0352897	0.758728	0.999957	0.397463	0.000552334	0.0144133
Msr1	P30204	Macrophage scavenger receptor types I and II	10915700	11578000	13108000	11878600	9430610	11798900	10349900	11593100	11091900	8840360	7976710	6385460	6370930	7392390	5794640	-0.0996054	0.480043	0.892835	-0.52242	0.00022037	0.00178524	-0.622025	1.1134e-05	7.10221e-05	-0.113825	0.419651	1	-0.877155	6.70039e-10	9.30644e-09	-0.76333	7.37807e-08	1.86093e-06	-0.0142194	0.919686	0.999957	-0.255129	0.0706152	0.468545
Scarb1	Q61009	Scavenger receptor class B member 1	1624090	1589120	1771640	1551750	1308350	1523140	1357640	1323380	1423460	866536	954260	807213	879188	1056430	735381	-0.180776	0.287085	0.710985	-0.747681	1.18659e-05	0.00014809	-0.928457	5.85728e-08	5.50822e-07	-0.286602	0.0916258	0.502566	-0.914201	9.23376e-08	8.89155e-07	-0.627599	0.00023093	0.00207459	-0.105826	0.533081	0.999957	0.0142555	0.933081	0.999328
Mrc1	Q61830	Macrophage mannose receptor 1	95716200	110184000	97692400	108662000	102830000	107861000	96913900	99817100	93157200	54987500	47647100	58390800	54730400	47443100	52615400	0.0783291	0.495415	0.900466	-1.00245	5.63216e-18	6.65699e-16	-0.924125	1.50844e-15	3.51077e-14	-0.0726593	0.527138	1	-0.985376	1.97336e-17	6.46489e-16	-0.912717	3.29025e-15	3.36163e-13	-0.150988	0.188887	0.999957	-0.0612506	0.593968	0.999328
Clec4g	Q8BNX1	C-type lectin domain family 4 member G	15277500	16904500	15346300	10890200	9471610	10374300	10228700	9866930	10267600	1152320	1412660	1388010	1018020	916905	1306470	-0.623903	5.58965e-06	0.000162775	-2.97013	3.11582e-90	1.87822e-86	-3.59404	3.15749e-124	9.51667e-121	-0.652563	2.05185e-06	7.14945e-05	-3.88446	5.58266e-141	1.68261e-137	-3.2319	4.03022e-104	2.42942e-100	-0.0286597	0.834123	0.999957	-0.290425	0.0339797	0.301663
Stab2	Q8R4U0	Stabilin-2	68628000	74269400	79187700	57895600	71444700	73924000	67234400	66142400	64672200	35119600	29379600	24645800	44792000	30175400	29843900	-0.121541	0.431945	0.858924	-1.20043	1.92924e-14	1.35226e-12	-1.32197	4.23465e-17	1.14468e-15	-0.171176	0.268448	0.865379	-1.10169	1.91323e-12	3.74446e-11	-0.930511	2.4235e-09	8.69576e-08	-0.0496355	0.748228	0.999957	0.220285	0.154488	0.685249

## Sheet: Fig.9B
Symbol and description			Normalized expression values															Results from edgeR analysis
Gene symbol	Protein	Protein name	NT_1h_TMT_Exp1	NT_1h_TMT_Exp2	NT_1h_TMT_Exp3	NT_10h_TMT_Exp1	NT_10h_TMT_Exp2	NT_10h_TMT_Exp3	Dex_10h_TMT_Exp1	Dex_10h_TMT_Exp2	Dex_10h_TMT_Exp3	NT_48h_TMT_Exp1	NT_48h_TMT_Exp2	NT_48h_TMT_Exp3	Dex_48h_TMT_Exp1	Dex_48h_TMT_Exp2	Dex_48h_TMT_Exp3	log2FC_NT_10h_vs_NT_1h	PValue_NT_10h_vs_NT_1h	FDR_NT_10h_vs_NT_1h	log2FC_NT_48h_vs_NT_10h	PValue_NT_48h_vs_NT_10h	FDR_NT_48h_vs_NT_10h	log2FC_NT_48h_vs_NT_1h	PValue_NT_48h_vs_NT_1h	FDR_NT_48h_vs_NT_1h	log2FC_Dex_10h_vs_NT_1h	PValue_Dex_10h_vs_NT_1h	FDR_Dex_10h_vs_NT_1h	log2FC_Dex_48h_vs_NT_1h	PValue_Dex_48h_vs_NT_1h	FDR_Dex_48h_vs_NT_1h	log2FC_Dex_48h_vs_Dex_10h	PValue_Dex_48h_vs_Dex_10h	FDR_Dex_48h_vs_Dex_10h	log2FC_Dex_10h_vs_NT_10h	PValue_Dex_10h_vs_NT_10h	FDR_Dex_10h_vs_NT_10h	log2FC_Dex_48h_vs_NT_48h	PValue_Dex_28h_vs_NT_48h	FDR_Dex_48h_vs_NT_48h
Fnbp1	A2AQ43;A2AQ44;A2AQ42;A2AQ45;A2AQ41;Q80TY0;F6VVN1	Formin-binding protein 1	4430250	4725960	4396990	3470810	2981620	3568380	3718350	3786700	3695880	2780330	2648640	2503510	2075320	2214320	2281440	-0.430694	0.000420855	0.00696954	-0.348516	0.00429614	0.021563	-0.779209	2.09798e-10	2.82922e-09	-0.281291	0.0211256	0.191209	-1.05621	1.02905e-17	3.42715e-16	-0.774919	2.62589e-10	1.16389e-08	0.149403	0.220446	0.999957	-0.277	0.0231715	0.238525
Clta	B1AWE0;Q6PFA2;B1AWE1;B1AWD8;B1AWD9;O08585	Clathrin light chain;Clathrin light chain A	24965200	24258900	23445800	19117400	14589600	17662200	23810000	23346400	24981700	16534300	16607200	13565300	11198400	16206800	15820200	-0.496307	0.000830855	0.0117413	-0.146503	0.322756	0.589567	-0.642809	1.54767e-05	9.62783e-05	-0.0172112	0.907502	1	-0.758413	3.56277e-07	3.06368e-06	-0.741202	6.46877e-07	1.35395e-05	0.479095	0.00125124	0.314269	-0.115604	0.435202	0.975039
Fcho2	Q3UQN2;J3QPQ1	F-BAR domain only protein 2	8235470	9764030	7898470	8375420	7970610	8363520	8305430	8166380	8052200	5620920	5363990	6408510	7294830	6177370	6920890	-0.0624673	0.586662	0.939224	-0.520734	6.1796e-06	8.32682e-05	-0.583202	4.21589e-07	3.46231e-06	-0.0846585	0.461246	1	-0.358547	0.00182877	0.00715081	-0.273889	0.0172151	0.0699717	-0.0221913	0.846844	0.999957	0.224654	0.0506592	0.393016
Cltb	Q6IRU5;F7BHJ0	Clathrin light chain B;Clathrin light chain	8811940	7652620	7490060	6271160	5460740	5774000	8455970	8102650	8810210	6307760	6143570	5850880	4592530	6833640	6458760	-0.448697	0.00187311	0.0231375	0.0529665	0.713019	0.884743	-0.395731	0.00607351	0.0199842	0.0755665	0.599773	1	-0.431061	0.00280919	0.0103934	-0.506628	0.000449451	0.00367611	0.524264	0.000282643	0.138579	-0.0353303	0.806193	0.999328
Snx18	Q8C788;Q91ZR2	Sorting nexin;Sorting nexin-18	4704790	5080600	4577410	4815870	5892090	5129370	5351420	4753860	5760920	4194680	3915360	4030690	7022970	6084180	6353750	0.14653	0.211022	0.603722	-0.396447	0.000726328	0.00489743	-0.249917	0.0329754	0.0842626	0.137484	0.240566	0.823967	0.423751	0.000304561	0.00145706	0.286267	0.0146036	0.0615416	-0.00904609	0.938439	0.999957	0.673668	1.02963e-08	1.12847e-06
Sh3kbp1	Q8R550;E9Q0C1	SH3 domain-containing kinase-binding protein 1	1791180	2034120	1842380	1568580	1467150	1501380	1598640	1552220	1481450	1336120	1247900	1304630	1148010	1072700	1290350	-0.315783	0.0289769	0.17118	-0.235047	0.10391	0.274362	-0.55083	0.000143774	0.000730134	-0.29707	0.0399154	0.295464	-0.702492	1.30343e-06	1.0099e-05	-0.405423	0.00508045	0.0266304	0.0187133	0.896932	0.999957	-0.151662	0.293896	0.888469
Snx9	Q91VH2	Sorting nexin-9	9519960	11300900	9541400	10706300	11397300	10810200	10180700	10908600	10316300	16842300	16474500	19630700	18656800	14714700	15129600	0.122002	0.288362	0.71178	0.671527	5.92752e-09	1.71784e-07	0.793529	6.69881e-12	1.07395e-10	0.0428103	0.709442	1	0.660098	1.06143e-08	1.21873e-07	0.617287	8.6758e-08	2.15217e-06	-0.0791917	0.490682	0.999957	-0.133431	0.24558	0.834319

## Sheet: Fig.9C
Symbol and description			Normalized expression values															Results from edgeR analysis
Gene symbol	Protein	Protein name	NT_1h_TMT_Exp1	NT_1h_TMT_Exp2	NT_1h_TMT_Exp3	NT_10h_TMT_Exp1	NT_10h_TMT_Exp2	NT_10h_TMT_Exp3	Dex_10h_TMT_Exp1	Dex_10h_TMT_Exp2	Dex_10h_TMT_Exp3	NT_48h_TMT_Exp1	NT_48h_TMT_Exp2	NT_48h_TMT_Exp3	Dex_48h_TMT_Exp1	Dex_48h_TMT_Exp2	Dex_48h_TMT_Exp3	log2FC_NT_10h_vs_NT_1h	PValue_NT_10h_vs_NT_1h	FDR_NT_10h_vs_NT_1h	log2FC_NT_48h_vs_NT_10h	PValue_NT_48h_vs_NT_10h	FDR_NT_48h_vs_NT_10h	log2FC_NT_48h_vs_NT_1h	PValue_NT_48h_vs_NT_1h	FDR_NT_48h_vs_NT_1h	log2FC_Dex_10h_vs_NT_1h	PValue_Dex_10h_vs_NT_1h	FDR_Dex_10h_vs_NT_1h	log2FC_Dex_48h_vs_NT_1h	PValue_Dex_48h_vs_NT_1h	FDR_Dex_48h_vs_NT_1h	log2FC_Dex_48h_vs_Dex_10h	PValue_Dex_48h_vs_Dex_10h	FDR_Dex_48h_vs_Dex_10h	log2FC_Dex_10h_vs_NT_10h	PValue_Dex_10h_vs_NT_10h	FDR_Dex_10h_vs_NT_10h	log2FC_Dex_48h_vs_NT_48h	PValue_Dex_28h_vs_NT_48h	FDR_Dex_48h_vs_NT_48h
Bin1	A0A3Q4EBK4;Q6P1B9;O08539	Myc box-dependent-interacting protein 1;Bin1 protein	1965680	1905610	1471280	1811630	1935540	1670950	2650550	1832110	2330960	3268210	3276810	3584910	3130270	3681800	3690500	0.024447	0.879401	0.998453	0.889631	4.28e-08	1.03e-06	0.914078	1.83e-08	1.84e-07	0.343802	0.033064	0.260728	0.963443	3.11e-09	3.96e-08	0.619641	0.000128	0.001252	0.319355	0.047696	0.999957	0.049365	0.759317	0.999328
Usp8	A2AI52;Q80U87	Ubiquitin carboxyl-terminal hydrolase 8	910641	1119790	1017940	771185	834165	911479	819942	814061	915913	1033700	998542	995436	1669260	1351250	1309700	-0.27022	0.109103	0.41411	0.25407	0.131918	0.32371	-0.01615	0.923641	0.965433	-0.26307	0.118786	0.578855	0.490834	0.003667	0.01317	0.753906	8.65e-06	0.000131	0.007152	0.966152	0.999957	0.506988	0.002694	0.052733
Dab2	A0A0R4J104;E9PX84;E9QL31;F6TQN9;P98078;Q3TRE6	Disabled homolog 2	17757200	16437600	19388900	20561800	17919700	17285200	17743900	18087300	18242700	9645820	11413300	11603400	12108500	13328800	11037300	0.061993	0.589505	0.939714	-0.78324	1.24e-11	5.48e-10	-0.72125	4.23e-10	5.39e-09	0.006692	0.953554	1	-0.56864	8.08e-07	6.55e-06	-0.57534	6e-07	1.27e-05	-0.0553	0.630294	0.999957	0.152605	0.184199	0.744566
Capzb	A2AMW0;F7CAZ6;P47757	F-actin-capping protein subunit beta	27020300	36033900	28635200	25694600	25608100	28387500	25453800	26363000	30420400	22854500	21520800	20877600	33666600	23375900	25315500	-0.19624	0.149163	0.499806	-0.30039	0.027318	0.098194	-0.49663	0.000269	0.001287	-0.16226	0.232913	0.816754	-0.17133	0.207832	0.378492	-0.00907	0.946807	0.985039	0.033976	0.802707	0.999957	0.325293	0.016869	0.194434
Rab10	P61027	Ras-related protein Rab-10	4836950	5281110	4117910	4795930	5306560	4903560	5104100	5113070	5060190	4508880	4485900	5275340	7385810	6066790	7049880	0.081082	0.503071	0.907938	-0.08679	0.47348	0.732205	-0.00571	0.962376	0.985593	0.095349	0.431004	1	0.511937	2.47e-05	0.000152	0.416589	0.000593	0.004616	0.014267	0.906197	0.999957	0.517649	2.01e-05	0.000902
Igf2r	Q07113	Cation-independent mannose-6-phosphate receptor	1799370	2092920	1447510	1856180	2081990	1652080	1819810	2137470	1520860	3410670	3047890	4744010	3066820	2401230	2545760	0.071112	0.695457	0.969919	0.985248	7.76e-08	1.75e-06	1.05636	8.8e-09	9.3e-08	0.030278	0.867618	1	0.569801	0.001767	0.006959	0.539523	0.003061	0.017787	-0.04083	0.822143	0.999957	-0.48656	0.007533	0.112551
Tfrc	Q62351;Q8C872	Transferrin receptor protein 1	117009	64343.3	132541	164023	176363	226832	123627	178412	128822	1763660	1654900	1877400	1243440	1248230	1018560	0.858075	0.000468	0.007524	3.20854	9.96e-34	1e-30	4.06662	3.12e-49	8.55e-47	0.449148	0.065657	0.40551	3.46693	3.09e-38	5.33e-36	3.01778	1.66e-30	1.11e-27	-0.40893	0.093633	0.999957	-0.59969	0.014122	0.173372
Snx1	Q6NZD2;Q9WV80	Sorting nexin-1	3724980	4178410	3885540	3619950	3939950	3951420	4033230	4111340	4492030	3016210	3453860	3236210	6622580	5013740	5228360	-0.02872	0.817134	0.993608	-0.25741	0.038346	0.128773	-0.28613	0.021343	0.058533	0.094257	0.44795	1	0.500387	5.85e-05	0.000335	0.40613	0.001096	0.007739	0.122977	0.322179	0.999957	0.786516	3.09e-10	4.78e-08
Rab35	Q6PHN9	Ras-related protein Rab-35	2312940	3034490	2856790	2741690	3371500	3314770	2454510	3016840	2865040	2513200	2831900	3077850	5582030	3069260	3303660	0.20739	0.258327	0.678517	-0.17618	0.336881	0.604526	0.031213	0.864859	0.935637	0.017869	0.922381	1	0.52331	0.004431	0.015566	0.505441	0.005977	0.03038	-0.18952	0.301588	0.999957	0.492098	0.007433	0.112027
Chmp1a	Q921W0	Charged multivesicular body protein 1a	2429090	2184100	2238610	1757180	1359310	1436780	2139490	1936270	2026540	2520380	2370070	2381130	2229830	3100700	2944180	-0.58593	0.000156	0.003061	0.663889	1.86e-05	0.00022	0.077958	0.613686	0.786416	-0.17407	0.259773	0.856225	0.262271	0.089644	0.195823	0.436342	0.004797	0.025499	0.41186	0.007753	0.663064	0.184313	0.232794	0.820155
Spg21	Q9CQC8;A0A1L1SST5;A0A1L1SSV6	Maspardin	750557	564951	697544	763048	853126	773146	735029	683641	742822	1523780	1446860	1385190	1259900	1402020	1397080	0.251346	0.148357	0.49766	0.854459	1.05e-06	1.74e-05	1.1058	3.22e-10	4.21e-09	0.095244	0.583699	1	0.998983	1.25e-08	1.42e-07	0.903739	2.49e-07	5.7e-06	-0.1561	0.36918	0.999957	-0.10682	0.538817	0.999328
Chmp4b	Q9D8B3	Charged multivesicular body protein 4b	3546860	2861010	3037960	3624000	2766420	3175150	4725240	4352480	4066260	6627860	5008020	5516080	3428840	6726570	6070110	0.021428	0.912759	0.998453	0.82948	2.53e-05	0.000285	0.850908	1.56e-05	9.71e-05	0.469113	0.016698	0.160165	0.773358	8.46e-05	0.000471	0.304246	0.120147	0.307406	0.447685	0.022347	0.999957	-0.07755	0.691749	0.999328
Ehd3	Q9QXY6	EH domain-containing protein 3	90965456	77413184	89009136	80600440	75747512	78791560	83643992	78692696	78449968	42693312	45288940	45152344	39249940	58041320	45208496	-0.126152	0.333895	0.770372	-0.832446	2.38e-10	9.05e-09	-0.958598	3.38e-13	6.34e-12	-0.103177	0.429317	1	-0.864077	4.99e-11	8.21e-10	-0.76089	6.79e-09	2.15e-07	0.022974	0.86028	0.99995	0.094521	0.469026	0.992592
Ehd4	Q9EQP2	EH domain-containing protein 4	7638970	7708020	7925710	7892340	6718600	8005750	7991420	7469790	7679640	7148070	6554810	5499710	4362440	6286650	5806910	-0.03642	0.802713	0.992354	-0.2462	0.091439	0.248846	-0.28262	0.052724	0.125572	-0.01453	0.920616	1	-0.50921	0.000494	0.002233	-0.49468	0.000711	0.005353	0.021893	0.880622	0.999957	-0.22659	0.120282	0.607252
Ehd1	Q9WVK4	EH domain-containing protein 1	8181790	7825940	8238210	12862700	10701400	11566500	10029700	11669800	10063400	13008300	11537600	13093100	8707600	10460600	9608010	0.539317	2.86e-06	9.03e-05	0.086235	0.452945	0.714378	0.625552	5.84e-08	5.5e-07	0.38296	0.000874	0.016106	0.235437	0.040554	0.101453	-0.14752	0.199239	0.439127	-0.15636	0.173648	0.999957	-0.39012	0.000698	0.017534
