# Supplementary material for: Mouse liver sinusoidal endothelial cell responses to the glucocorticoid receptor agonist dexamethasone
Source: Front Pharmacol. 2024 Oct 8;15:1377136. doi: 10.3389/fphar.2024.1377136 (PMC11494038; doi:10.3389/fphar.2024.1377136)
Supplement: Supplementary file 5 [file Table1.XLSX]

## Sheet: Mouse_LSEC-TMT6plex_Proteome
Protein	Gene name	Protein name	ENSG	NT_1h_TMT_Exp1	NT_1h_TMT_Exp2	NT_1h_TMT_Exp3	NT_10h_TMT_Exp1	NT_10h_TMT_Exp2	NT_10h_TMT_Exp3	Dex_10h_TMT_Exp1	Dex_10h_TMT_Exp2	Dex_10h_TMT_Exp3	NT_48h_TMT_Exp1	NT_48h_TMT_Exp2	NT_48h_TMT_Exp3	Dex_48h_TMT_Exp1	Dex_48h_TMT_Exp2	Dex_48h_TMT_Exp3	log2FC_NT_10h_vs_NT_1h_edgeR	log2CPM_NT_10h_vs_NT_1h_edgeR	PValue_NT_10h_vs_NT_1h_edgeR	FDR_NT_10h_vs_NT_1h_edgeR	rank_NT_10h_vs_NT_1h_edgeR	log2FC_NT_48h_vs_NT_10h_edgeR	log2CPM_NT_48h_vs_NT_10h_edgeR	PValue_NT_48h_vs_NT_10h_edgeR	FDR_NT_48h_vs_NT_10h_edgeR	rank_NT_48h_vs_NT_10h_edgeR	log2FC_NT_48h_vs_NT_1h_edgeR	log2CPM_NT_48h_vs_NT_1h_edgeR	PValue_NT_48h_vs_NT_1h_edgeR	FDR_NT_48h_vs_NT_1h_edgeR	rank_NT_48h_vs_NT_1h_edgeR	log2FC_Dex_10h_vs_NT_1h_edgeR	log2CPM_Dex_10h_vs_NT_1h_edgeR	PValue_Dex_10h_vs_NT_1h_edgeR	FDR_Dex_10h_vs_NT_1h_edgeR	rank_Dex_10h_vs_NT_1h_edgeR	log2FC_Dex_48h_vs_NT_1h_edgeR	log2CPM_Dex_48h_vs_NT_1h_edgeR	PValue_Dex_48h_vs_NT_1h_edgeR	FDR_Dex_48h_vs_NT_1h_edgeR	rank_Dex_48h_vs_NT_1h_edgeR	log2FC_Dex_48h_vs_Dex_10h_edgeR	log2CPM_Dex_48h_vs_Dex_10h_edgeR	PValue_Dex_48h_vs_Dex_10h_edgeR	FDR_Dex_48h_vs_Dex_10h_edgeR	rank_Dex_48h_vs_Dex_10h_edgeR	log2FC_Dex_10h_vs_NT_10h_edgeR2
A0A067XG53;O70589	Cask	Peripheral plasma membrane protein CASK	ENSMUSG00000031012	737583.4375	710979.1875	800829.375	757418.4375	836499.5625	873372.0625	739982.5625	857295.5	711692.625	649141.875	634923.5	680411.4375	917894.75	715372.875	707597.25	0.138810260382234	5.1732182920233	0.432970257833317	0.859099642600143	0.363541935754051	-0.342128654592718	5.1732182920233	0.0535135723626669	0.166278254743379	-1.2715360562093	-0.20331839421369	5.1732182920233	0.250861116359397	0.431931108087531	-0.600566649403711	0.0312387110508426	5.1732182920233	0.85990726649542	1	0.0655483811062343	0.0408268990350981	5.1732182920233	0.81757693151724	0.913374684556167	0.087471370947262	0.00958818797458628	5.1732182920233	0.956800587479737	0.988340161980133	0.0191785666968751	-0.107571549389048
A0A140T8M9;A0A140T8M0;A0A0B4J1I0;A0A075B5N0;A0A075B5K8;F6XWB2;A0A140T8N1;A0A0G2JDE5;P01631	Igkv1-122;Igkv1-117;Igkv1-110;Igkv1-35;Igkv1-99;Igkv1-88	Immunoglobulin kappa chain variable 1-122;Immunoglobulin kappa variable 1-117;Immunoglobulin kappa variable 1-110;Immunoglobulin kappa variable 1-35;Immunoglobulin kappa variable 1-99;Immunoglobulin kappa chain variable 1-88;Ig kappa chain V-II region 26-10	ENSMUSG00000076525;ENSMUSG00000076573;ENSMUSG00000091800;ENSMUSG00000093861	102734.765625	148282.609375	133183.984375	74253.7109375	92663.453125	59205.1171875	95549.3203125	52164.0625	62918.04296875	62236.5	56234.11328125	68803.109375	58484.1953125	39856.3125	68489.296875	-0.758196490936675	1.90478130286813	0.377540531421838	0.814821418632251	-0.423036417205815	-0.286608653982873	1.90478130286813	0.737507460597843	0.899028305861233	-0.132233582020869	-1.044805150119	1.90478130286813	0.226243994699089	0.400528281951867	-0.645422939652754	-0.872052874135526	1.90478130286813	0.310983497381282	0.90864114848028	-0.507262656588611	-1.21423884148581	1.90478130286813	0.161109694682112	0.308896068557179	-0.792878325376779	-0.342185965887538	1.90478130286813	0.689148317268736	0.877492247877399	-0.16168729995098	-0.113856379029553
A0A075B5M1;A0A0G2JFU6	Igkv4-63	Immunoglobulin kappa variable 4-63	ENSMUSG00000076550	278597.21875	289571.59375	321156.4375	206343.09375	206813.125	226751.65625	226027.078125	240265.21875	239626.171875	158397.28125	177351	120675.9296875	189556.328125	135254.609375	145913.890625	-0.469306050098071	3.33359542717987	0.222480195094784	0.621312939172679	-0.652708643307188	-0.495170343711448	3.33359542717987	0.198141111192201	0.431092761500017	-0.703025405776253	-0.964476395434407	3.33359542717987	0.0127775650307914	0.0378864545034977	-1.8935519000466	-0.33920329396532	3.33359542717987	0.377411658038536	0.982251433228488	-0.423184688846211	-0.9345253479889	3.33359542717987	0.015782612708471	0.0462506511456798	-1.80182110055963	-0.595322054472577	3.33359542717987	0.122228338563802	0.311540137362622	-0.912828091515262	0.130102756927614
A0A075B5M7;A0A0G2JDV4;A0A0B4J1J2;A0A0B4J1J1	Igkv5-39;Igkv5-43;Igkv5-45	Immunoglobulin kappa variable 5-39;Immunoglobulin kappa chain variable 5-43;Immunoglobulin kappa chain variable 5-45	ENSMUSG00000076569;ENSMUSG00000094094;ENSMUSG00000094433	48588.62890625	79426.2734375	65607.7734375	66581.7265625	70172.7265625	76237.984375	101029.265625	48231.77734375	62671.5234375	42623.63671875	50129.72265625	48575.0390625	45093.94140625	52620.89453125	49316.27734375	0.144834590426691	1.53148477316017	0.87135982099775	0.997257831967806	0.0598024695566388	-0.603492520704779	1.53148477316017	0.501256726178838	0.754639247104404	-0.299939786695443	-0.458657931359262	1.53148477316017	0.608741679017108	0.783076150472712	-0.215566962174274	0.125872493609009	1.53148477316017	0.888077730810901	1	0.0515490200492891	-0.406853423478697	1.53148477316017	0.649647305714012	0.806938792261295	-0.187322358362731	-0.532725920181025	1.53148477316017	0.552436756720254	0.800754712422126	-0.257717433080905	-0.0189620978109647
A0A075B5N7;A0A140T8P1;A0A0G2JGY3	Igkv6-13;Igkv6-14	Immunoglobulin kappa variable 6-13;Immunoglobulin kappa variable 6-14	ENSMUSG00000076594	792941.1875	941349	909436.375	499939.59375	499802.25	565592.0625	593373.6875	595912.5625	598486	364373.21875	295061	224879.546875	386336.3125	286007.625	330298.25	-0.750142403495941	4.6516869417373	0.000437928153540573	0.00717345355853961	-3.35859713397141	-0.833781710526392	4.6516869417373	9.49894389289883E-05	0.000868886703890655	-4.02232467755144	-1.58392411510139	4.6516869417373	3.09756096890482E-13	5.85332210675808E-12	-12.5089801367038	-0.570046284140037	4.6516869417373	0.00740217424474376	0.086809934527851	-2.13064069597151	-1.41380219027296	4.6516869417373	6.26178190093713E-11	1.01467799190454E-09	-10.2033020630157	-0.843755906408419	4.6516869417373	7.8440152979033E-05	0.000839853005608545	-4.10546156801439	0.1800961198354
A0A075B5R7	Ighv14-2	Immunoglobulin heavy variable 14-2	ENSMUSG00000095583	237511.140625	245018.078125	234179.609375	144325.46875	139057.84375	151953.109375	156359.515625	155048.796875	173745.015625	93723.4765625	86791.6875	75188.453125	102578.0546875	103911.5390625	98087.125	-0.714218670640743	2.80893592011261	0.206330737924353	0.597962350099999	-0.68543606860207	-0.778334551798713	2.80893592011261	0.168859822228702	0.387471263187901	-0.77247367227667	-1.49255322609496	2.80893592011261	0.0093553908676482	0.0289669563707412	-2.02893806298849	-0.569225864688636	2.80893592011261	0.31297500516442	0.91026396791764	-0.504490344730271	-1.24806708022839	2.80893592011261	0.0287816565118398	0.0765310213733438	-1.54088421410865	-0.678841216082028	2.80893592011261	0.229483734377476	0.481324965493188	-0.639248091479439	0.144992807649796
A0A075B5V0;A0A0A6YWK5;A0A075B5V2;A0A075B5V7;A0A075B5U6;A0A075B5U5;A0A0A6YXN5;A0A0A6YX66;A0A0A6YWX0	Ighv1-26;Ighv1-31;Ighv1-34;Ighv1-43;Ighv1-20;Ighv1-19	Immunoglobulin heavy variable 1-26;Immunoglobulin heavy variable 1-31;Immunoglobulin heavy variable 1-34;Immunoglobulin heavy variable V1-43;Immunoglobulin heavy variable V1-20;Immunoglobulin heavy variable V1-19	ENSMUSG00000093955;ENSMUSG00000094546;ENSMUSG00000095761;ENSMUSG00000095859;ENSMUSG00000096410;ENSMUSG00000096649	3980082.75	4318114	3931030.5	3274794.5	3443248.25	3547950.25	3496830.5	3275400.75	3623389	2300407.25	2014872.75	2100252.25	2570400.25	2434947	2359342.75	-0.247081970448294	7.21683868408371	0.0316169045160196	0.182683938964584	-1.50008065234876	-0.691248888567699	7.21683868408371	2.12422515266693E-09	6.70409906820747E-08	-8.67279945304324	-0.93833085910794	7.21683868408371	5.64862091049143E-16	1.38979129993642E-14	-15.2480575706002	-0.240509757785443	7.21683868408371	0.0364277790534202	0.276423583528541	-1.43856730622849	-0.745615604756787	7.21683868408371	1.08898072259622E-10	1.70503267423636E-09	-9.96297980816359	-0.505105846998804	7.21683868408371	1.15911923111372E-05	0.000168772239738008	-4.93587188866845	0.006572212694937
A0A075B6A3;A0A0A6YXW6;P01878	Igha	Immunoglobulin heavy constant alpha;Ig alpha chain C region	ENSMUSG00000095079	4652287.5	5714051.5	5594929.5	2002347.625	1919731.875	1956219.375	2538961	1999684.25	1875173.75	1140199.875	879271.8125	953436.0625	1114058.375	886926.3125	1087047.125	-1.43528126959242	6.77391212372083	9.86134185301354E-20	1.91755382870857E-17	-19.0060639856968	-0.996855079960333	6.77391212372083	1.80574972363913E-10	7.06822034681602E-09	-9.74334244293424	-2.43213634996473	6.77391212372083	3.01475400295734E-50	9.08646856491342E-48	-49.5207481195161	-1.32090096551907	6.77391212372083	4.8443833427348E-17	8.34341222571582E-15	-16.3147614978479	-2.38293844473135	6.77391212372083	1.7541858795073E-48	6.60889530104377E-46	-47.7559243892099	-1.06203747928453	6.77391212372083	1.1584946072635E-11	6.29135629962558E-10	-10.9361059834892	0.114380304288624
A0A2R8W6L8;Q52L52;A0A075F5C6;P38532;A0A2I3BQV9;A0A2I3BQX3	Hsf1	Heat shock factor protein 1	ENSMUSG00000022556	143082.046875	50840.5546875	133332.578125	80452.046875	102397.671875	109241.6875	134436.65625	118403.40625	99878.1328125	79458.2421875	131842.21875	94191.71875	72777.3828125	103141.5078125	72911.65625	-0.160920013907322	2.28403421827115	0.846116352542965	0.993622857538754	-0.0725699114375292	0.0569883747884461	2.28403421827115	0.945195201531197	0.98364068089277	0.0244784918151792	-0.103931639854772	2.28403421827115	0.900236650309176	0.955543740885435	-0.0456433101011339	0.0987389141727965	2.28403421827115	0.905195871867174	1	0.0432574353065655	-0.409930104811232	2.28403421827115	0.621507814550852	0.785254476234026	-0.206553406370724	-0.508669020682856	2.28403421827115	0.540473691957087	0.791154787546703	-0.267225440870586	0.259658928322808
A0A087WP63;A0A087WNX7;A0A087WNL7;A0A087WQ44	Gm42715;Srcap	Predicted gene 42715;Snf2-related CREBBP activator protein	ENSMUSG00000053877	130366.1796875	133001.984375	130139.375	131079.0625	144991.71875	170623.734375	142277.46875	138456.109375	132314.140625	155623.046875	143337.46875	139385.09375	164668.921875	154719.90625	146153.671875	0.188507684947393	2.78051962668106	0.746273491051196	0.978917707563419	0.12710198501053	-0.0397611277743812	2.78051962668106	0.945574571916582	0.98364068089277	-0.0243042152115493	0.148746557857799	2.78051962668106	0.798458204485528	0.901195015294544	0.0977478121947147	0.0634840815362661	2.78051962668106	0.913206755518151	1	0.0394308844426393	0.228002604154721	2.78051962668106	0.695587122773553	0.838926979556876	0.15764846657754	0.164518522777762	2.78051962668106	0.777633024381722	0.919183473562174	0.109225304148908	-0.125023603885367
A0A087WQE6;A0A087WNT1;P83940;A0A087WPE4	Eloc	Elongin-C	ENSMUSG00000079658	4780334.5	5035290	4538713	3734475.25	3624819.5	3818737.25	5247636	4657252	4274256	5479489.5	4601415	5089247.5	4294196	5358936.5	5713642	-0.355841185216896	7.80593192099789	0.00774085289129913	0.0677240366164748	-2.11121118588321	0.427041629161672	7.80593192099789	0.00140182450260255	0.00847562497661802	2.85330635321816	0.0712004439195231	7.80593192099789	0.593672701256653	0.771703728528552	0.226452920698623	-0.0242215439280807	7.80593192099789	0.855971020127006	1	-0.0675409386078681	0.0887695194642913	7.80593192099789	0.505953043293152	0.695685434528084	0.295889787478316	0.112991063400296	7.80593192099789	0.397216013164944	0.678364872630805	0.400973251896212	0.331619641313223
A0A087WNV1;A0A087WSR7;A0A087WR52;Q8K2K6;A0A087WRL1	Agfg1	Arf-GAP domain and FG repeat-containing protein 1	ENSMUSG00000026159	5883994	6494067	5682248	5621019	5611174.5	5591856	6248098	5532268	5870116	4458031	4371631.5	4715743.5	4690908	4624220.5	4931036	-0.0971422033883832	7.99980724746855	0.397874912951195	0.833063555147553	-0.400253443387766	-0.325730422306452	7.99980724746855	0.00462468148464589	0.0230393223053268	-2.33491817302747	-0.422872625717994	7.99980724746855	0.000238757232943024	0.00116254329578396	-3.62204346297076	-0.0393161368751022	7.99980724746855	0.732205962204363	1	-0.135366739068374	-0.354676433619785	7.99980724746855	0.0020482471044231	0.00790956665308291	-2.68861765042388	-0.315360296758998	7.99980724746855	0.00610485706907397	0.0308984705393601	-2.21432449958791	0.0578260665193163
A0A087WP01;A0A140T8I4;A0A1W2P7T2;A0A1W2P7U9	Cdc34b;Cdc34	Cell division cycle 34B;Ubiquitin-conjugating enzyme E2 R1	ENSMUSG00000020870	39334.12109375	16172.7646484375	37884.63671875	62647.9453125	59174.4375	57504.7578125	50966.6953125	34422.59765625	60551.109375	95677.59375	92888.84375	80797.015625	79071.1171875	119741.3125	88261.3671875	0.943584048370656	1.63515304642083	0.295810004386633	0.720238783105064	0.528987142115878	0.576633971618186	1.63515304642083	0.520680545182426	0.770602093385629	0.283428649091667	1.52021803393754	1.63515304642083	0.0963794586756155	0.206312278727489	1.01601551728417	0.635592142355672	1.63515304642083	0.47927468750684	1	0.319415507303627	1.60694005056346	1.63515304642083	0.0795477325073459	0.177795228607446	1.09937219532076	0.971347906959397	1.63515304642083	0.282062568257494	0.550976712312864	0.549654544039039	-0.307991915700706
Q3ZAQ4;A0A087WP33	Atg9a	Autophagy-related protein 9	ENSMUSG00000033124	49957.0546875	65717.625	67698.46875	44665.890625	47332.8828125	53878.66796875	46877.98828125	41824.21484375	48561.28125	46464.94921875	63422.0859375	34544.83984375	67204.6953125	32950.41796875	48153.234375	-0.323245579228535	1.27461802616366	0.727110614646442	0.975088495014183	-0.138399515308372	-0.019239920869843	1.27461802616366	0.983419633261438	0.993969385980485	-0.00726112558420419	-0.342485503454795	1.27461802616366	0.711608116669163	0.852628449072096	-0.14775910695612	-0.422762309888985	1.27461802616366	0.648330478187048	1	-0.188203561618872	-0.324122558572485	1.27461802616366	0.726401181506804	0.857400885475429	-0.138823458097285	0.0986397544393823	1.27461802616366	0.915122174359116	0.975100337720637	0.0385209211161265	-0.0995167272899965
A0A087WP69;Q6XUX1	Dstyk	Dual serine/threonine and tyrosine protein kinase	ENSMUSG00000042046	49080.62890625	0	47430.3203125	27321.107421875	186481.703125	34198.54296875	40134.0234375	0	38732.31640625	34104.51953125	0	29835.888671875	38783.44140625	0	38307.640625	1.36497334291392	0.84905161790469	0.643101675648384	0.964906581320275	0.191720358829767	-1.99017586191443	0.84905161790469	0.505659626996416	0.757031671533983	-0.296141720032917	-0.625202515012254	0.84905161790469	0.830060225543242	0.917250786356492	-0.0808903959706636	-0.301628813378266	0.84905161790469	0.917337387436367	1	-0.037470905820412	-0.347009530443526	0.84905161790469	0.904977223045397	0.959409549862408	-0.043362351214885	-0.0453807142483718	0.84905161790469	0.98753697778119	0.996252988349147	-0.00544663347805366	-1.66660216161452
A0A087WPC2;Q9CW42;D3YZZ3	Mtarc1	Mitochondrial amidoxime-reducing component 1		175774.546875	31339.380859375	183032.140625	56356.44140625	82010.859375	56231.41015625	57509.60546875	61848.8671875	46228.2734375	12731.8671875	87456.890625	28174.15625	25219.07421875	65121.31640625	15864.2451171875	-1.00117048828406	1.65564311788334	0.338025545975913	0.774223621378029	-0.471050477068098	-0.593751951837153	1.65564311788334	0.567546323162252	0.803765118556704	-0.245998685548555	-1.59492244865777	1.65564311788334	0.132257239934269	0.265395020746928	-0.878580544794174	-1.24629833771887	1.65564311788334	0.235370539550075	0.819797625585033	-0.628247897106535	-1.89261469627585	1.65564311788334	0.0766524413056671	0.173147972685161	-1.11547400873269	-0.646316357787624	1.65564311788334	0.534014220727931	0.786243760214583	-0.27244717761295	-0.245127843102863
A0A087WPP8;Q6AXH6;Q6AXD2;P62484;A0A087WRS3;A0A087WR90;A0A087WNT3	Abi2	Abl interactor 2;Abi2 protein	ENSMUSG00000026782	160631.625	154360.859375	155782.703125	144381	131935.375	144958.765625	122756.0859375	117502.4140625	152439.890625	80347.1484375	81954.4140625	74549.0625	62104.34375	80836.125	41917.921875	-0.155657805625606	2.44436329085977	0.841354400339813	0.993607520917948	-0.0750210295396612	-0.841609844075368	2.44436329085977	0.282326585460953	0.543032755953614	-0.549248224313728	-0.997267652021293	2.44436329085977	0.203905177841028	0.371790808235245	-0.690571745878381	-0.268026844564185	2.44436329085977	0.730470843403621	1	-0.136397114160385	-1.36434996724467	2.44436329085977	0.0846568895238847	0.186995870300468	-1.07233769248178	-1.09632312552232	2.44436329085977	0.163322822661193	0.380266502511267	-0.78695312289803	-0.112369038245411
F6UND7;A0A087WQ04;P08103	Hck	Tyrosine-protein kinase;Tyrosine-protein kinase HCK	ENSMUSG00000003283	435213.75	654585.125	424817.75	388729.53125	208620.265625	419781.8125	382308.875	185352.5625	336146.34375	279623.53125	481536.71875	308557.96875	218062.40625	155336.296875	211796.875	-0.568914647793051	4.02145750722181	0.0988230971042457	0.390251148919377	-1.00514153949531	0.0679792436637715	4.02145750722181	0.843164176494362	0.947629550387332	0.0740878536036839	-0.500935404849528	4.02145750722181	0.145835474545784	0.285884956280321	-0.836136820836129	-0.749822692267004	4.02145750722181	0.0299780141478937	0.24321328301952	-1.52319713977249	-1.38520286237808	4.02145750722181	7.54623911089397E-05	0.000422365175120416	-4.12226943781822	-0.635380170218817	4.02145750722181	0.0654818373250249	0.196771941872009	-1.18387914341823	-0.180908043672481
A0A087WQ65;A0A087WNS9;A0A087WRZ2;A0A087WNT2;A0A087WPY4;Q99JA5;Q64253	Ly6e	Lymphocyte antigen 6E	ENSMUSG00000022587	979859.4375	974433.4375	206088.25	913732.9375	880832.4375	642757.6875	1161630.375	1230570.5	583853.5	2558258.25	1840394.625	2627720.25	2069919.125	2631433.5	3563797.25	0.17588596224042	6.18483569699336	0.651114177295567	0.964906581320275	0.186342848265144	1.51155001687871	6.18483569699336	0.000142321201238686	0.0012203587497394	3.84673039931753	1.68743597949273	6.18483569699336	2.38509750362974E-05	0.00014320087402271	4.6224938621489	0.452719305068429	6.18483569699336	0.245247708993815	0.832875036515334	0.610395040934727	1.92645948437335	6.18483569699336	1.68640406179938E-06	1.2867903398135E-05	5.77303836044351	1.47374017938921	6.18483569699336	0.000205022216232535	0.00186970335771516	3.68819907619093	0.27683334264868
A0A087WRP5;A0A087WQ86;E9QM99;Q8BZN6;A0A0R4J2B7	Dock10	Dedicator of cytokinesis protein 10	ENSMUSG00000038608	131431.53125	97894.8125	106808.9765625	98674.8203125	98332.0703125	82147.4609375	119139.953125	108855.515625	112525.9375	110788.5859375	135545.203125	144696.171875	107367.734375	120699.65625	120018.984375	-0.264749619631174	2.43288109904688	0.732473285983947	0.976847116794521	-0.1352082098289	0.473957291006533	2.43288109904688	0.541170930136843	0.786446086515161	0.26666554027145	0.20920767087689	2.43288109904688	0.787011809872095	0.896604881417682	0.10401875058401	0.0108732092583435	2.43288109904688	0.988795228121177	1	0.00489363813475161	0.0373770256035035	2.43288109904688	0.961486566509374	0.98250299841591	0.0170567791650824	0.0265038163779324	2.43288109904688	0.97268611587986	0.992285202456906	0.0120272831990499	0.275622829584915
E9Q6L0;A0A087WQF1;J3QP81;A0A087WS18;A0A087WNW8;E9QKH0;Q80TV8;A0A087WQ95;A0A087WRK0;A0A087WP42;E9QNY9;A0A087WRE8;A0A087WQ31;A0A0A6YXZ1	Clasp1	CLIP-associating protein 1	ENSMUSG00000064302	1814554.125	1829901.25	1731011.875	1815596.875	1596234	1745201.875	1760273.375	1651400.375	1690629	1897423.25	1985205.875	2046370.625	1926831.625	2038550.125	1954517.5	-0.0552613146796635	6.45188248865844	0.680232560975712	0.969065198072366	-0.16734258335063	0.189142349127798	6.45188248865844	0.158482862237872	0.371003764493163	0.800017693937904	0.133881034452891	6.45188248865844	0.318106057720924	0.514500487239531	0.497428060506844	-0.0817618499440219	6.45188248865844	0.542014975087346	1	-0.265988714369441	0.126296715218074	6.45188248865844	0.346285141177972	0.548464222212773	0.460566143284097	0.20805856520821	6.45188248865844	0.120875297318163	0.308712333807633	0.9176624446692	-0.026500535245571
A0A087WQH8	Slc35a4	Probable UDP-sugar transporter protein SLC35A4	ENSMUSG00000033272	469623.25	586347.8125	540618.875	392877.65625	411560.625	537104.9375	511755.46875	440060.59375	403188.96875	439318.34375	347306.84375	244103.734375	329947.5625	337282.15625	405611.5625	-0.244569994359659	4.35043172661269	0.32114648582147	0.754431417198683	-0.493296825936021	-0.389913036842837	4.35043172661269	0.114053044838087	0.292450413225644	-0.942893116010059	-0.634483031693089	4.35043172661269	0.0103150510691999	0.03141946834014	-1.98652861751954	-0.242304526420146	4.35043172661269	0.325644008730288	0.924457895787661	-0.487256907661283	-0.583485016423354	4.35043172661269	0.0182575924267244	0.0522834998329191	-1.73855649212073	-0.341180490079412	4.35043172661269	0.166596751760368	0.385705405880303	-0.778333470554085	0.00226546818473679
B7ZNP0;A0A087WQK5;A0A087WR24;Q2HXL6	Edem3	alpha-1,2-Mannosidase;ER degradation-enhancing alpha-mannosidase-like protein 3	ENSMUSG00000043019	66398.09375	98579.4453125	40416.140625	56348.2421875	46932.33984375	65803.34375	61030.9453125	74917.84375	35559.96875	49165.3125	71446.921875	74280.296875	62527.609375	0	78072.078125	-0.275107788640366	1.48976540402441	0.855609323363927	0.996062765785583	-0.0677244916747907	0.192906452935793	1.48976540402441	0.898434438658122	0.9679298981685	0.0465136091146671	-0.0822013374599945	1.48976540402441	0.95661437608879	0.981727959080192	-0.0192630967976119	-0.266502311431527	1.48976540402441	0.860072651185668	1	-0.0654648619234241	-0.560226582748885	1.48976540402441	0.711574846225223	0.848204298936555	-0.147779412384998	-0.293724271522857	1.48976540402441	0.845972510727221	0.949564028261869	-0.0726437488208381	0.00860547935295147
A0A087WQN7;F8VQ87;P97789;A0A087WNV6	Xrn1	5'-3' exoribonuclease 1	ENSMUSG00000032410	673570.75	653510.8125	768144.75	671800.375	596144.25	725981.375	717408.5	608700.8125	682547	743384.8125	903844.875	669407.0625	831282.625	826034.25	765555.5	-0.0663753895025836	5.10984171291392	0.723890573511833	0.974891058339886	-0.140327078708546	0.20828544760942	5.10984171291392	0.26781064970928	0.524484274349429	0.572172156905741	0.141910058115706	5.10984171291392	0.450150832037813	0.651972420837082	0.34664194278905	-0.0670592101127571	5.10984171291392	0.721164313715067	1	-0.141965772160509	0.195829423595607	5.10984171291392	0.297456627834863	0.492195595000975	0.526576349818393	0.262888633837918	5.10984171291392	0.162034915359568	0.37796899998755	0.790391393394698	-0.000683820562142595
A0A087WQQ5;A0A087WS29;F8VQC7;A0A087WP85;A0A087WP14;A0A087WPX0;A0A087WNW3;A0A087WQI3;Q61595;A0A087WQF8;A0A087WS04;A0A087WQG4;A0A087WS23;A0A087WQ25;A0A087WRS1;A0A087WP48;A0A087WQD0;A0A087WPW5	Ktn1	Kinectin	ENSMUSG00000021843	9914722	11476881	10379204	9726638	9317208	9745963	9281059	9707731	9880667	11279014	9467862	10805310	9745622	9384308	8902857	-0.136728432959991	8.89038044643866	0.234111580179422	0.640060085447972	-0.630577103673571	0.118353328486237	8.89038044643866	0.303019854384185	0.567386720580046	0.518528914840925	-0.0183751044786857	8.89038044643866	0.872934337519559	0.941059652420484	-0.059018422875669	-0.144028259107841	8.89038044643866	0.210084599114964	0.784142392238392	-0.677605783693727	-0.194237827633964	8.89038044643866	0.0910338186818074	0.19823613657298	-1.04079723912476	-0.0502095685230332	8.89038044643866	0.662109528303192	0.859986260851463	-0.179070162217274	-0.00729982614103318
A0A087WQS0;A0A087WQM0;A0A1D5RM59;E9Q0S6;A0A087WRU0;A0A087WQ94	Tns1	Tensin 1	ENSMUSG00000055322	17600026	20306202	18213902	13990209	19823484	15292365	18783556	15955203	20245950	11647173	11116712	12867617	35067928	28282220	29249380	-0.186475481907959	9.84167493129024	0.166627313024616	0.535410150806176	-0.778253808909787	-0.477347168505717	9.84167493129024	0.000409668479690243	0.0029896871617104	-3.38756744982086	-0.66382265042694	9.84167493129024	9.39304445318025E-07	7.28716498890226E-06	-6.0271936223323	-0.0352678553096178	9.84167493129024	0.793571521620607	1	-0.100413925814743	0.707200942047757	9.84167493129024	1.77613259025966E-07	1.62713180153271E-06	6.75052461678447	0.742468797366661	9.84167493129024	4.27716299405284E-08	1.20480086580143E-06	7.36884419934129	0.151207626601688
A0A087WQS2;Q9CQC6;A0A087WPF9	Bzw1	Basic leucine zipper and W2 domain-containing protein 1	ENSMUSG00000051223	5573868	5670590	5615763	5561593	5748151.5	5835167.5	6436206	5563000	6245610.5	7007075.5	6690172	6696931	6367237	6881339.5	6381002	0.0292983843297601	8.19922229577679	0.798720506332666	0.992055386431882	0.0976051653574417	0.238053965398647	8.19922229577679	0.0383780456584767	0.128810055250166	1.41591714479987	0.267352349739475	8.19922229577679	0.0200552575486755	0.0556598031783683	1.69777175645718	0.107540875499866	8.19922229577679	0.349323716645067	0.949379334506972	0.456771927793717	0.206613500832525	8.19922229577679	0.0722485426156829	0.164967505639143	1.14117090899149	0.0990726253311291	8.19922229577679	0.388566210576482	0.669604664767019	0.410534968013659	0.0782424911647085
A0A087WQT0;Q05DP1;O88697;D3YXM1	Stk16	Serine/threonine-protein kinase 16	ENSMUSG00000026201	49074.859375	43747.52734375	37582.87109375	45939.6015625	31224.142578125	41908.19140625	45124.93359375	44790.08203125	39350.92578125	27708.513671875	49501.06640625	42030.53125	36103.76953125	32757.1015625	42477.62109375	-0.127945056292422	0.958112773066911	0.892403864834255	0.99845330953563	-0.0494385575359409	-0.00612282929160997	0.958112773066911	0.994844285683807	0.998092303877613	-0.00224489026979645	-0.13406788731287	0.958112773066911	0.887289764810269	0.949494122111124	-0.0519345281869746	-0.0201693051629514	0.958112773066911	0.982993205543764	1	-0.00744948400412969	-0.240654813387277	0.958112773066911	0.79924305211042	0.900986623445537	-0.0973211303996849	-0.220485509591553	0.958112773066911	0.815736878933426	0.938408760727231	-0.0884499030781064	0.107775752080065
A0A087WQT6;O89110	Casp8	Caspase-8	ENSMUSG00000026029	8330685	9213492	8611454	7500104.5	7530704.5	7920044.5	7950763	7885874	8032080	7375352.5	6575594	6618949	6451622.5	6019581.5	6269380	-0.183157030787989	8.48301086521643	0.11101998553219	0.418267795492525	-0.954598833600182	-0.170490862146801	8.48301086521643	0.137945942611143	0.333947447758699	-0.860291068852831	-0.353647892952211	8.48301086521643	0.00211041848198276	0.00781905507645485	-2.67563141844859	-0.138052841659461	8.48301086521643	0.229614056782118	0.80989674329	-0.639001528312223	-0.494238918048908	8.48301086521643	1.77626957052596E-05	0.000112620760176481	-4.75049112408229	-0.356186076398092	8.48301086521643	0.00195989335109597	0.0123193296354604	-2.70776756042449	0.0451041891382949
A0A087WQZ9;Q9JHF9	Ly96	Lymphocyte antigen 96	ENSMUSG00000025779	97796.0546875	47682.05078125	108337.6875	174051.734375	172333.875	158467.578125	158273.203125	204200.046875	146326.3125	149644.3125	94387.7109375	137876.375	109918.3828125	165029.4375	134971.625	0.995335403220082	2.71373371755906	0.131904237630803	0.463626090051592	0.879741251837174	-0.419335630125229	2.71373371755906	0.52233632098845	0.771537207282132	-0.282049774169859	0.575999777155778	2.71373371755906	0.380260477947197	0.582814686261303	0.419918810274425	0.995161225504079	2.71373371755906	0.131970583396627	0.616203467633514	0.879522863432476	0.680109626681263	2.71373371755906	0.300811936182619	0.49611336561117	0.521704934983992	-0.315051602084583	2.71373371755906	0.630508892625044	0.842112815592219	-0.200308783808185	-0.000174181888512336
B7ZNJ1;A0A087WS56;B9EHT6;A0A087WSN6;Q3UHL6;A0A087WR50;P11276	Fn1	Fibronectin	ENSMUSG00000026193	4843792.5	6567952.5	5412498.5	6326880.5	11492274	25589730	4821148	18428622	11305163	32994416	21243476	14928521	23071590	12863583	13631740	1.37645157193202	9.40828363119709	0.00115413078769809	0.0154602230849869	2.93774497353981	0.659379567803944	9.40828363119709	0.114435916993986	0.29291707330775	0.941437645961276	2.03583113983106	9.40828363119709	2.44505608271159E-06	1.74131129415903E-05	5.61171117493184	1.03290518216274	9.40828363119709	0.0139803132027132	0.140690030026636	1.85448309892751	1.53893505690741	9.40828363119709	0.000296902592249148	0.00142607874587878	3.52738601057308	0.506029874713069	9.40828363119709	0.224912529468317	0.474544181881349	0.647986350134039	-0.343546389841351
A0A087WRC6;A0A087WR57;Q91XC8	Dap	Death-associated protein 1	ENSMUSG00000039168	550847.0625	549728	673081.4375	529388.5625	486503.46875	481006.34375	575742.4375	581800.75	656192.6875	734891.625	660909.125	540264.8125	493179	572465.125	520456.78125	-0.239665499587754	4.77744914993179	0.225741739010863	0.626163016010408	-0.646388133672894	0.361353218114438	4.77744914993179	0.0679778358813576	0.199693174801571	1.16763266558034	0.121687718420723	4.77744914993179	0.538330546679446	0.729788558257118	0.268950976160662	0.0263605622107607	4.77744914993179	0.893945728288093	1	0.0486888465513511	-0.172907974695745	4.77744914993179	0.382003133073721	0.585634508181178	-0.417933075122195	-0.199268537017385	4.77744914993179	0.313746806566168	0.588263063757655	-0.50342068590214	0.266026061910932
A0A087WRE5;Q6P3D0;A0A087WSB5	Nudt16	U8 snoRNA-decapping enzyme	ENSMUSG00000032565	1344460.25	1098086.75	1225807.75	1259896.75	1334518.25	1113158	1339161.625	1189031	1206285	868076.4375	996684.8125	1099127.875	904700.125	1047558.875	1057528.625	0.0193417771988013	5.76706790185124	0.908603509297524	0.99845330953563	0.0416255901434414	-0.335945452774737	5.76706790185124	0.0463982252435963	0.148231387394984	-1.33349863111869	-0.316603675632841	5.76706790185124	0.060474999252116	0.14010118965863	-1.21842412833693	0.0184834541571817	5.76706790185124	0.912642797059772	1	0.0396991694762443	-0.29739607642151	5.76706790185124	0.0777944411558985	0.175110116238893	-1.10905143465003	-0.315879530661199	5.76706790185124	0.0610643271064513	0.186850641521669	-1.21421242421243	-0.000858323049189896
A0A087WRE7;Q8R0N6	Adhfe1	Alcohol dehydrogenase iron-containing protein 1;Hydroxyacid-oxoacid transhydrogenase, mitochondrial	ENSMUSG00000025911	89951.578125	42724.09765625	109043.125	75763.8046875	61126.24609375	56259.75390625	46328.921875	58134.3046875	46770.2578125	30042.505859375	63805.3671875	28817.6484375	27524.5078125	42538.3515625	28721.220703125	-0.320798768996357	1.36710349548036	0.732273170556472	0.976832466441846	-0.135326877501451	-0.654730055277747	1.36710349548036	0.486413300407204	0.743575523565688	-0.312994558294364	-0.975528829488147	1.36710349548036	0.302097019137278	0.49565618708751	-0.519853559991925	-0.684347039250714	1.36710349548036	0.467079688217485	1	-0.330609018361684	-1.30350427279379	1.36710349548036	0.170864531246927	0.324196221075379	-0.767348080535139	-0.619157234302661	1.36710349548036	0.510224220702364	0.769287103552025	-0.292238928972583	-0.363548266687109
A0A087WRF2;Q8BXK8;E9Q3K3	Agap1	Arf-GAP with GTPase, ANK repeat and PH domain-containing protein 1	ENSMUSG00000055013	78171.0703125	93872.171875	59024.29296875	69620.3203125	82108.171875	67655.296875	66577.59375	46545.82421875	86168.2265625	42520.421875	54266.1328125	42397.5	58093.109375	34628.88671875	58298.421875	-0.0696413016944008	1.58376321338453	0.937803367337889	0.998583996028034	-0.0278882121882993	-0.665326293076124	1.58376321338453	0.457854609895377	0.718967160154618	-0.339272408774249	-0.73496759775657	1.58376321338453	0.412599109891568	0.615173740892004	-0.384471713274155	-0.219392415067789	1.58376321338453	0.805888219266034	1	-0.0937251928382823	-0.628102461106289	1.58376321338453	0.483194630238962	0.6773673006533	-0.315877900691863	-0.408710047011255	1.58376321338453	0.647486677479737	0.851264927338681	-0.188769163086957	-0.149751112455532
A0A0R4J2B5;A0A087WRI8;G5E8E3;Q8R3Y5;A0A087WPA4	2310022A10Rik	RIKEN cDNA 2310022A10 gene;Uncharacterized protein C19orf47 homolog	ENSMUSG00000049643	0	58971.515625	56690.5390625	91682.125	46324.359375	47393.23046875	11532.0400390625	60205.27734375	59956.00390625	193097.46875	67608.578125	80992.9453125	2930.578125	62278.30859375	53007.26953125	0.691125504386297	1.50750746375451	0.670758406749348	0.967471585491264	0.173433875522258	0.869073070180212	1.50750746375451	0.593873083890241	0.8239049366376	0.226306357805721	1.56019858472806	1.50750746375451	0.345434489913961	0.545813657982007	0.461634302461926	0.189067499096212	1.50750746375451	0.907050402223909	1	0.0423685797540813	0.0441322419443297	1.50750746375451	0.978254827754332	0.990745984829152	0.00954800014908878	-0.144935259569511	1.50750746375451	0.928671720503065	0.979498938029495	-0.0321377791924268	-0.502058010242585
A0A087WSH6;A0A087WRN5;Q3UPL5	Gm13889;Ag2	Predicted gene 13889;Uncharacterized protein C11orf96 homolog	ENSMUSG00000087006	605660.25	866980.5	595373.125	607080.875	481333.625	563246.9375	565055.375	849131	571890.125	629703.4375	365747.78125	661739.8125	621117.125	433824.28125	621572.625	-0.318781735505809	4.846126724408	0.199085555316646	0.586839964522614	-0.700960249133042	-0.0139253373193606	4.846126724408	0.955222505793567	0.986479572541309	-0.0198954537745753	-0.332707073116141	4.846126724408	0.180200796619271	0.337869487409321	-0.744243293453577	-0.0638846849145512	4.846126724408	0.796717431202094	1	-0.0986956808988639	-0.315879880606922	4.846126724408	0.203197288116292	0.37173695076328	-0.692082092470742	-0.25199519577629	4.846126724408	0.309864364914311	0.584620466886845	-0.508828365712755	0.254897050754807
A0A087WRY3;Q80XU3	Nucks1	Nuclear ubiquitous casein and cyclin-dependent kinase substrate 1	ENSMUSG00000026434	4428685	4739031.5	3884330	3582834	4020872.75	4054519	4361444.5	3419829	3960201	3134412.25	2989346.75	3149735.75	3211384.75	3363440	3593858	-0.157663049362305	7.47699424989494	0.223646132018689	0.622397669317998	-0.650438608591105	-0.343339165743869	7.47699424989494	0.00810817709836647	0.036447495562232	-2.0910767740388	-0.501002215148642	7.47699424989494	0.000114227803231647	0.000593590687827903	-3.94222817524558	-0.159125850294275	7.47699424989494	0.219381442393828	0.799440527534815	-0.65880011243508	-0.372031680097132	7.47699424989494	0.00412813403454235	0.0146206768273921	-2.38424621023813	-0.212905829806654	7.47699424989494	0.100397035994132	0.271752731465033	-0.998279108609269	-0.00146280091307005
A0A087WS96;Q8BG73	Sh3bgrl2	SH3 domain-binding glutamic acid-rich-like protein;SH3 domain-binding glutamic acid-rich-like protein 2	ENSMUSG00000032261	174347.09375	125978.6640625	147991.140625	225811.4375	204030.15625	224406.5625	216928.3125	253142.484375	170753.46875	482781.21875	476728.4375	581114.875	386863.875	401715.25	354606.84375	0.548724916907529	3.81540826028244	0.0407421896929028	0.213189166205571	1.3899556335099	1.22127192262612	3.81540826028244	6.72097484571713E-06	8.91339506857831E-05	5.17256773001013	1.76999684202515	3.81540826028244	1.28590450358611E-10	1.76570212929773E-09	9.89079128266028	0.507323135782921	3.81540826028244	0.0584144430347562	0.374997084785421	1.23347975982617	1.33522001635025	3.81540826028244	9.15298452528573E-07	7.33699344659872E-06	6.03843727188776	0.827896880468665	3.81540826028244	0.00210048033631804	0.0130398511506953	2.67768137976205	-0.0414017825831359
E9QM14;A0A1X7SB71;A0A087WSE1;Q9JIY2;A0A087WPK1	Cbll1	RING-type E3 ubiquitin transferase;E3 ubiquitin-protein ligase Hakai	ENSMUSG00000020659	139782.59375	167929.171875	120404.7265625	158588.5625	89181.4453125	142867.0625	161108.171875	167000.28125	148764.984375	183617.34375	131571.28125	184302.75	117765.2109375	197865.59375	162111.640625	-0.127992188273462	2.85548586980059	0.818998669600028	0.993607520917948	-0.0867168037167928	0.339307147072438	2.85548586980059	0.544477760675119	0.789158918333642	0.264019854408343	0.211314958779489	2.85548586980059	0.705651405648223	0.849124198269546	0.151409789021129	0.149364447873364	2.85548586980059	0.789445928159785	1	0.102677610945151	0.149875418965363	2.85548586980059	0.788742857824319	0.894888376993223	0.103064560326612	0.000510970777407311	2.85548586980059	0.999275155402741	0.999479684408789	0.000314910153081303	0.277356636192179
A0A087WSG5;P51949	Mnat1	CDK-activating kinase assembly factor MAT1	ENSMUSG00000021103	289920.65625	246297.609375	235158.6875	263480.90625	178053.09375	214814.953125	252947.96875	217086.40625	245268.171875	262285.4375	259252.09375	281527.90625	192540.921875	348828.625	281643.34375	-0.230022361615423	3.58647517697299	0.48967160312374	0.896356820147463	-0.310095080715803	0.278969036767871	3.58647517697299	0.402239669903954	0.669067530403156	0.395515100395663	0.0489466748666103	3.58647517697299	0.883074680970167	0.946420606550981	0.0540025669074051	-0.116252687614035	3.58647517697299	0.72687992113683	1	-0.138537327648425	0.084542059234309	3.58647517697299	0.799479647816084	0.900986623445537	0.0971925875195883	0.20079474721305	3.58647517697299	0.546423560611505	0.797347185515892	0.262470583076583	0.113769674370489
F6YX19;A0A087WSN5;F7DFD7;Q99LV7	Pigx	Phosphatidylinositol-glycan biosynthesis class X protein	ENSMUSG00000023791	82829.34375	99253.953125	89145.265625	91248.5390625	78554.4453125	68152.40625	72050.0546875	86346.2734375	99492.890625	119452.609375	109922.625	134367.109375	145305.171875	128701.03125	116105.921875	-0.183945627631484	2.27411529022969	0.81710001251477	0.993607520917948	-0.0877247828494982	0.598391859492405	2.27411529022969	0.453248355975185	0.714669393099245	0.343663762504821	0.414446231987288	2.27411529022969	0.602787332716245	0.778740257525401	0.219835882749641	-0.0783098163959858	2.27411529022969	0.92154906881778	1	-0.0354815353776901	0.509211011823049	2.27411529022969	0.522923988384431	0.710912449702605	0.281561435079832	0.587520830039949	2.27411529022969	0.461440009608152	0.734550201592302	0.335884752253759	0.105635812027136
A0A0A0MQ68;Q60759	Gcdh	Glutaryl-CoA dehydrogenase, mitochondrial	ENSMUSG00000003809	642712.25	328189.84375	995360.75	465970.40625	419413.375	464971.59375	619889.375	454463.34375	444485.34375	319788.53125	534078.375	274600.84375	400835.9375	693570.875	261304	-0.537591872449369	4.54506764789798	0.141440667094871	0.482788415202652	-0.849425704007061	-0.261825584511126	4.54506764789798	0.472931987366101	0.732077732390494	-0.325201310922662	-0.799417457644978	4.54506764789798	0.0293213760768874	0.0764155879772922	-1.53281565174663	-0.379300599742458	4.54506764789798	0.298819023365177	0.904400162414429	-0.524591757996065	-0.55089644175902	4.54506764789798	0.131907078084007	0.265842817348844	-0.879731899750443	-0.171595841905271	4.54506764789798	0.637953369927976	0.846192131420186	-0.195211064104958	0.158291273123949
A0A0A0MQ79;Q3TLH4;S4R2J9;S4R294	Prrc2c	Protein PRRC2C	ENSMUSG00000040225	8048644	7029265	8491897	8436719	7809663.5	7927290.5	8269026.5	8450483	7556432.5	9628186	9370675	9678052	8046626.5	9278362	8584856	0.0409358449398454	8.65576479637039	0.721623081419812	0.974735104798787	0.141689584151059	0.234168862870643	8.65576479637039	0.0416459730611275	0.136656138315184	1.38042698613912	0.275104707819066	8.65576479637039	0.0167274313121308	0.0476526256850305	1.77657074478877	0.0357921645640804	8.65576479637039	0.755403132517583	1	0.121821218565576	0.124263459860928	8.65576479637039	0.279521132898592	0.471447506746702	0.553585352162911	0.0884712952983341	8.65576479637039	0.441314706155483	0.715719301634731	0.355251600094707	-0.00514368037815476
A0A0A0MQ80;Q3UMC0;A0A0G2JFY0	Spata5	Vesicle-fusing ATPase;ATPase family protein 2 homolog	ENSMUSG00000027722	1168959	1153734.25	1052086.25	1275733.5	1278358	1200839.625	1144247	1316063.375	996539.1875	1638700.625	1342335.375	1896126.5	1416357.75	1468484.875	1468538.5	0.158556061391925	5.9789256567237	0.33406675256385	0.770372756103629	0.476166744644871	0.360939337353903	5.9789256567237	0.0280474315675526	0.100397813235871	1.55210690293228	0.519495398874049	5.9789256567237	0.0015929406983552	0.00613562078574133	2.79780039171706	0.0277583703099408	5.9789256567237	0.865679985166865	1	0.0626426234115206	0.354423783695207	5.9789256567237	0.0310005820844279	0.0813545967805535	1.50863015153083	0.326665413447051	5.9789256567237	0.0467565384431549	0.151873006690242	1.33015764872243	-0.130797691124128
S4R2C4;A0A0A0MQ87;Q02384	Sos2	Son of sevenless homolog 2	ENSMUSG00000034801	10459.1748046875	14643.986328125	15743.470703125	6317.48388671875	9501.4326171875	6956.39794921875	15093.537109375	7929.9501953125	14764.1572265625	2740.7421875	10259.1953125	9419.544921875	12423.7626953125	4043.86645507813	0	-0.835208304378536	-1.16383533125759	0.591961010318483	0.940520239258673	-0.227706897265544	-0.0325127895567286	-1.16383533125759	0.983278621132527	0.993969385980485	-0.00732340335298288	-0.867721140723533	-1.16383533125759	0.577811480604337	0.759827138979699	-0.238213833357903	-0.116668672399067	-1.16383533125759	0.939956692208018	1	-0.0268921557283487	-1.35049752193999	-1.16383533125759	0.390823381764789	0.59416982226435	-0.408019461668565	-1.23382888913439	-1.16383533125759	0.431844110875055	0.706803231157977	-0.364672998566888	0.718539656894395
V9GXE4;A0A0A0MQ89;Q80US4	Actr5	Actin-related protein 5	ENSMUSG00000037761	23639.533203125	31627.140625	43485.89453125	53734.4609375	39146.70703125	33578.0390625	7192.38525390625	26551.625	34501.61328125	34124.8515625	30073.740234375	30212.96875	54070.12109375	42385.9296875	29114.5	0.362399169704845	0.707795481193422	0.721702901451565	0.974735104798787	0.141641548710996	-0.432619390604767	0.707795481193422	0.670856279943419	0.863207675259375	-0.173370510401694	-0.0702202180907174	0.707795481193422	0.944919688296537	0.975672470204098	-0.0246051019794561	-0.53686725560867	0.707795481193422	0.598288859576347	1	-0.223089083852861	0.328463708741972	0.707795481193422	0.74676944854368	0.871375577975475	0.126813457997067	0.865330978464309	0.707795481193422	0.397821125933209	0.67906293721077	0.400312157781213	-0.899266423751875
A0A0A0MQ90;P97352	S100a13	Protein S100-A13	ENSMUSG00000042312	9652880	9294231	7983077	5855283	5339689.5	5418038	9370877	7323503.5	8569810	5500411.5	5116964	4792342	3095486	6224594.5	6711197	-0.692792176082491	8.32108631007817	0.000642659790982864	0.00964547729367417	-3.19201887155458	-0.119671535387076	8.32108631007817	0.553673289959378	0.796208731317817	-0.256746427008295	-0.812463711528985	8.32108631007817	6.45689088966178E-05	0.000355453317651883	-4.18997655236111	-0.0990555329658093	8.32108631007817	0.623951894654507	1	-0.204848892194878	-0.753152101212097	8.32108631007817	0.000209620006055029	0.00104862190580889	-3.67856727080722	-0.654096568269592	8.32108631007817	0.00126431934940323	0.00869021327047053	-2.89814321547899	0.593736643146507
A0A0A0MQ98;G3UZM1;Q69ZK6	Jmjd1c	Probable JmjC domain-containing histone demethylation protein 2C	ENSMUSG00000037876	47170.23046875	0	46718.9609375	47555.390625	76527.265625	41853.6171875	50599.6953125	0	50661.94140625	56092.40234375	52339.1484375	63393.91015625	61635.65234375	130340.4765625	58946.2578125	0.822612474500755	1.32016890735635	0.678527581120309	0.968956841058891	0.168432494231361	0.0352050557929138	1.32016890735635	0.985766783179192	0.994510823264297	0.00622582010808581	0.857817541437885	1.32016890735635	0.665748393266268	0.824051604642518	0.176689873024861	0.0988791763333169	1.32016890735635	0.960037641466576	1	0.017711738667992	1.40282563803122	1.32016890735635	0.48445158754868	0.678187220098338	0.314749616571899	1.30394646769795	1.32016890735635	0.514841023897529	0.773352028919587	0.28832685465329	-0.723733304341964
A0A0A0MQ99;V9GXX7;Q8K3D3	Swi5	DNA repair protein SWI5 homolog	ENSMUSG00000044627	103088.71875	83628.1171875	65629.1875	61350.5078125	54487.625	49052.49609375	95071.3203125	75985.375	82626.9921875	203162.859375	126107.6171875	177279.25	64956.37890625	181823.1875	152902.296875	-0.611231176118241	2.32848432354219	0.456278417714288	0.878175703059301	-0.340770073171815	1.60331923090745	2.32848432354219	0.0554893347318429	0.170223770872035	1.25579048196222	0.992088053579594	2.32848432354219	0.229288297215496	0.40401925039901	0.639618110923937	-0.000503121198704362	2.32848432354219	0.999514465033179	1	-0.000210916364641179	0.658243002389554	2.32848432354219	0.422648338714426	0.623220201998669	0.374020833747542	0.658746125304175	2.32848432354219	0.422296772888188	0.701075446700633	0.374382237358439	0.610728057418878
A0A0R4J0X5;A0A0A0MQA3;Q00896;P07758	Serpina1c;Serpina1a	Alpha-1-antitrypsin 1-3;Alpha-1-antitrypsin 1-1	ENSMUSG00000066366	964648.0625	1067288.75	1161357.125	215483.25	201376.890625	231240.375	301095.03125	226648.71875	200975.8125	105829.5703125	117218.375	58124.81640625	115151.109375	88402.3828125	60362.015625	-2.29508988598108	4.02905147852829	7.11415290577665E-13	6.8070021771463E-11	-12.14787680468	-1.20928810676701	4.02905147852829	9.26789946628148E-05	0.000854233914109247	-4.03301868587429	-3.50437799754635	4.02905147852829	2.09023282046982E-25	1.14544758561746E-23	-24.6798053373273	-2.13754272024469	4.02905147852829	1.78046833011176E-11	1.55545841940778E-09	-10.7494657468872	-3.61676407543004	4.02905147852829	1.07194521781467E-26	6.94804921826543E-25	-25.9698274088678	-1.47922135663355	4.02905147852829	2.03800053608804E-06	3.70032145528275E-05	-5.69079570609012	0.157547168192881
A0A0A0MQA5;P68368	Tuba4a	Tubulin alpha chain;Tubulin alpha-4A chain	ENSMUSG00000026202	485008.84375	134315.546875	255281.65625	730206.0625	930209.9375	893056.375	833963.0625	839305.1875	869303.5	2701603.75	3109145.25	2906034.25	3549839.75	3082318.75	3259055.75	1.54604225354322	6.28750201348094	7.00454599264637E-08	3.22316055295208E-06	7.15462000874056	1.75960551798427	6.28750201348094	1.07850356848731E-09	3.63196620717403E-08	8.96717841359177	3.30564777357046	6.28750201348094	4.01968419796866E-27	2.47251595360766E-25	26.3958080654397	1.52781865066222	6.28750201348094	9.81001287928938E-08	4.25429911052924E-06	7.00833042244669	3.47958274705719	6.28750201348094	1.96192668246248E-29	1.53590831712777E-27	28.7073172263123	1.95176409571932	6.28750201348094	1.79854966434674E-11	9.42752815363667E-10	10.7450775652661	-0.0182236044698329
A0A0A0MQC1	Ighv3-5	Immunoglobulin heavy variable 3-5	ENSMUSG00000076670	245347.328125	313695.03125	295062.46875	212836.765625	210498.125	206970.96875	230078.171875	159776.015625	161280.09375	179402.515625	91939.5859375	117695.3125	38327.9296875	125309.515625	125138.328125	-0.432380747139173	3.11395260604287	0.411506783717697	0.845454291837177	-0.385623001018227	-0.711700028829215	3.11395260604287	0.177803389780999	0.401723700749575	-0.750059963561814	-1.14408077788334	3.11395260604287	0.0315782087312563	0.0812781563757526	-1.50061250891274	-0.63745878726797	3.11395260604287	0.226985016195537	0.807305227060588	-0.644002810641128	-1.56430981879044	3.11395260604287	0.00362829782807701	0.0130419673867908	-2.44029707117599	-0.926851032568294	3.11395260604287	0.0802973984164041	0.228965334746492	-1.09529852535274	-0.205078039032872
A0A0A0MQC7;A2A5Y6;P10637	Mapt	Microtubule-associated protein;Microtubule-associated protein tau	ENSMUSG00000018411	1044532.8125	1284659.25	970239.5	1107754.875	894142.75	905291.4375	1050726.625	1039324.125	981751.1875	695391.8125	623649.5625	847614.0625	755882	771147.5625	934360.125	-0.177863943450227	5.46943330291265	0.34074400872162	0.77451164576694	-0.467571771596048	-0.439352450185549	5.46943330291265	0.0187971421741351	0.0729145257565549	-1.72590817373349	-0.61721639384426	5.46943330291265	0.000985680696001662	0.00403099269708142	-3.00626374877378	-0.109120429323854	5.46943330291265	0.558817720237193	1	-0.252729830762559	-0.433066654202093	5.46943330291265	0.0205557022392753	0.0576861141053778	-1.68706768193726	-0.323946224942746	5.46943330291265	0.082937717891498	0.234804856252659	-1.08124791882448	0.068743514196141
A0A0A0MQD1;Q8K1H1	Tdrd7	Tudor domain-containing protein 7	ENSMUSG00000035517	618919.8125	617349.375	588760.9375	862509.9375	790045.9375	806050.875	775474.6875	769703.3125	745565.1875	1031884.8125	1043745	1117500.375	937758	945978.625	943431	0.434479786335429	5.32560154288208	0.00690413577805048	0.0619317417709647	2.16089067629078	0.36450451745375	5.32560154288208	0.0233515958045714	0.0869984051359433	1.63168343520758	0.798984304213325	5.32560154288208	7.57830094112925E-07	5.96370732025159E-06	6.12042815249508	0.321305927819882	5.32560154288208	0.0455591641069179	0.324091173468346	1.34142425270275	0.618274415678356	5.32560154288208	0.000124610946138115	0.000655457926108689	3.90444380648439	0.296968487804625	5.32560154288208	0.0645593541545297	0.194448081861559	1.19004082290381	-0.113173858787833
A0A0A0MQD7;A3KGS3;A0A2I3BPN8;F7CGP0	Ralgapa2	Ral GTPase-activating protein subunit alpha-2	ENSMUSG00000037110	5928729	5822299.5	6159592	6340874	6184461.5	5976675	5762695.5	5835444	5873047	4737579.5	4972921.5	5100281.5	5736615.5	5376350.5	5246206	0.0516918758307187	8.08203604841263	0.652781449379705	0.965139820261467	0.185232195777636	-0.333200449124641	8.08203604841263	0.00376887405262888	0.0194676716274609	-2.42378837546157	-0.281508573302251	8.08203604841263	0.0143554260504969	0.0417637587994187	-1.84298391367712	-0.0422372642759478	8.08203604841263	0.713159495034559	1	-0.146813331204097	-0.144960907416194	8.08203604841263	0.207150343783268	0.377511688803443	-0.683714341617185	-0.102723643142978	8.08203604841263	0.371328626439454	0.653702699296469	-0.430241568884631	-0.0939291401074737
A0A0A0MQM6;I1E4X2;A0A0A0MQE0;E9Q6Z8;F8VQL7;A0A0R4J1Z4;P25425;Q3U5D1;H3BJT4;H3BKB7;P31362;Q00196	Pou2f1;Pou2f3;Pou2f2	POU domain protein;POU domain, class 2, transcription factor 1;POU domain, class 2, transcription factor 3;POU domain, class 2, transcription factor 2	ENSMUSG00000008496;ENSMUSG00000026565;ENSMUSG00000032015	187435.828125	96639.4765625	166126.265625	129644.171875	274190	125664.6640625	142387.453125	138706.203125	138931.46875	163401.375	129425.4453125	134631.953125	117223.5625	93699.5703125	172372.015625	0.238098249281835	2.81795694782333	0.696707038261621	0.969919174743892	0.156949802121172	-0.323023854470291	2.81795694782333	0.597119980135548	0.826697115355324	-0.223938396717332	-0.0849256048222499	2.81795694782333	0.889380310857143	0.950772983796509	-0.0509124892121861	-0.108676354716921	2.81795694782333	0.858738758866769	1	-0.0661389349327839	-0.243518058437819	2.81795694782333	0.690165911228868	0.835070275569574	-0.16104649524854	-0.134841703759335	2.81795694782333	0.825234469179131	0.94203691678126	-0.0834226402945571	-0.346774604240863
A0A0A0MQF6;P16858;A0A1D5RLD8;S4R257	Gapdh;Gm10358	Glyceraldehyde-3-phosphate dehydrogenase	ENSMUSG00000057666	33077722	32366418	32751364	33293746	38741920	38051492	34764616	34857640	38897776	56468956	57672900	56616096	66189132	56315964	55481792	0.17022860376215	11.048394463075	0.138550086765328	0.475344293125439	0.858393197909961	0.621007739967299	11.048394463075	7.26430673144218E-08	1.65242418781636E-06	7.13880582624904	0.7912363437351	11.048394463075	7.68143715030901E-12	1.21851850373849E-10	11.1145575185026	0.13780180227641	11.048394463075	0.230459518260323	0.812403494779665	0.637405350275107	0.842416624778454	11.048394463075	3.30939941083256E-13	7.09930948345149E-12	12.4802508147523	0.704614822504995	11.048394463075	1.04233230964309E-09	4.29745992673913E-08	8.98199380000367	-0.0324268014879659
E0CY47;H3BKE1;A0A0A0MQM2;I1E4X4;H3BKK4;I1E4X6;Q4KWH5	Plch1	1-phosphatidylinositol 4,5-bisphosphate phosphodiesterase eta-1;Phosphoinositide phospholipase C	ENSMUSG00000036834	668563.1875	641534.75	536617.6875	763982.5625	621017.875	733381.125	685395.3125	744747.1875	691074.125	699794.625	654434	747012.625	467766.75	593596.625	569084.8125	0.201937155198749	4.96754688396205	0.294569369247473	0.720238783105064	0.530812415193382	-0.0250871081775929	4.96754688396205	0.89635790623481	0.967780042226788	-0.0475185465135785	0.176850047182175	4.96754688396205	0.358607053114818	0.559586672579891	0.445381172948062	0.192841868877298	4.96754688396205	0.316837854022474	0.916018505538358	0.499162936896396	-0.190766771693181	4.96754688396205	0.322071963329183	0.52063550414275	-0.492047079282715	-0.383608640833795	4.96754688396205	0.0467007794408028	0.15184050618617	-1.33067587095391	-0.00909528646908293
A0A0A0MQN1;Q5RL79	Krtcap2	Dolichyl-diphosphooligosaccharide--protein glycosyltransferase subunit KCP2;Keratinocyte-associated protein 2	ENSMUSG00000042747	97798.046875	125946.0703125	119040.8984375	85408.28125	121241.796875	77384.6875	94486.0234375	63921.7265625	131481.859375	86330.8828125	73388.3359375	92312.734375	95027.765625	68554.890625	37231.1015625	-0.264705189242888	2.12408887252818	0.75262833848314	0.97966824106594	-0.123419433351858	-0.187912448392833	2.12408887252818	0.822901802558508	0.942162140510139	-0.084651986356868	-0.452617639492566	2.12408887252818	0.590430027941131	0.770141224716934	-0.228831563384348	-0.246581330352242	2.12408887252818	0.769046445787001	1	-0.114047430627851	-0.793659790672122	2.12408887252818	0.347268057436079	0.548886427294094	-0.459335162319073	-0.547078461458908	2.12408887252818	0.515730215124955	0.773875244002665	-0.287577423804391	0.018123860100695
A0A0A0MQN4;Q9D906;S4R2T5;S4R2D5	Atg7	Ubiquitin-like modifier-activating enzyme ATG7	ENSMUSG00000030314	1931895.625	2119312.75	2119958.75	2083650.75	2182735.75	2044758.125	1863084.5	2044728.375	2109845	2650392	2603835	2361419.5	2869598.5	2278609	2673139.75	0.0378131759643952	6.75580521069391	0.776047194794523	0.98567477670067	0.110111866608326	0.26001886358078	6.75580521069391	0.0505971893418917	0.159561395541317	1.29587360741336	0.297832039579403	6.75580521069391	0.0251756125951618	0.0677191399926976	1.59901995301023	-0.0422478441018596	6.75580521069391	0.750609840175578	1	-0.124585746469776	0.327706745848668	6.75580521069391	0.0137857992020716	0.0412410906154282	1.86056805153945	0.369954590001731	6.75580521069391	0.00544453146577182	0.0280990031469799	2.26403948791648	-0.0800610200667879
A0A0A6YVP4;Q9CPR5;F8WHN1	Mrpl15	39S ribosomal protein L15, mitochondrial	ENSMUSG00000033845	53664.80078125	60961.26953125	71674.8671875	56325.3046875	48041.78125	58137.86328125	50404.13671875	46989.28125	45423.58984375	59825.58203125	44394.921875	31208.71875	28809.8125	46420.125	41497.60546875	-0.191395146108626	1.2464929520641	0.836069264196464	0.993607520917948	-0.0777577419243211	-0.272040008962807	1.2464929520641	0.768752939001313	0.916237505248498	-0.114213210872315	-0.46343515807353	1.2464929520641	0.616946886552929	0.788415482751973	-0.209752223114039	-0.388962225134962	1.2464929520641	0.674441034771141	1	-0.171056013957872	-0.681806764511294	1.2464929520641	0.462884345092422	0.66057453414231	-0.334527506957402	-0.292844538963517	1.2464929520641	0.751658512783777	0.905793919480515	-0.12397941964389	-0.197567076567214
A0A0A6YVR9;V9GXE6;P09925	Surf1	SURF1-like protein;Surfeit locus protein 1	ENSMUSG00000015790	138945.875	63896.43359375	213803.28125	96303.828125	155852.765625	204871.1875	318908.75	235216.828125	219865.65625	205870.984375	216791.90625	150728.703125	194343.59375	271871.34375	157929.765625	0.139844646561448	3.18033399227682	0.783663248176706	0.989232919345359	0.105870520066732	0.317423685229094	3.18033399227682	0.533489483790768	0.781120866721095	0.272874137020493	0.457268332719507	3.18033399227682	0.370218551713752	0.572371743967812	0.431541822468467	0.886469748099516	3.18033399227682	0.0840906907521088	0.47820630552237	1.07525208004952	0.568887423987174	3.18033399227682	0.265475427080234	0.453595769398994	0.575975671860661	-0.317582326002033	3.18033399227682	0.533282785177713	0.785588619025233	-0.273042435486438	0.746625100247385
A0A0A6YVS2;Q921L3	Tmco1	Calcium load-activated calcium channel	ENSMUSG00000052428	162714.921875	186756.875	173324.5	139210.09375	138346.96875	161152.203125	125829.5703125	120661	118964.0546875	141354.1875	146665	119142.0078125	169455.984375	136490.203125	160625.5625	-0.247239377290678	2.8099311078106	0.659804902626648	0.965805476154962	-0.180584461788872	-0.117568136026677	2.8099311078106	0.834127239568915	0.945668422065341	-0.0787676960915803	-0.364807514350226	2.8099311078106	0.516312243115117	0.712376965901159	-0.28708757657142	-0.522473810645834	2.8099311078106	0.353265420112541	0.953215735200715	-0.451898872016913	-0.178004270761833	2.8099311078106	0.751237382720205	0.874388674075573	-0.124222809047118	0.344469541719957	2.8099311078106	0.53991483972201	0.790868176969702	0.267674735650054	-0.275234432149753
A0A0A6YVU8;Q9JKV1;D3YUD8	Gm9774;Adrm1	Predicted pseudogene 9774;Proteasomal ubiquitin receptor ADRM1	ENSMUSG00000039041;ENSMUSG00000042165	1160553.375	1207876.25	1066239.625	1243667.125	1448503.25	1343816.375	1186942	1275395	1231074.375	1666028.125	1804885.75	2022501.875	2240354.25	1634932.375	1772188.625	0.237998168170162	6.14893664747834	0.126563768013107	0.452238526131008	0.897690603987514	0.431059673691844	6.14893664747834	0.00571701318826095	0.0273726413811255	2.2428308059347	0.669057842026957	6.14893664747834	1.88277864820648E-05	0.000115105372123617	4.7252007354869	0.0982745167272754	6.14893664747834	0.527940895647302	1	0.277414695138571	0.70063109485984	6.14893664747834	7.52192724130795E-06	5.09992250209191E-05	5.12367087177128	0.602356578215864	6.14893664747834	0.000115709083762621	0.00115977565742942	3.93663254534277	-0.139723651513702
A0A0A6YXE3;A0A0A6YWB0;G3X9Q0;A0A0A6YVV8;Q9JKP5;A0A0A6YXP3	Mbnl1	Muscleblind-like protein 1	ENSMUSG00000027763	2438248.5	2536020.75	2150762.75	1946681.125	1962211.25	2029675.625	2331793.5	2105584.25	1933415.375	1843439.875	1639444.375	1964756.5	1408739.875	1641487	1869360.125	-0.257902767847501	6.56965725942876	0.0935091521813338	0.375531758393791	-1.02914588059988	-0.138965781687713	6.56965725942876	0.365924630169062	0.633848755936525	-0.436608357426461	-0.39686854961654	6.56965725942876	0.00992177505157926	0.0304213936983315	-2.00341062359748	-0.168115893854167	6.56965725942876	0.274089224694107	0.869571715901391	-0.562108037601234	-0.54428326400558	6.56965725942876	0.000413253515427844	0.00191034677223853	-3.38378344332356	-0.376167370183065	6.56965725942876	0.0145082297584497	0.0613872938768444	-1.83838557536643	0.0897868740423412
A0A0A6YW28;P35123;A0A0A6YVY7	Usp4	Ubiquitin carboxyl-terminal hydrolase;Ubiquitin carboxyl-terminal hydrolase 4;Ubiquitinyl hydrolase 1	ENSMUSG00000032612	2488019	2738051.25	2673467.25	2572580	2410831.75	2513649.75	2438079.75	2296770.75	2541560.75	2875954.25	2787750	2633213.5	2507108.75	2489711	2453782	-0.070206647339526	6.93547946794842	0.562627278417079	0.934044741829124	-0.249779215329694	0.134899235566848	6.93547946794842	0.266021551363264	0.522678589184405	0.575083178184708	0.0646925882232934	6.93547946794842	0.593702919998014	0.771703728528552	0.226430815086227	-0.12447170491128	6.93547946794842	0.304740421212532	0.906514876010935	-0.516069936505052	-0.0973488307557071	6.93547946794842	0.422131101895348	0.622762183608702	-0.374552648594434	0.0271228741742779	6.93547946794842	0.823013315118947	0.941747202645598	0.0845931384986576	-0.0542650575535785
A0A0A6YWF5;A0A0A6YX60;Q9DCP2	Slc38a3	Sodium-coupled neutral amino acid transporter 3	ENSMUSG00000010064	523951.3125	377877.375	269680.5	301543.78125	271319.8125	237750.734375	219753.578125	271133.90625	219082.5625	78462.34375	181554.296875	249096.828125	135404.21875	153554.953125	288002.84375	-0.529505223320496	3.59207760166396	0.214864134178291	0.610080546786027	-0.667836072309444	-0.686122567494765	3.59207760166396	0.108680098813479	0.283275779401097	-0.963849975387297	-1.21562779241347	3.59207760166396	0.00487833771976101	0.0164558588554669	-2.31172813744753	-0.731668823598482	3.59207760166396	0.0873442538511207	0.490690738317386	-1.05876566083372	-1.02904260586418	3.59207760166396	0.0167420604488753	0.0487205567865355	-1.77619109434095	-0.297373781875411	3.59207760166396	0.485255428692862	0.750608089340666	-0.314029597334414	-0.202163599301958
E9QNQ4;A0A0A6YWG7;Q8CHG7	Rapgef2	Cyclic nucleotide ras GEF;Rap guanine nucleotide exchange factor 2	ENSMUSG00000062232	1352033.75	1357089.375	1231859.625	1166645.75	1147225.75	1129160.125	1184246.75	1151215.25	1165922.875	547299.25	629608.0625	619790.6875	631029.625	564387.1875	724642.5	-0.190214793167475	5.54140894662885	0.263062121375243	0.682917591165161	-0.579941681986585	-0.949903439124272	5.54140894662885	2.99457147801773E-08	7.52459500011921E-07	-7.52366531619534	-1.14011823262793	5.54140894662885	3.44179557112744E-11	5.02352147766495E-10	-10.4632149285953	-0.177261262030942	5.54140894662885	0.296940551488108	0.902201223403063	-0.527330489217945	-1.04955472868767	5.54140894662885	9.87207870953782E-10	1.35247478320668E-08	-9.00559139069113	-0.872293466892565	5.54140894662885	3.47036864123352E-07	7.74791932198357E-06	-6.45962438966159	0.0129535312101865
A0A0A6YWM5;E9QKE4;Q8BMG7	Rab3gap2	Rab3 GTPase-activating protein non-catalytic subunit	ENSMUSG00000039318	3592105.5	3617988	3453628.5	3798474.25	3727610.75	3568829.25	3633136.25	3388324	3623549.75	3409007	3928961.25	3798044.5	4816759.5	4322971	4664798.5	0.0619198765200686	7.51278629816771	0.589947970594021	0.939713764829551	0.229186288493948	-0.00595603505068433	7.51278629816771	0.95865749486697	0.986975000500758	-0.0183365280307769	0.0559638414784359	7.51278629816771	0.626203506280053	0.79569029002027	0.203284504981934	-0.00900478978788259	7.51278629816771	0.937530617294832	1	-0.0280145404481659	0.358544084080785	7.51278629816771	0.00182905406771908	0.00715081460317895	2.7377734563798	0.367548873894536	7.51278629816771	0.00139957684690003	0.00935326965977095	2.85400325063235	-0.0709246663121208
A0A0A6YWP9;A0A0A6YXY0;Q9CQ79;A0A0A6YVV3	Txndc9	Thioredoxin domain-containing protein 9	ENSMUSG00000058407	70950.1171875	64722.625	56828.66015625	80512.1953125	65583.7578125	61400.6328125	86868.0078125	65151.04296875	55011.48046875	174330.125	167099.421875	238551.046875	108930.4140625	150913.828125	109361.4375	0.11154803685217	2.30671423054839	0.888972148105872	0.99845330953563	0.0511118454565733	1.46724068192511	2.30671423054839	0.0718731029593013	0.207893984951376	1.14343360505265	1.57878872255231	2.30671423054839	0.0534944223119481	0.126927318478354	1.27169149808016	0.0975211737251435	2.30671423054839	0.902857565619961	1	0.0443807583735469	0.926772308549207	2.30671423054839	0.249925882035886	0.432917591066758	0.602188766509314	0.829251136863352	2.30671423054839	0.30247604215269	0.57536307418631	0.519309018277405	-0.0140268639051159
A0A0A6YWX1;J3KMM1;Q3UJD6;E9Q9M5;A0A0A6YWN9	Usp19	Ubiquitin carboxyl-terminal hydrolase 19;Ubiquitin carboxyl-terminal hydrolase	ENSMUSG00000006676	1804075.5	1520463.875	1883601.5	2040027.875	2232737.75	2256510.75	2177517.25	2209635.5	1948145.875	2716153	2701477.25	2732839	2891553.75	2797081.25	2720181.5	0.331017238812993	6.78484760147054	0.0111887161710606	0.0887441856304645	1.95121974294537	0.307407788329814	6.78484760147054	0.0184638790917984	0.0719080847395964	1.73367705243341	0.638425027263953	6.78484760147054	1.07069436564333E-06	8.2218415746471E-06	5.97033448272344	0.275710403297849	6.78484760147054	0.0345485360885395	0.267684544398093	1.4615703500883	0.676869455977339	6.78484760147054	2.34888435608785E-07	2.10387442771138E-06	6.62913836455455	0.401159052679101	6.78484760147054	0.00212114250007751	0.0131410554886611	2.673430154247	-0.0553068355933129
A0A0A6YX40;Q6ZQA6	Igsf3	Immunoglobulin superfamily member 3	ENSMUSG00000042035	11809.705078125	54326.12890625	8145.46630859375	21514.34765625	0	23619.7890625	14171.7998046875	0	24436.32421875	15892.7548828125	19904.15234375	11654.4775390625	12172.7626953125	0	7237.8662109375	-0.710982111392653	-0.480850286480206	0.769823425981125	0.985335925533213	-0.113608877315813	0.0686761638308254	-0.480850286480206	0.977366408070261	0.99354744014595	0.00994259168438307	-0.642305967133766	-0.480850286480206	0.791359577606072	0.899295401088978	-0.101626137126572	-0.944393475815084	-0.480850286480206	0.698433471491962	1	-0.155874955820336	-1.95843057429452	-0.480850286480206	0.432191356041031	0.632889836800413	-0.364323923388045	-1.01403711263262	-0.480850286480206	0.677750605006823	0.870031992151116	-0.168930086066167	-0.233411342505735
A0A0A6YXG0;Q9JKK1	Stx6	Syntaxin-6	ENSMUSG00000026470	1216254.25	1376499.625	1127405.75	1505747	1228971.125	1410373.5	1422921.125	1442685.375	1439787.375	2025507	1544064.625	1737050.75	1024868.4375	1525203.25	1456019.75	0.160770871754904	6.0969236808914	0.367413195324626	0.804199978727976	0.434845250442391	0.342968041723632	6.0969236808914	0.0547278378924057	0.168574045383455	1.26179170899152	0.503738913593515	6.0969236808914	0.00483642505464952	0.0163327564310517	2.31547553767547	0.204571134040969	6.0969236808914	0.251503762297673	0.843279590512607	0.599455513856971	0.0984607808878168	6.0969236808914	0.580887322589949	0.75726400963932	0.235908101556666	-0.106110353222977	6.0969236808914	0.551861884909201	0.800610712939126	-0.258169600037349	0.043800262219058
E9PWX8;E9QPR4;A0A0A6YXG1;Q811L6	Mast4	Non-specific serine/threonine protein kinase;Microtubule-associated serine/threonine-protein kinase 4	ENSMUSG00000034751	65325.7578125	122326.203125	56340.94140625	45357.57421875	54640.08984375	65525.48046875	54082.90234375	26712.31640625	58850.3828125	80831.078125	69451.6796875	66965.71875	83687.09375	50559.53125	79000.375	-0.552095285658078	1.64121271291203	0.541024367424111	0.923055389387178	-0.266783174081031	0.379432838915505	1.64121271291203	0.673938922099777	0.865467367366309	0.17137946102698	-0.172662450013448	1.64121271291203	0.847998146649139	0.926549331222374	-0.0716050969189132	-0.809236883448182	1.64121271291203	0.371872026227822	0.977603390362544	-0.429606489863203	-0.207768952015843	1.64121271291203	0.81761277336846	0.913374684556167	-0.087452332277728	0.601467938565886	1.64121271291203	0.505691183501064	0.765931171370349	0.296114618030923	-0.257141592627075
A0A0A6YXY1;A2APZ3;Q8R2U4;A0A0A6YX97	Ntmt1	N-terminal Xaa-Pro-Lys N-methyltransferase 1	ENSMUSG00000026857	59031.9296875	67496.1171875	64441.66015625	79569.1484375	60514.2734375	63078.234375	55593.296875	64926.0859375	68145.625	135788.234375	118909.015625	135451.171875	117474.953125	128146.5703125	113218.7421875	0.0939386347912373	2.08291338429608	0.908062811310484	0.99845330953563	0.0418841100008501	0.928448569292832	2.08291338429608	0.257580657911226	0.511779847671267	0.589086751862711	1.02238720703867	2.08291338429608	0.21330628500474	0.382795559990644	0.670996348007372	-0.0232766653400896	2.08291338429608	0.977175569288387	1	-0.0100273995126362	0.897369415802299	2.08291338429608	0.273596836234618	0.463559238489966	0.562888928932154	0.920646084225031	2.08291338429608	0.261537146067535	0.523738881897067	0.582466619659174	-0.117215300447049
A0A0A6YY67;H7BX08;Q8C1B1;A0A0A6YXV8	Camsap2	Calmodulin-regulated spectrin-associated protein 2	ENSMUSG00000041570	594472.625	617658.6875	663785.0625	599472.75	665418.75	590136.5625	631507.125	555853.125	605180.3125	510031.53125	503455.59375	482401.71875	568913.0625	529035.75	546854.9375	-0.0107200341858585	4.78702697335121	0.953024146750282	0.998583996028034	-0.0208960955132471	-0.322198298160934	4.78702697335121	0.0769178151740766	0.218090587897147	-1.11397306025413	-0.332918332481311	4.78702697335121	0.0676123229875979	0.154024952398306	-1.1699741425528	-0.0716429763269769	4.78702697335121	0.693800607134667	1	-0.158765324449104	-0.203107323185922	4.78702697335121	0.264530142168748	0.452493671110447	-0.577524834661983	-0.131464346884803	4.78702697335121	0.47007592918752	0.738465288064744	-0.32783198682213	-0.0609229421110882
A0A0B4J1E2;Q9CSN1	Snw1	SNW domain-containing protein 1	ENSMUSG00000021039	4018129	4138475.5	3854704.5	4280435.5	3765144.5	4141676.25	4634990	4529076	4563204.5	4603794	4168376.75	4247217	4657460	5330437	5247778	0.0256582980872518	7.71977916531501	0.823286125487135	0.993607520917948	0.0844492035185778	0.0830628685183333	7.71977916531501	0.469737292546516	0.729223898910739	0.328144959714023	0.108721166613343	7.71977916531501	0.344063136114031	0.544360258397737	0.463361856411019	0.18620839252245	7.71977916531501	0.105200775421037	0.540627271630989	0.977981059043152	0.331551636129842	7.71977916531501	0.00394438207036489	0.0140193013680186	2.40402102400098	0.145343243601834	7.71977916531501	0.205956084266336	0.449494307008499	0.686225373776677	0.160550094424058
A0A0B4J1E7;O35343	Kpna4	Importin subunit alpha-3	ENSMUSG00000027782	271073.875	410886.96875	275486.3125	272620.59375	260832.25	291924.5	255613.15625	305083.78125	270785.25	296737.75	179424.546875	309960.5	332743.46875	254405.796875	271699.5	-0.207796242392121	3.7602504400921	0.490048442596341	0.896356820147463	-0.309760986680881	-0.0891036340563686	3.7602504400921	0.767173840235129	0.915566008500763	-0.11510621453816	-0.296899876906485	3.7602504400921	0.324247878690565	0.521774215896084	-0.489122856495988	-0.208650698513781	3.7602504400921	0.488267079405797	1	-0.311342556310544	-0.1716635878556	3.7602504400921	0.568482111882769	0.748538700399592	-0.245283196469352	0.0369871109176349	3.7602504400921	0.902182050254793	0.969273105464745	0.0447058178422136	-0.000854455776457931
A0A0B4J1G0	Fcgr4	Low affinity immunoglobulin gamma Fc region receptor IV	ENSMUSG00000059089	107685.4140625	108132.734375	123804.546875	69213.96875	73323.1015625	70906.5546875	97272.5078125	65273.15234375	81164.2890625	34170.70703125	57349	37708.6328125	65083.3203125	66177.0546875	58534.2421875	-0.664679089774425	1.83112730943856	0.437948421560147	0.863941542992432	-0.358577034589123	-0.729865358207326	1.83112730943856	0.394779140960214	0.660719300847576	-0.403645802317492	-1.39454445495369	1.83112730943856	0.108538940001896	0.226784308607081	-0.964414424083014	-0.484838587257406	1.83112730943856	0.570767226837046	1	-0.243540971809054	-0.853314040793633	1.83112730943856	0.320672429224565	0.519208542402814	-0.493938378239199	-0.368475453337386	1.83112730943856	0.666272501748974	0.862605378123457	-0.176348110467598	0.179840505674068
A0A0B4J1G1	Fcgr2b	Fc receptor, IgG, low affinity IIb	ENSMUSG00000026656	17025032	17040622	15676374	12404400	13819610	13158089	13710788	11819408	12956783	6633952	5259565.5	5365020.5	3630594.25	5254050	6263796	-0.331895944621065	8.99644987205363	0.0395817369284691	0.209069719808644	-1.4025051519715	-1.20323172829873	8.99644987205363	1.76721483276541E-13	9.68433728355443E-12	-12.7527106519572	-1.53512767296285	8.99644987205363	1.18053173658584E-20	4.42002814170152E-19	-19.9279223331606	-0.376685212064871	8.99644987205363	0.0195387936635945	0.178996729793538	-1.70910225338168	-1.7221982217002	8.99644987205363	2.55579407680028E-25	1.4134244674268E-23	-24.5924741406983	-1.3455130096746	8.99644987205363	2.24091890132044E-16	2.81422065357492E-14	-15.6495738602638	-0.0447892674320075
A0A0B4J1G5;Q9JHC9	Elf2	ETS-related transcription factor Elf-2	ENSMUSG00000037174	35401.109375	36563.97265625	60535.93359375	29836.982421875	36420.734375	18928.759765625	33297.375	25851.55859375	56336.44140625	26944.05859375	31634.18359375	0	30070.033203125	23253.39453125	18638.2421875	-0.631343480044202	0.565061716161676	0.68049579805518	0.969065198072366	-0.167174552146293	-0.532725807300996	0.565061716161676	0.727972461911981	0.894451922099427	-0.137885049074152	-1.16406930210237	0.565061716161676	0.451594638590454	0.653121996502701	-0.345251222735561	-0.202762515030428	0.565061716161676	0.894444498368615	1	-0.048446602888758	-0.898342725357688	0.565061716161676	0.559377962957426	0.74046218938054	-0.252294646928567	-0.695580215122825	0.565061716161676	0.650311443542191	0.85308998678533	-0.186878603637036	0.428580971036364
A0A0B4J1L2;Q3TNX8;Q8BNJ2;E9PV91	Adamts4	A disintegrin and metalloproteinase with thrombospondin motifs 4	ENSMUSG00000006403	203301.5	0	163050.6875	280675.53125	423323.53125	448805.625	252946.859375	605577	318471.5625	327471.1875	372104.90625	320658.28125	437989.71875	81034.5703125	235574.0625	1.65441160227628	3.83140465491784	0.205527231432963	0.596781382985501	0.687130627911713	-0.187688336363928	3.83140465491784	0.883013512077741	0.962532631248576	-0.0540326506966065	1.46672327022725	3.83140465491784	0.259314972687571	0.442442868768943	0.586172406609512	1.67129422889023	3.83140465491784	0.201154502307541	0.77085546340108	0.696470242459172	1.01067555256229	3.83140465491784	0.432370966140432	0.632889836800413	0.364143476763933	-0.660618679474161	3.83140465491784	0.605868164606343	0.831268136667217	-0.217621866944022	0.0168826226581681
Q9DC42;A0A0D9SEG8;E9QMJ5;E9QJS7;Q9Z0M6	Adgre5	Adhesion G protein-coupled receptor E5	ENSMUSG00000002885	683875.25	698916.8125	592467.3125	410043.90625	418435.90625	483299.90625	462637.28125	467224.3125	441008.71875	313801.4375	268398.65625	318148.28125	296558.40625	299797.375	329032.4375	-0.585491927552326	4.36960778977174	0.00441371834456493	0.0445659869029102	-2.35519538420201	-0.55760472895086	4.36960778977174	0.00668421155147546	0.0311138434226209	-2.17494981338898	-1.14309665744108	4.36960778977174	3.65263039543588E-08	3.51356829030766E-07	-7.43739427121641	-0.533677997897026	4.36960778977174	0.00941758449574676	0.105715455009984	-2.02606047456277	-1.10616451944689	4.36960778977174	9.65252026667032E-08	9.26518983558737E-07	-7.01535927784752	-0.572486521660263	4.36960778977174	0.00536751856153655	0.0277728771578904	-2.27022644504561	0.0518139301693424
A0A0F6AIX5;Q8BVA5;A0A1W2P7C8	Ldah	Lipid droplet-associated hydrolase		494242.125	499572.0625	461381.125	497323.625	523416.375	499921.3125	465197.71875	457474.8125	453097.8125	599065.0625	564144.875	623894.8125	629402.1875	603703.875	629906.0625	0.0683951779251919	4.67126256411863	0.707357311245124	0.971115816305972	0.150361153243485	0.219461888482421	4.67126256411863	0.228559740795634	0.474108092744694	0.641000265148457	0.28785706656954	4.67126256411863	0.114386269240239	0.236623346252628	0.941626104486079	-0.0875459785239422	4.67126256411863	0.630865828587435	1	-0.200062995906478	0.343046996963986	4.67126256411863	0.0599954998771681	0.140995272225953	1.22188132381317	0.430592975769433	4.67126256411863	0.0183130495917885	0.0738401758791311	1.73723932852164	-0.155941156447171
A0A0G2JDE3;A0A0G2JFV3;A0A0G2JG66;A0A0G2JDF4;A0A0G2JFF5;A0A0G2JDK6;A0A0G2JGM8;Q8JZZ7;A0A0G2JH16;A0A0G2JEQ8	Adgrl2	Adhesion G protein-coupled receptor L2		3517823.75	3790313	3532398	3901782.5	3210215.75	3677237.25	2985390.5	3737530	3390931	2992807.25	2153253.5	2675102	1740686.875	2137583.75	1833677.875	-0.00208125675886919	7.17307392802895	0.988579957704939	0.999639500035832	-0.0049881985954355	-0.478742432065472	7.17307392802895	0.00101929354808797	0.00656442468789986	-2.99170072477128	-0.480823688858479	7.17307392802895	0.000969045114580966	0.00397915800455999	-3.01365600359167	-0.106326060223335	7.17307392802895	0.464659044577796	1	-0.332865604899465	-0.936105320344256	7.17307392802895	1.73525956128162E-10	2.64145066550647E-09	-9.76063555395605	-0.829779260202409	7.17307392802895	1.44158607447762E-08	4.36677429997544E-07	-7.84115942156946	-0.104244803457738
A0A0G2JDJ1;Q9DAI2;A0A0H2UKB7;A0A0G2JF44	Ift22	Intraflagellar transport protein 22 homolog	ENSMUSG00000007987	23330.865234375	21393.865234375	19845.419921875	17415.005859375	13590.8984375	14490.4658203125	13743.5263671875	8539.0859375	15193.5595703125	26478.494140625	30740.4921875	28709.986328125	30449.736328125	35359.11328125	32449.486328125	-0.501540977333148	0.0791335833826437	0.62091954004284	0.954149589061257	-0.206964672898013	0.907126097071947	0.0791335833826437	0.373640381569185	0.641651117778107	0.42754619308182	0.405585113897664	0.0791335833826437	0.688957335773964	0.839166461920681	0.161807671287783	-0.791630915787247	0.0791335833826437	0.436675129721087	1	-0.359841542066452	0.593057412843433	0.0791335833826437	0.559054247834662	0.740341691477793	0.252546048299334	1.38468836369281	0.0791335833826437	0.178778628909851	0.4060578655119	0.747684397739459	-0.290089920219475
A0A0G2JE03;Q3TWF7;A0A0G2JDM7;Q8BTZ4;A0A0G2JFH0;A0A0G2JDE8	Anapc5	Anaphase-promoting complex subunit 5	ENSMUSG00000029472	216001.84375	191599.265625	185356.515625	79015.4375	179603.125	178911.109375	215140.140625	178136.296875	157324.03125	234169.84375	153399.078125	205781.046875	166584.875	198521.078125	180101.5625	-0.432036703832871	3.11470086487212	0.371969584708638	0.809560890907705	-0.429492570153681	0.421283035130082	3.11470086487212	0.383947214365686	0.651719027019455	0.415728478980079	-0.010753669571366	3.11470086487212	0.982241765396663	0.993886868833575	-0.0077816033996182	-0.114244883006044	3.11470086487212	0.813055461190967	1	-0.0898798287384428	-0.133640260379062	3.11470086487212	0.78207037059694	0.891512895983047	-0.106754167417217	-0.0193953772114629	3.11470086487212	0.967974579756144	0.991390827544147	-0.0141360476674272	0.317791821660179
L7N1X8;A0A0G2JDV3;Q000W5	Gm43302;Gbp6;Gbp10	Predicted gene 43302;Guanylate-binding protein 6;Guanylate-binding protein 10	ENSMUSG00000079362	1669692.875	1049786.625	1138232.125	2628999	2692261.25	3370203	2601926	3245734	2314011	3285609	3179489.25	3324457.5	2630055.25	2485556	2583645	1.17491379464651	6.92688381762025	5.62898667282195E-11	4.40669242386632E-09	10.2495697795734	0.158484709466325	6.92688381762025	0.370424945363373	0.639256103822047	0.43129977450395	1.33339850446793	6.92688381762025	1.26625562850664E-13	2.51913826027658E-12	12.8974786111883	1.07209119411209	6.92688381762025	2.06181031986221E-09	1.25541339476054E-07	8.68575129095661	0.981105615460781	6.92688381762025	3.92799134751389E-08	4.02868805689639E-07	7.40582947753761	-0.0909855788470902	6.92688381762025	0.607048448068758	0.831718892930672	-0.216776646833678	-0.102822600833228
A0A0G2JE26;Q6DFX2	Antxr2	Anthrax toxin receptor;Anthrax toxin receptor 2	ENSMUSG00000029338	33022.7109375	0	29685	58372.7421875	93284.578125	58751.33984375	75042.65625	27257.05859375	62832.4375	106257.3125	145137.125	124526.8984375	124979.7109375	123710.1640625	118050.3671875	1.74710264492915	1.91065394428728	0.236401532879598	0.641797014049236	0.626349711720594	0.826835573554551	1.91065394428728	0.567307029642966	0.803696069256827	0.24618183495066	2.57393824702584	1.91065394428728	0.0897660799753695	0.195629041970906	1.04688773975181	1.38564565254598	1.91065394428728	0.34306696568309	0.941638887484851	0.46462109865106	2.52918864150002	1.91065394428728	0.0949343195043539	0.204745645070571	1.02257675831094	1.14354297941774	1.91065394428728	0.431462423522253	0.706803231157977	0.365057021426278	-0.361457014862416
A0A0G2JE93;A0A1Y7VJA7;Q9DCI3	Stard3nl	STARD3 N-terminal-like protein	ENSMUSG00000003062	310914.5625	461488.78125	304582.9375	366517.78125	255534.984375	356715.1875	358697.84375	268240.15625	343708.59375	390442.8125	522147.5625	379061.9375	449612.40625	339839.6875	477697.1875	-0.132386073579808	4.15344630986256	0.611934066869484	0.951487146361965	-0.213295368601687	0.393105357190146	4.15344630986256	0.132484452480819	0.324640764046494	0.877835084730717	0.260719283623214	4.15344630986256	0.31798536530919	0.514443312421846	0.497592867159332	-0.155089523689269	4.15344630986256	0.552326027069786	1	-0.257804491184325	0.222524567434421	4.15344630986256	0.393954063678522	0.59637244998848	0.404554415367326	0.377614091549897	4.15344630986256	0.148384068102535	0.356642409299075	0.828612726459913	-0.022703449904429
A0A0G2JF33;A0A0G2JEE9;Q9CVI2	Fam133b	Protein FAM133B	ENSMUSG00000058503	218294.0625	234935.671875	199232.640625	191800.078125	229438.921875	223764.828125	243720.140625	203178.734375	212192.1875	210375.734375	247771.234375	270438.96875	321507.53125	252907.25	271401.53125	-0.0110777805599297	3.49048979341782	0.973637142428015	0.999185908264311	-0.0116028669433073	0.162340057961044	3.49048979341782	0.62820528044314	0.845272640739118	0.201898417415898	0.151262277525818	3.49048979341782	0.65182724844851	0.814139224630842	0.185867488603187	0.00815218561360928	3.49048979341782	0.980599148900693	1	0.00850848803037986	0.35872751636883	3.49048979341782	0.285072618528597	0.477470893162096	0.545044495047673	0.350575331131624	3.49048979341782	0.296133795034721	0.567417201674919	0.528512027735363	0.019229966179628
A0A0G2JEP4;A0A0R4J169;E9QN52;A0A0G2JFV5;Q91WK0;A0A1L1SVG1;A0A1L1SQW1;A0A1L1SSC0;A0A0G2JDR6;A0A0G2JGZ1	Lrrfip2	Leucine-rich repeat flightless-interacting protein 2	ENSMUSG00000032497	897691.6875	889212.1875	762724.5	1064662.75	886072.375	992503.4375	1084292.625	1114612	1052180.25	1539676.625	1477243.5	1520242	1026772.9375	1175117.125	1261762	0.211257414030651	5.73703236762678	0.193314298090903	0.578599100740796	0.713736023093351	0.612300668218954	5.73703236762678	0.000171268098899477	0.00142421798177175	3.76632352297809	0.823558082486002	5.73703236762678	4.66407253212188E-07	3.78908749644619E-06	6.33123470437782	0.343768787183285	5.73703236762678	0.0344092969661671	0.267548417823548	1.46332420057969	0.43100424815209	5.73703236762678	0.00804360021534968	0.0257634548874218	2.09454952293137	0.0872354608760753	5.73703236762678	0.591018254401768	0.824236332690479	0.228399105136466	0.132511373011335
A0A0G2JET2;Q8C078	Camkk2	Calcium/calmodulin-dependent protein kinase kinase 2	ENSMUSG00000029471	17982.29296875	0	50798.30859375	18717.005859375	185673.125	36687.78125	15349.4580078125	0	37533.94140625	14179.6865234375	0	35233.890625	125963.9765625	0	27616.58984375	1.81881347249123	0.843419560415752	0.545864064416255	0.926941213215034	0.262915495434696	-2.32911045925352	0.843419560415752	0.445751658716522	0.708407856246557	-0.350907032067152	-0.510296977327485	0.843419560415752	0.862410735294171	0.934008710700773	-0.0642858460232898	-0.383230710661527	0.843419560415752	0.896355402768141	1	-0.0475197594702228	1.11856012809414	0.843419560415752	0.706164471854441	0.845265972267388	0.151094136200431	1.50179085932626	0.843419560415752	0.615359379573188	0.835071215683741	0.210871175312254	-2.20204419150163
A0A0G2JGI2;A0A0G2JEV2;O35216	Cenpa	Histone H3-like centromeric protein A	ENSMUSG00000029177	65927.5234375	69293.3046875	97223.5078125	75829.84375	72008.5	50350.2734375	58600.16015625	79443.484375	53917.44140625	61239.87890625	52647.55078125	99355.1015625	79009.21875	63152.88671875	38818.5	-0.224820040094326	1.69259322458947	0.799263293620065	0.992055386431882	-0.0973101316620594	0.0863574893460646	1.69259322458947	0.922156675553918	0.975746098323737	0.0351952855105076	-0.138462552208637	1.69259322458947	0.87550918516615	0.942591421357663	-0.0577392932743681	-0.28172570753885	1.69259322458947	0.750044580686705	1	-0.124912922513852	-0.380909218020519	1.69259322458947	0.666856485276258	0.818532049123454	-0.175967620894402	-0.0991835096468535	1.69259322458947	0.910642202666785	0.972944203770893	-0.040652226682567	-0.0569056657116728
E9PUB6;A0A0G2JFF2;E9Q9T0	Fbrsl1	Fibrosin-like 1	ENSMUSG00000043323	428879.1875	362218.40625	420304.6875	467801.3125	436964.6875	440545.90625	409307.53125	438445.625	363057.25	347910.09375	444195.34375	510376.8125	396008.15625	345710.875	309216.03125	0.155441495313533	4.28506043889108	0.473824791579315	0.890008455373811	0.324382219754206	-0.0599498094985159	4.28506043889108	0.782316785724195	0.923271346352286	-0.106617351245495	0.0954916859868927	4.28506043889108	0.659874483054672	0.819448093815669	0.180538665216924	-0.00782920116593317	4.28506043889108	0.971218364032894	1	-0.0126831144455572	-0.221708629547301	4.28506043889108	0.307079310315551	0.503282784823856	-0.512749443467322	-0.21387942853177	4.28506043889108	0.324459431009889	0.600951840479794	-0.488839597754182	-0.163270696576118
A0A0G2JFH9;Q3U829	Ap5z1	AP-5 complex subunit zeta-1	ENSMUSG00000039623	61588.05078125	45278.3515625	41129.921875	43792.49609375	48699.35546875	50503.3984375	50735.8359375	57367.359375	60564.51171875	55323.1484375	57221.65234375	52044.23828125	53849.375	53854.5	59765.875	-0.0461600678140659	1.33533777944073	0.959262748559043	0.998583996028034	-0.0180624203370438	0.191565704800514	1.33533777944073	0.832152124977479	0.945668422065341	0.0797972734699937	0.145405637268778	1.33533777944073	0.87217666970491	0.940851998028131	0.0593955346700831	0.180355129226323	1.33533777944073	0.841834863417542	1	0.0747730925148996	0.164385609850219	1.33533777944073	0.855671404668595	0.933403407047103	0.0676929812772073	-0.015969520543091	1.33533777944073	0.985905440058381	0.995650526498897	-0.00616473701638432	0.226515196564557
A0A0G2JFJ6;Q7TPD0	Ints3	Integrator complex subunit 3	ENSMUSG00000027933	1071019.625	1118962.875	1188188.125	1156451.75	1208496.5	1145539.875	960009.1875	1064073.25	1140815.5	1041021	1025846.625	1122814	1429509.5	1163487.75	1020587.625	0.0607786565632633	5.74580954441209	0.706140215187178	0.971115816305972	0.151109054421462	-0.151500367925462	5.74580954441209	0.347388875610172	0.614687264579095	-0.459184093023265	-0.0907217113622855	5.74580954441209	0.573588899387615	0.757112128174749	-0.241399262119464	-0.100069820128626	5.74580954441209	0.534762806612862	1	-0.271838806055735	0.0801868651922559	5.74580954441209	0.618884375919245	0.782618979988579	0.208390481174866	0.1802566853941	5.74580954441209	0.263602031739724	0.52685106539921	0.579051246695818	-0.160848476686703
A0A0G2JFP4;Q8K385	Frrs1;FRRS1	Ferric-chelate reductase 1		245824.109375	273055.6875	215329.328125	252805.8125	300580.3125	288444.09375	326300.4375	192039.59375	279794.96875	434803	481166	467598.125	551021.75	530839	542322.625	0.202823704952602	4.09832643115249	0.391626135178816	0.827452626308413	0.407128333249897	0.704731270581004	4.09832643115249	0.00304365968807804	0.0162652310281333	2.51660390770043	0.907554976385225	4.09832643115249	0.000142358374897162	0.0007238903009709	3.84661697836153	0.114180335982404	4.09832643115249	0.629523507539163	1	0.200988047916842	1.13208770004013	4.09832643115249	2.30708342166474E-06	1.72330840964003E-05	5.63693670157182	1.01790736466763	4.09832643115249	2.06351836075167E-05	0.000275196652181661	4.68539166250856	-0.0886433692803973
A0A0G2JFT8;Q9D394	Rufy3	Protein RUFY3	ENSMUSG00000029291	2929469.5	3198591.75	2919444.5	2917170.25	2419701.25	2562556.75	2795464.5	2601415	2703345.5	2150153.75	2571998.25	2626751.25	2597872	2452778.25	2522743.5	-0.191107599989611	6.99249071855598	0.136362551286201	0.470786631817423	-0.865304881899339	-0.115734729753996	6.99249071855598	0.366933931257444	0.63468514709322	-0.435412126138555	-0.306842329790775	6.99249071855598	0.0168426689525596	0.0478903813424666	-1.77358908744886	-0.165729493238619	6.99249071855598	0.196427614745162	0.764241779403368	-0.706797457035876	-0.269947020207394	6.99249071855598	0.0354502401522918	0.0908949585869907	-1.45038081840865	-0.104217526961266	6.99249071855598	0.416523177095752	0.695512939482879	-0.380360827619167	0.0253781067822495
A0A0G2JFZ4;E9Q7M2	Tsc22d2	TSC22 domain family, member 2	ENSMUSG00000027806	1410853.25	1021091.125	1203544.75	712509.1875	753708.6875	704790.3125	1282185.375	851460.375	876564.0625	735962	1087148.5	1081876	640008.625	1033094.375	918840.875	-0.740123142632239	5.51226498892651	0.00120175693318593	0.0159915911550657	-2.92018336365681	0.408711225562066	5.51226498892651	0.0726452567558817	0.20962451303229	1.1387927369337	-0.331411917404386	5.51226498892651	0.145285297544897	0.285177392901542	-0.83777833283338	-0.280191641044874	5.51226498892651	0.218066750221537	0.798121657762857	-0.661410548525569	-0.497804210565868	5.51226498892651	0.028917678715261	0.0768249304960746	-1.5388365717376	-0.217612569504277	5.51226498892651	0.338623046819567	0.617055539972294	-0.470283486965584	0.459931501862575
A0A0G2JG79;Q3TVF4;P53612;A0A0G2JDK3;A0A0G2JGU4;Q9JIF6;Q6PFA1;A0A0G2JF29	Rabggtb	Geranylgeranyl transferase type-2 subunit beta	ENSMUSG00000038975	304230.59375	315175.90625	328505.625	413388.65625	481608.125	364482.5625	386320.75	350294.125	268697.5625	467158.40625	493763.1875	597450.0625	498837	397706.4375	498477.78125	0.415260888045524	4.29478895745621	0.0654634604806269	0.295995920952769	1.1840010410702	0.292819757016957	4.29478895745621	0.193578506513321	0.42340030379619	0.713142865110571	0.70808064582739	4.29478895745621	0.00174286041690329	0.00661584546164549	2.75873739349591	0.078404194840641	4.29478895745621	0.727564727437355	1	0.138128363828785	0.543893605199841	4.29478895745621	0.0159633051984777	0.0467120406487495	1.79687718310762	0.465489410608016	4.29478895745621	0.0390183098644716	0.132583073203515	1.40873154663886	-0.336856693572559
A0A0G2JGL8;Q99PU8	Dhx30	RNA helicase;ATP-dependent RNA helicase DHX30	ENSMUSG00000032480;ENSMUSG00000103235;ENSMUSG00000104300	768691	889138.375	758792	680410.0625	641874.0625	726773.5	660078.9375	723767.875	739525.625	858655	796678.6875	799790.4375	834402.1875	701865.375	755533.875	-0.23263919023508	5.17392638951216	0.175662844835524	0.552371219962722	-0.755320088187752	0.248531256354684	5.17392638951216	0.148000227746484	0.351564602658558	0.829737616301223	0.0158920660183706	5.17392638951216	0.926255283752359	0.966332095960404	0.0332693016059238	-0.192604580255813	5.17392638951216	0.262129087963608	0.859224655924214	-0.581484783551136	-0.0908485407362388	5.17392638951216	0.59674624813175	0.766337107741413	-0.224210302812703	0.101756039638785	5.17392638951216	0.553452318869288	0.801780960861348	0.256919788595445	0.0400346101209504
A0A0G2JGP1;A0A0R4J0F5;A0A0G2JF13;Q8CII9	Crlf2	Cytokine receptor-like factor 2		31704.64453125	27989.302734375	63538.66796875	41223.1328125	40926.8046875	66439.0078125	37020.375	37058.1171875	41501.5546875	82868.6328125	78519.8671875	46177.0078125	50586.23828125	55081.35546875	23621.068359375	0.277223301716862	1.20666805613983	0.772428054728329	0.985508217083194	0.112141960951111	0.474615394620465	1.20666805613983	0.621007700725219	0.840590513542065	0.206903014377794	0.751838701473517	1.20666805613983	0.434993721364283	0.636133467342042	0.361517011543121	-0.0973814911085568	1.20666805613983	0.919037439540613	1	-0.0366667960625342	0.0513818894679775	1.20666805613983	0.957229667458341	0.980156350507708	0.0189838497433225	0.148763382360743	1.20666805613983	0.87661144555273	0.960766144325792	0.0571928632417879	-0.374604793996113
A0A0G2JGP4;Q9D091;P08556;A0A0G2JE25	Nras	GTPase NRas	ENSMUSG00000027852	544641.6875	438310.96875	509699.625	559558.875	525474.1875	556387.75	508094.53125	457684.6875	536354.5625	524443.25	539227.4375	560687.3125	518033.15625	663888.9375	479475.34375	0.141098697161732	4.65757909639825	0.479483259073527	0.892626647836696	0.319226551410754	-0.0274772878211417	4.65757909639825	0.890454681697972	0.965329818941403	-0.0503881783785264	0.113621409478587	4.65757909639825	0.569039382394269	0.753221211478405	0.244857675670579	0.00199976085238529	4.65757909639825	0.99200602458245	1	0.00348569031057039	0.140713630503229	4.65757909639825	0.4806825901741	0.67542066516771	0.318141607283134	0.13871386972196	4.65757909639825	0.486938052163252	0.751698438648814	0.312526285838588	-0.139098936384846
A0A0G2JGQ4;P54729	Nub1	NEDD8 ultimate buster 1	ENSMUSG00000028954	1503966.375	1622908.375	1506643.625	1460902.375	1363460	1632436.875	1338426.25	1437817.625	1306070.875	1650210.875	1655336.25	1587143	1541555.375	1322404.375	1421411.125	-0.0508250234988421	6.15382803845949	0.724794099143495	0.97507162807835	-0.139785351092626	0.122920757081177	6.15382803845949	0.394572321957423	0.660719300847576	0.403873382446091	0.0720957335808506	6.15382803845949	0.617506582900097	0.788963476414113	0.209358408267571	-0.188987431231375	6.15382803845949	0.190647917904006	0.755734219648585	-0.719767933362976	-0.126951316181845	6.15382803845949	0.379259907702401	0.583906872999458	-0.421063064979526	0.0620361151032399	6.15382803845949	0.667406046036241	0.863164262125287	0.175609863386525	-0.138162407695145
E9Q1T1;A0A0G2JGS4;Q6PHZ2;E9Q1W0;E9Q1V9;Q8CCM0	Camk2d	Calcium/calmodulin-dependent protein kinase;Calcium/calmodulin-dependent protein kinase type II subunit delta	ENSMUSG00000053819	6983489.5	7208164	6545107.5	6481862	6557749.5	6343307.5	7167894	6858900	6958680.5	7521047	6370857.5	7001894.5	9060942	9734463	10085441	-0.0925304497180391	8.46386642114049	0.420649526096395	0.850612325833301	-0.376079596024102	0.094859247750132	8.46386642114049	0.409054376480553	0.675741239085988	0.388218956452912	0.00232879802751328	8.46386642114049	0.983829035989716	0.993886868833575	0.0070803641470625	0.0107137252877416	8.46386642114049	0.925705591629316	1	0.0335271129516894	0.466068799966945	8.46386642114049	5.17013201864441E-05	0.000299668805849889	4.28649836711172	0.455355074694012	8.46386642114049	7.64903197629969E-05	0.000824421994533164	4.116393523533	0.103244175009271
K3W4P2;A0A0G2JH17;Q6P4S8	Ints1	Integrator complex subunit 1	ENSMUSG00000029547	796381.5625	684034.9375	745843.8125	806681.9375	799068.375	691469.75	789574.0625	650496.125	678944.5	725573	852199	841383.3125	615617.5625	707973.125	765457.5	0.049315317254953	5.1515370839527	0.790281841499031	0.989720844048521	0.102217996837658	0.0632402304208832	5.1515370839527	0.733077563369354	0.896710948050013	0.134850072342222	0.112555547729146	5.1515370839527	0.543900103003389	0.733815625333438	0.264480858938461	-0.0783056936205878	5.1515370839527	0.672829188913607	1	-0.17209517608479	-0.102869221626254	5.1515370839527	0.579096854927482	0.756379736183112	-0.237248793711677	-0.0245635279808942	5.1515370839527	0.894616957910418	0.967010894627883	-0.0483628738169302	-0.127621010870277
Z4YJZ7;A0A0H2UH19;Q5DW34;E9Q5A3	Ehmt1	Histone-lysine N-methyltransferase EHMT1	ENSMUSG00000036893	243863.34375	317130	255768.34375	237378.875	338294.25	210606.84375	212678.65625	189866.1875	226758.484375	224135.125	139344.046875	233565.78125	258197.46875	176304	243072.34375	-0.0486093679660154	3.48095126178813	0.895648017663593	0.99845330953563	-0.0478626309847973	-0.416039703290868	3.48095126178813	0.262408334332648	0.51762817737303	-0.581022375480835	-0.464649071751008	3.48095126178813	0.210886529024007	0.379696534335937	-0.675951161168005	-0.381576885242188	3.48095126178813	0.303873644119357	0.906514876010935	-0.517306965961179	-0.28362567722613	3.48095126178813	0.444435242953821	0.64369429229352	-0.352191509556797	0.0979512086490339	3.48095126178813	0.791562685061096	0.924965519990077	0.101514686994731	-0.332967516880613
A0A0H2UKB8;Q8R5K2	Usp33	Ubiquitin carboxyl-terminal hydrolase;Ubiquitin carboxyl-terminal hydrolase 33	ENSMUSG00000025437	86423.1484375	59172.33984375	87607.5234375	100133.6640625	90486.5234375	96682.671875	80648.1484375	66607.75	99919.09375	140832.765625	189404.015625	138694.140625	103705.4375	98339.125	86556.609375	0.304682245001106	2.28140450567456	0.703795974984239	0.971082623117177	0.152553221227927	0.699282064621857	2.28140450567456	0.384695535758382	0.651741791871122	0.414882853481981	1.00396431280904	2.28140450567456	0.214277935346417	0.384081889464228	0.669022546879999	0.0767823390291584	2.28140450567456	0.923608320003454	1	0.0345121635468546	0.29131242676436	2.28140450567456	0.716197325769624	0.851084077363136	0.144967304946098	0.214530088093224	2.28140450567456	0.788834187959225	0.924036627481191	0.103014275399139	-0.22789990715464
Q91YV0;A0A0J9YTR9;A0A0J9YUG4;A0A0J9YTW1;A0A0J9YU37;A0A0J9YVG2;A0A0J9YUK1;A0A0J9YUP9	Tcf4	Tcf4 protein;Transcription factor 4	ENSMUSG00000053477	257424.578125	247678.65625	204423.640625	215645.5	259324.953125	196210.875	199807.4375	241541.34375	215083.296875	424549.1875	311783.25	421655.96875	683976	687060.25	720813.375	-0.0756885928355083	4.07103428521495	0.745051588306957	0.978917707563419	-0.127813655115646	0.770739767814526	4.07103428521495	0.000994078848096261	0.00642951426644234	3.0025791669759	0.695051175369505	4.07103428521495	0.00295756677254354	0.0104748604611589	2.52906544158766	-0.119317721831938	4.07103428521495	0.608251813769922	1	-0.215916587355477	1.5466531307687	4.07103428521495	8.24362405437136E-11	1.31810519362734E-09	10.0838818221858	1.665970854005	4.07103428521495	3.09812067027151E-12	1.88641125256532E-10	11.5089016706916	-0.0436291287925635
A0A0J9YV86;A0A0J9YUF8;A0A0J9YUR2;A0A0J9YTU3;Q5SXY1	Specc1	Cytospin-B	ENSMUSG00000042331	1946188.625	2039275.875	1814235.875	1812154.375	1798923.125	1875153.75	1803891.375	1957883.375	1887201.75	1432902.75	1356710.25	1413788.75	1473522.75	1235516	1442743.125	-0.0751828389032023	6.33262247464557	0.598663087627747	0.944202274259565	-0.222817518760593	-0.396975114774698	6.33262247464557	0.00552267318737541	0.0266325391787992	-2.25785065605551	-0.472157953753424	6.33262247464557	0.00097291585248722	0.00399233271531175	-3.01192472024635	-0.0444433425175367	6.33262247464557	0.755693939129219	1	-0.121654060928038	-0.496173004787114	6.33262247464557	0.000529833091067914	0.00236755661449769	-3.27586092104935	-0.451729662339376	6.33262247464557	0.00159876722877688	0.0103995550715693	-2.79621476240545	0.0307394964017187
Q3U6F1;E9Q7W0;A0A0J9YTV5;P31266	Rbpj	Recombining-binding protein suppressor of hairless;Recombining binding protein suppressor of hairless	ENSMUSG00000039191	86618.2265625	103764.4140625	76373.5	112555.578125	110237.3671875	130898.59375	89837.3359375	68844.8359375	61176.53515625	143820.171875	128027.7578125	125121.9296875	99744.0546875	114250.078125	135527.59375	0.412475832841443	2.33848653702596	0.601709178142338	0.945991302182094	0.220613363967591	0.154245398420607	2.33848653702596	0.845034109162876	0.947972073248574	0.0731257607281194	0.566721233752533	2.33848653702596	0.473944076068337	0.673011752777369	0.324272900705226	-0.28524746427216	2.33848653702596	0.717905881792419	1	-0.143932488483968	0.380619778573607	2.33848653702596	0.629982140294802	0.791647350781127	0.200671762421593	0.665867245966012	2.33848653702596	0.400707782916807	0.680973833598181	0.397172222216672	-0.697723297465821
A0A0J9YTY0;A0A0J9YUL3;Q8C1B7	Septin11	Septin;Septin-11	ENSMUSG00000058013	11341602	12368892	11256985	12446553	11786649	12298797	11948439	12243630	11545724	10646057	10053682	11460603	11051911	10347794	10590321	0.0682268451963667	9.09256870357521	0.552642303540931	0.931326546999425	0.257555873869023	-0.197503249995878	9.09256870357521	0.08573105846668	0.236949482089476	-1.06686181428329	-0.12927640480008	9.09256870357521	0.26058552550203	0.443830720373059	-0.584049711298722	0.0252009779160916	9.09256870357521	0.826383087936005	1	0.0828185793045375	-0.141937857774998	9.09256870357521	0.216774599827229	0.391115620400639	-0.663991606825193	-0.167138835695844	9.09256870357521	0.145852812971866	0.352667772400484	-0.836085190495775	-0.043025867282324
A0A0J9YU61;O08785;G3X9B7;P97460	Clock;Npas2	Circadian locomoter output cycles protein kaput;Neuronal PAS domain-containing protein 2	ENSMUSG00000026077;ENSMUSG00000029238	14957.0634765625	29216.56640625	23123.197265625	46145.73046875	35704.203125	38053.890625	37103.0859375	35022.41796875	27424.498046875	36613.15625	13905.6533203125	30378.044921875	18244.748046875	37742.7421875	33234.47265625	0.840155584828355	0.541293920719037	0.405745370772599	0.840781400830949	0.391746426423195	-0.587733102237026	0.541293920719037	0.559488624724195	0.79942202465085	-0.252208738929613	0.252422494382017	0.541293920719037	0.801572137599262	0.902479799299282	0.096057387156963	0.560939958647981	0.541293920719037	0.577421880090103	1	0.238506763540929	0.403745505530418	0.541293920719037	0.687978956064099	0.833877278332509	0.162424845783405	-0.157194461073878	0.541293920719037	0.875591275418898	0.960521238985462	-0.0576985744868228	-0.279215638506931
A0A0J9YU62;O88712;A0A0J9YUM4	Ctbp1	C-terminal-binding protein 1	ENSMUSG00000037373	3648572.75	3173039	3944779.5	4159106.75	3982688.75	3901183.25	4111550	3519840.25	3929436.25	3182363.75	3271090.5	3459418.75	3383848.75	4344190.5	3165745.5	0.166197309261612	7.45783239179047	0.227021888714667	0.627746763840372	0.643932267521834	-0.29334829072368	7.45783239179047	0.0330836728170617	0.114679919345168	-1.48038628280632	-0.127150981455315	7.45783239179047	0.355305124619572	0.555873161486317	-0.449398528570476	0.0960958911630537	7.45783239179047	0.484779546307901	1	0.314455712094666	0.00385069380144174	7.45783239179047	0.977664561719706	0.990647500091845	0.00981012678974148	-0.0922451973766014	7.45783239179047	0.502446373931897	0.764256054015008	-0.29891028365526	-0.0701014181162182
B9EJ54;A0A0J9YUD5	Nup205	Nucleoporin 205	ENSMUSG00000038759	5408723	5741566	5508495	5241735	5445451	5178271	5033478	4851622	4902541.5	4989803	4867438	5228519.5	5756626	5198405	5460668.5	-0.0651980017919896	7.97170246174132	0.570413263017298	0.934473680129606	-0.243810385000055	-0.085718952625538	7.97170246174132	0.455654502804314	0.717150220079479	-0.341364333645936	-0.150916954427727	7.97170246174132	0.189100400997623	0.350414146084744	-0.723307550209056	-0.178115681251654	7.97170246174132	0.121193486861565	0.585380079167879	-0.916520719246369	-0.0350094226751956	7.97170246174132	0.760587605821225	0.878823478606545	-0.118850755925891	0.143106258594867	7.97170246174132	0.213019145820585	0.459255869458685	0.671581361112651	-0.112917679449001
A0A0J9YUD8;A0A0J9YUZ4;P63158;D3YZ18	Hmgb1	High mobility group protein B1;High mobility group protein 1	ENSMUSG00000066551	11928155	12829121	13243604	18326118	12886180	12180679	14849536	13181611	11801882	9498369	10791880	13876596	10050834	14358788	13357993	0.195469332803163	9.26545476958111	0.251353959446793	0.668355389300957	0.599714269169346	-0.358595138070344	9.26545476958111	0.0355148345601175	0.121339826527611	-1.449590204075	-0.163125805265256	9.26545476958111	0.338377004446725	0.538422801530272	-0.47059915857992	0.0618035512867924	9.26545476958111	0.716750989636626	1	0.144631698739442	-0.0177621486346317	9.26545476958111	0.916953262296981	0.965200541305931	-0.0376528000375125	-0.07956569992463	9.26545476958111	0.640455833948694	0.847939329462493	-0.19351081398131	-0.133665781521392
A0A0J9YUG5;Q8BGM4;Q8BY07	Mettl27	Methyltransferase-like 27	ENSMUSG00000040557	142160.375	129521.25	150610.4375	141644.328125	116158.3984375	128734.765625	127558.1953125	150476.921875	111126.6640625	104057.140625	117363.8671875	142803.140625	121421.609375	117098.2265625	101506.75	-0.123318346248511	2.59884834569335	0.865420528859077	0.99692144542868	-0.0627728070059427	-0.0996533634834465	2.59884834569335	0.891061799293499	0.965394165528686	-0.0500921745698337	-0.222971710407688	2.59884834569335	0.759351117328829	0.881789353738814	-0.119557363685096	-0.124655945125075	2.59884834569335	0.863975307745474	1	-0.0634986693997247	-0.327804977843611	2.59884834569335	0.652633584164378	0.808316261627875	-0.185330581418534	-0.203149032886103	2.59884834569335	0.780151634941031	0.920844733781973	-0.107820977030252	-0.00133759842484796
A0A0J9YVJ2;A0A0J9YUI3;Q9CQT5	Pomp	Proteasome maturation protein	ENSMUSG00000029649	178922.640625	127899.5625	172510.828125	206273.890625	174431.3125	236435.84375	312444.84375	260546.390625	221454.859375	341631.1875	316937.75	353541.4375	234890.765625	379074.40625	284371.71875	0.36847909622963	3.59750926577215	0.266910619355183	0.688462650181019	0.573634146948309	0.700179282425056	3.59750926577215	0.0355283334142722	0.121339826527611	1.44942516419547	1.06865838035343	3.59750926577215	0.00142984310444394	0.00559681443739486	2.84471161471152	0.721237536859652	3.59750926577215	0.030398086805617	0.24562958078319	1.51715374915145	0.895297714975653	3.59750926577215	0.00736198512974382	0.0239751736153948	2.13300506410705	0.174060177159668	3.59750926577215	0.59959138362526	0.828684238552717	0.222144616769207	0.352758439304283
A0A0J9YUN2;Q9Z255;Q3TQ27;A0A0J9YUW6;A0A0J9YTT1	Ube2a	Ubiquitin-conjugating enzyme E2 A	ENSMUSG00000016308	326569.65625	275931.8125	303678.625	314661.6875	294200.5	331765.53125	356592.3125	331742.65625	370718.40625	354348.03125	415201.6875	340613.71875	381101.75	394335.4375	375644.96875	0.0580862453104307	4.04122023890079	0.799579888767084	0.992055386431882	0.0971381378997452	0.229642707728696	4.04122023890079	0.315724043563621	0.581835687741214	0.500692343703608	0.287728953288007	4.04122023890079	0.208869538737651	0.377312772817466	0.680124892345038	0.21786528549597	4.04122023890079	0.341159573837389	0.93818882805282	0.46704243676453	0.331277926765429	4.04122023890079	0.148037768598835	0.290391041039303	0.829627469730104	0.113412641141873	4.04122023890079	0.620118053254252	0.837785076578867	0.207525625023678	0.159779039989526
A0A0J9YVF6;A0A0J9YV01;H9H9S3;A0A0M3HEP2;Q9R0G7	Zeb2	Zinc finger E-box-binding homeobox 2	ENSMUSG00000026872	485659.40625	465122.625	430591.875	812378.625	593372.6875	774811.1875	552631.125	766131.6875	503884.375	508274.40625	450674.71875	487648.03125	225570.9375	292575.34375	381088.875	0.662572075619159	4.62395002876191	0.0043917922290332	0.0444482691139921	2.35735821407681	-0.604679887857281	4.62395002876191	0.00928064183165575	0.0403343251342616	-2.03242198775663	0.0578921881763811	4.62395002876191	0.802616453115291	0.902831138455651	0.0954919417565015	0.392828416403794	4.62395002876191	0.0903398237464672	0.499604089489637	1.04412076108491	-0.626798857657186	4.62395002876191	0.0070189554735368	0.0230072123950407	-2.15372751263247	-1.01962727496657	4.62395002876191	1.3114621705889E-05	0.000185140373871427	-4.88224423221159	-0.269743659694796
A0A0J9YV20;A0A0R4J0B7;Q80UZ2	Sdad1	Protein SDA1;Protein SDA1 homolog		35103.6796875	0	31322.66796875	62820.11328125	52344.44921875	47165.875	40311.859375	36226.2578125	25571.63671875	80813.203125	102518.0703125	100402.2578125	51795.3203125	75752.3203125	65519.08203125	1.28808819779978	1.3637199899015	0.38814246586854	0.824717230967769	0.41100883939487	0.794994384433842	1.3637199899015	0.59089511106179	0.822613332443527	0.228489603263979	2.08308260579025	1.3637199899015	0.172268420333657	0.326141343521131	0.763794328656666	0.608401639335475	1.3637199899015	0.680081293594514	1	0.167439170750657	1.52439506914864	1.3637199899015	0.309877875638011	0.506477662798001	0.508809429992818	0.915993428188111	1.3637199899015	0.536452091172215	0.788138729121645	0.270469057423281	-0.679686573866389
A0A0M3HEP7;P70704	Atp8a1	Phospholipid-transporting ATPase;Phospholipid-transporting ATPase IA	ENSMUSG00000037685	2700693.75	2794703.75	2695620.25	2647483.5	2722374.25	2816516.75	2753574	2567985.25	2594170.5	2044886.875	2028604.75	1838841.375	1737940.25	1664205.5	1895255.5	0.00437120796440055	6.82277171114666	0.9724314789428	0.999185908264311	0.0121409908921786	-0.480627889787558	6.82277171114666	0.000149879276757612	0.00127429094540886	-3.82425841126103	-0.47625668186704	6.82277171114666	0.000172000836315177	0.000861862877230162	-3.76446944142859	-0.0556769190267155	6.82277171114666	0.659802675324193	1	-0.180585927838601	-0.641007216047433	6.82277171114666	4.47867202512249E-07	3.76008843557637E-06	-6.34885073994307	-0.585330297089107	6.82277171114666	3.98650310441822E-06	6.80754694431531E-05	-5.39940789337141	-0.0600481269870849
J3QMN4;A0A0U1RPV8;A0A0U1RQA4;J3QMQ8;A0A0M3HEQ0;Q9JLT4;D3Z0K8;A0A0M3HEP9	Txnrd2	Thioredoxin-disulfide reductase;Thioredoxin reductase 2, mitochondrial	ENSMUSG00000075704;ENSMUSG00000099282	1576956.25	1715098.5	1824796.875	1852471.25	1802977.125	1920194.875	1727045.125	1871212.625	1853497.625	1822322.25	1952084.625	1770501.375	2000198.75	1520265.75	1551064.75	0.129408468058394	6.41331000002343	0.375204595950604	0.812112497088059	0.425731850506827	-0.0188137534281784	6.41331000002343	0.897405124379608	0.9679298981685	-0.0470114548793511	0.110594714668054	6.41331000002343	0.448522730068011	0.650722965776459	0.348215543048043	0.0856066567824735	6.41331000002343	0.557424817596314	1	0.25381369958899	-0.0290685470804469	6.41331000002343	0.842089572423934	0.927144464396616	-0.074641710471316	-0.114675203896382	6.41331000002343	0.4319638407909	0.706807283465674	-0.36455260596804	-0.0438018113064731
A0A0N4SUH4;Q8BKS9	Pum3	Pumilio homolog 3		77559.921875	0	82061.90625	65414.7109375	58709.3125	88610.3046875	61210.41796875	90769.5390625	51710.08984375	142527.875	156154.484375	118151.7734375	104937.2265625	139784.53125	107961.6875	0.415577194810153	2.10031227043606	0.77572327382453	0.98567477670067	0.110293178335452	0.961272960327319	2.10031227043606	0.512801220810643	0.763652221586115	0.290050949576028	1.37685016098668	2.10031227043606	0.35267702543129	0.55377366743939	0.452622830815638	0.340728796864994	2.10031227043606	0.815212406430002	1	0.0887292195768381	1.12761132057199	2.10031227043606	0.444064734889113	0.643312237902325	0.352553714669555	0.786882524351716	2.10031227043606	0.591107047774241	0.824236332690479	0.228333862523527	-0.0748484010388385
A0A0N4SUH8;Q9QZ23	Nfu1	NFU1 iron-sulfur cluster scaffold homolog, mitochondrial		467683.53125	447018.9375	455846.40625	331849.5	249726.765625	300438.96875	365583.9375	336566.5	384926.90625	311436.21875	350998.03125	297093.15625	213614.4375	293011.25	250649.28125	-0.631759749049231	4.01108163532033	0.0105846880364255	0.0853001329994289	-1.97532193746087	0.112248222560878	4.01108163532033	0.6484667909658	0.85518947098408	0.188112259933943	-0.519511527366105	4.01108163532033	0.0353229518943775	0.089502628843761	-1.45194301013777	-0.340843892261246	4.01108163532033	0.166687370155598	0.699083663434319	-0.778097305268136	-0.866666681029054	4.01108163532033	0.00047486618849352	0.002157116340798	-3.32342875202979	-0.52582278898069	4.01108163532033	0.0331676504811475	0.116716052014219	-1.47928529179715	0.290915857448516
A0A0N4SUI7	Nbdy	Negative regulator of P-body association		418860.5625	352939.75	382223.59375	186659.546875	217464.546875	224656.234375	426491.90625	372077.1875	324068.25	212545.46875	211006.078125	209152.953125	178497.703125	262040.375	281706.125	-0.871283152165312	3.76396671040258	0.00256513604809488	0.0289562548650111	-2.59088959609992	-0.0035775922317195	3.76396671040258	0.990053215481618	0.996781535665101	-0.00434146139346744	-0.874860746114486	3.76396671040258	0.00246381886014537	0.00893981855057486	-2.60839122464523	-0.0471086800337218	3.76396671040258	0.869527420423617	1	-0.0607167180305623	-0.68443871895965	3.76396671040258	0.0175214451278999	0.050632440666817	-1.75643007709546	-0.637330039473409	3.76396671040258	0.0268686906475146	0.0989398089329372	-1.57075349688706	0.824174473017576
A0A0N4SUN2;Q9JJL3	Slco1b2	Solute carrier organic anion transporter family member;Solute carrier organic anion transporter family member 1B2	ENSMUSG00000030236	745030.75	566006.8125	783046.9375	429950.09375	491101.5	445277.3125	394771.625	420836.25	428591.71875	251879.53125	279803.09375	177327.734375	254981.734375	308210.625	240420.859375	-0.611458010401566	4.31050510898072	0.00986494135019832	0.0803592789986425	-2.00590549240479	-0.953501008219702	4.31050510898072	6.25157207036538E-05	0.000624949858045813	-4.20401075775451	-1.56495901985768	4.31050510898072	9.37101464476514E-11	1.30157779443881E-09	-10.0282133834168	-0.758155846527776	4.31050510898072	0.00140634059141499	0.0240835826279817	-2.85190948795119	-1.39545332024851	4.31050510898072	6.56377534779505E-09	7.90119204654758E-08	-8.18284629155596	-0.637297473797178	4.31050510898072	0.00717345078812541	0.035025047878892	-2.1442718767285	-0.146697835517608
A0A0N4SUS4;B2RRD7;Q80XK2;Q3U109;A0A0N4SVG7;E9PXP1;A0A0N4SUT9	Brpf1	Peregrin;Bromodomain and PHD finger containing, 1	ENSMUSG00000001632	68268.84375	59283.4765625	72410.7265625	64887.76171875	73053.8515625	64661.34765625	63607.640625	76281.8984375	74745.3671875	71039.9296875	89417.3515625	72405.7265625	79023.140625	44231.55859375	60633.2265625	0.0237745444116356	1.71983638996243	0.978024031778892	0.999209793014072	0.00965047369835383	0.191539054372613	1.71983638996243	0.824386318768583	0.942960290234728	0.0838692242346648	0.215313599548001	1.71983638996243	0.803029582705553	0.903108642639753	0.0952684555069566	0.0954816992023727	1.71983638996243	0.911897464447024	1	0.0400539918561434	-0.139244209875314	1.71983638996243	0.871821773857259	0.941240827445688	-0.0595722886241726	-0.234725910493714	1.71983638996243	0.785704456376273	0.92250494749273	-0.104740783606873	0.0717071543948576
A0A0N4SUZ0;Q6RHR9;A0A0N4SWH0;Q4VBG2;A0A0R4J0S6;E9PZ12	Magi1	Membrane-associated guanylate kinase, WW and PDZ domain-containing protein 1;Magi1 protein	ENSMUSG00000045095	602798.1875	527277.9375	673330.6875	603545.5	518071.9375	569240.9375	548715.5	598768.75	568848.75	562918.75	532978.4375	554728.4375	550904.375	661600.0625	489514.03125	-0.0884933141203133	4.76965016594936	0.647809857790957	0.964906581320275	-0.188552447570605	-0.0470513624834153	4.76965016594936	0.808088707113821	0.936221165958507	-0.0925409623746232	-0.1355446767056	4.76965016594936	0.484166830516135	0.681905994007304	-0.315004966685367	-0.077970846400638	4.76965016594936	0.687319020450648	1	-0.162841637521959	-0.0972209604130579	4.76965016594936	0.615771828186805	0.780789352189747	-0.210580184128642	-0.0192501139794272	4.76965016594936	0.920841382877805	0.976988712475263	-0.0358151716201971	0.0105224677902993
A0A0N4SV10;A0A0N4SVC4;Q9D4V0	Etnk1	Ethanolamine kinase 1	ENSMUSG00000030275	187792.640625	183246.5	219686.234375	244684.296875	228884.09375	223529.953125	258971.6875	299489.59375	250598.25	204591.328125	190853.34375	204258.546875	218430.609375	200247.8125	209930.953125	0.243834466987681	3.40476288285213	0.488835076646584	0.896356820147463	0.31083763859305	-0.229847340132465	3.40476288285213	0.514078047640126	0.764773561494245	-0.288970941148163	0.0139871272537536	3.40476288285213	0.968315157732164	0.987648692184346	0.0139832697702922	0.447497858704194	3.40476288285213	0.204608800976645	0.775229005613095	0.68907568962001	0.0761329227506875	3.40476288285213	0.828811712729462	0.918565362076337	0.0815441201255917	-0.371364937003905	3.40476288285213	0.292174089171383	0.562512107801052	-0.534358301163003	0.20366339098114
A0A0N4SV80;E9QML5;Q61464;A0A0N4SV38;A0A0N4SVI8;E9QKZ7;Q3TZK9	Zfp638;Znf638	Zinc finger protein 638	ENSMUSG00000030016	2659537.25	2811919	2984249	2594680.75	2572628	2524898.5	2683620	2396470.75	2764063.25	2703796.25	2586631	2400352	2751029.75	2862966.75	2641570	-0.131233480338914	6.99135193035999	0.284059463816063	0.708051848354365	-0.546590737051652	-0.0115276491799777	6.99135193035999	0.925019127950326	0.97624690881685	-0.0338492866367658	-0.142761129546738	6.99135193035999	0.243894883386893	0.422713731183494	-0.61279731055198	-0.114243560985088	6.99135193035999	0.351028297727412	0.949834938002868	-0.454657871991445	-0.0475547767542462	6.99135193035999	0.69783709193681	0.840119803095736	-0.156245950343112	0.0666887842510567	6.99135193035999	0.586137262069656	0.822803615337759	0.232000668659604	0.0169899193763806
A0A0N4SVC2;E9QP00;Q6PFR5	Tra2a	Transformer-2 protein homolog alpha	ENSMUSG00000029817	435344.75	533231.9375	510669.125	657131.3125	658302.1875	688447.1875	589515.5625	629957.5	596252.125	803417.375	757916.8125	853269.75	827257.4375	682418.3125	639455.5	0.443894015526502	4.97199911333039	0.0153834616465882	0.110658122679754	1.81294592689796	0.255320424102215	4.97199911333039	0.162824371089939	0.378772447654664	0.788280590615551	0.699214440131239	4.97199911333039	0.000141186946652023	0.000718944477840406	3.85020545384406	0.290151875603515	4.97199911333039	0.112803885715427	0.563832357456548	0.947675940107083	0.523328724259857	4.97199911333039	0.00430786606035671	0.015185857667737	2.36573780819492	0.233176848584644	4.97199911333039	0.202406177567516	0.443997248317681	0.69377623668134	-0.153742140252058
A0A0N4SVT3;A0A0N4SW28;Q9DAS9	Gng12	Guanine nucleotide-binding protein subunit gamma;Guanine nucleotide-binding protein G(I)/G(S)/G(O) subunit gamma-12	ENSMUSG00000036402	5907201.5	5883559	5118741.5	4994085.5	4594795	4516383	5650242.5	5675569.5	5976139.5	5862063.5	4969840.5	5123945	4797709.5	5810665	6361495	-0.25729947325927	8.01615488897691	0.0472137470700014	0.235990437261997	-1.32593153087043	0.165434079388149	8.01615488897691	0.201822666318064	0.435584329597312	0.695030060576475	-0.0918653938915433	8.01615488897691	0.478383578110317	0.676765127634121	-0.320223737168648	0.0263826384366577	8.01615488897691	0.83866274499215	1	0.0764126487480025	-0.00488730833000471	8.01615488897691	0.969913620713385	0.987661774231928	-0.0132669417316468	-0.0312699467696352	8.01615488897691	0.809306615816036	0.933862993901047	-0.091886909378047	0.283682111708739
A0A0N4SUJ2;A0A0N4SUN3;A0A0N4SVX9;A0A0N4SWG7;A0A0N4SWH3;E9PXU9;E9QL12;Q9ESD7	Dysf	Dysferlin	ENSMUSG00000033788	28945696	28280412	30768126	27618182	28839778	23959456	23180668	27497488	24039576	18601598	15783009	20183688	21363666	18215430	20312406	-0.125064997232972	10.1539593879325	0.276430010256384	0.701313174168973	-0.558414810135569	-0.574483498987742	10.1539593879325	6.23350384733374E-07	1.10842363397427E-05	-6.20526776813879	-0.69954849622881	10.1539593879325	1.36694500669443E-09	1.6093641602254E-08	-8.86424895709975	-0.242394426424862	10.1539593879325	0.0349859217863597	0.269686875355724	-1.45610667909197	-0.569174816522984	10.1539593879325	7.88951609622038E-07	6.40943437035262E-06	-6.10294963344281	-0.326780390099302	10.1539593879325	0.00449428028527863	0.0242283002291141	-2.34733984634634	-0.117329429188723
A0A0N4SWB9;F8WJ98;Q69ZZ6	Tmcc1	Transmembrane and coiled-coil domains protein 1	ENSMUSG00000030126	289845.1875	220082.140625	290503.09375	342363.71875	385627.59375	278373.5625	371100.46875	310450.34375	461466.8125	399609.9375	354387.5625	317167.09375	720717.625	817135.875	748722	0.334325292155546	4.32736207827659	0.151785320751414	0.503002701203697	0.818770227287179	0.0790690706042655	4.32736207827659	0.734365694823723	0.897194245723025	0.134087618975575	0.413394363425212	4.32736207827659	0.076529511142044	0.171813740470853	1.11617106086355	0.507071681641584	4.32736207827659	0.0299539358104381	0.24321328301952	1.5235461052128	1.50121173106554	4.32736207827659	2.86085556078311E-10	4.19592148914856E-09	9.54350406835286	0.994140049432576	4.32736207827659	2.38214015851728E-05	0.000308144653981592	4.62303268941919	0.172746388832546
A0A0N5E9G7;G3X8Z6;Q5U4B1;G3UWX1;P35601	Rfc1	Replication factor C subunit 1	ENSMUSG00000029191	40514.90234375	64162.7421875	73913.1015625	27295.587890625	16863.1875	38120.0546875	25571.0703125	28576.375	20976.6875	31037.359375	27414.66796875	12249.5234375	52164.65234375	36955.82421875	29316.419921875	-1.11057425150734	0.741317964485065	0.270893348459053	0.693587162550249	-0.567201658543776	-0.223719886091927	0.741317964485065	0.822549506678125	0.942162140510139	-0.0848379537669355	-1.33429415500435	0.741317964485065	0.188097968496184	0.348878324336923	-0.725615894910341	-1.25352961110104	0.741317964485065	0.215384033945115	0.791667656476314	-0.666786493361759	-0.610469707314227	0.741317964485065	0.541785125589965	0.727529680787773	-0.266172922453229	0.643059920125917	0.741317964485065	0.520596172503329	0.777845807275135	0.283499029209485	-0.142955344586417
H3BKS8;E9PWD4;A0A0R4IZW7;Q3TX08;H3BKV3;H3BK68;D3Z413;H3BL70;H3BKB8	Trmt1	tRNA (guanine(26)-N(2))-dimethyltransferase	ENSMUSG00000001909	160948.671875	220718.234375	216073.09375	141638.640625	207615.84375	295611.5625	107157.8125	233460.046875	232629.3125	264897.65625	335424.25	350693.09375	711645	354922.8125	267731.09375	0.117684059727182	3.70189928951859	0.772332489573813	0.985508217083194	0.112195695388432	0.546456960944845	3.70189928951859	0.180340388583432	0.405631291933182	0.743906998876034	0.664141021437735	3.70189928951859	0.103959567168891	0.218656061023752	0.983135537333333	-0.0650727792894891	3.70189928951859	0.872886662573732	1	-0.0590421423359136	1.13391779045529	3.70189928951859	0.00589321109211873	0.0199127110220245	2.22964800239706	1.1989905710186	3.70189928951859	0.0036428393859024	0.0204460296259029	2.43855997653574	-0.182756839101674
A0A0R4IZW8;O88456;A0A0R4J1C2	Capns1	Calcium-activated neutral proteinase small subunit;Calpain small subunit 1		6853751	6423971	6955899.5	5719095.5	6055279	5457022	7933762.5	6129746.5	6700906	5559261	6158317	5757635.5	4660221	5670588.5	5771292	-0.226925256475074	8.19307818630652	0.0787550804560732	0.336215031862046	-1.10372142048605	0.00915675605538232	8.19307818630652	0.94342013310796	0.982933689551532	0.025294859906734	-0.217768500439435	8.19307818630652	0.0915864226998951	0.19844822287382	-1.03816890388195	0.0307459364370661	8.19307818630652	0.811645236316563	1	0.0906337559521686	-0.340055571933737	8.19307818630652	0.00847154544687786	0.026933795334272	-2.07203735497903	-0.370801508388975	8.19307818630652	0.00410364497744097	0.0225289361785193	-2.38683021880455	0.257671192921236
A0A0R4IZW9;Q9DCT5	Sdf2	Stromal cell-derived factor 2		2151291.25	2332441.75	2111120.5	2566430	2350171.25	2669772.25	2210674.75	2463889	2471223	3152884.5	2922825.75	2968730.25	3352148.75	3169032.75	3107090.75	0.207153079012628	6.99262889455807	0.0843227610107338	0.35055007129152	1.07405518163705	0.241275050051359	6.99262889455807	0.0444138933080431	0.143399544114025	1.35248115503871	0.448428129131203	6.99262889455807	0.000190923509908125	0.000947232031050353	3.71914059023016	0.109555248642602	6.99262889455807	0.361154359833035	0.966133027111117	0.442307137995992	0.532035155099382	6.99262889455807	9.74656792900511E-06	6.49196811889976E-05	5.01114828603426	0.422479906483697	6.99262889455807	0.000438683483857344	0.00361748842775933	3.3578487161869	-0.0975978304046203
A0A0R4IZY0;Q8C1A5	Thop1	Thimet oligopeptidase		3989183.25	3755125.75	3649365.75	4055000.5	3808144	3973103.75	4047858.25	3829103.25	4122869.5	4343759	4351076.5	4350795	4201236	4645312	4431384	0.0593975350148961	7.61539486166154	0.605183656011007	0.948283617996971	0.218112809333714	0.128400367033389	7.61539486166154	0.263832862362862	0.519903397948131	0.578671110783673	0.1877979020634	7.61539486166154	0.102266043952056	0.215922841661293	0.990268543924558	0.0680016241645261	7.61539486166154	0.553958264941781	1	0.256522953661907	0.20813848073349	7.61539486166154	0.0701722882840978	0.16114417760922	1.15383436110902	0.140136856572567	7.61539486166154	0.222664310702616	0.47161646694145	0.652349387398009	0.00860408914163676
A0A0R4IZY2;Q8CIM7	Cyp2d26	Cytochrome P450;Cytochrome P450 2D26		852292.8125	394930.90625	935648.4375	376012.875	510934.09375	390692.1875	424319.53125	446590.1875	360009.625	150307.25	378892.0625	245268.3125	207284.703125	273677.875	84972.375	-0.768888255953874	4.26736311627506	0.0485062373831173	0.241051606715112	-1.31420241218337	-0.727226886484219	4.26736311627506	0.0618840314899787	0.1855905183192	-1.20842140155283	-1.49611514368208	4.26736311627506	0.000156811806911871	0.000790352485003978	-3.80462124086313	-0.83473282426605	4.26736311627506	0.0323816093821544	0.25751496221059	-1.48970157039365	-1.96786794436738	4.26736311627506	9.53269633554643E-07	7.6014187851176E-06	-6.02078424122698	-1.13313512075918	4.26736311627506	0.003873312834451	0.0214983406015437	-2.41191742509264	-0.0658445675930194
A0A0R4IZY9;Q91XI1	Dus3l	tRNA-dihydrouridine(47) synthase [NAD(P)(+)];tRNA-dihydrouridine(47) synthase [NAD(P)(+)]-like		957199.9375	1112904.5	1026914.1875	1117800.5	897643.25	959973.875	1082529.625	977448.0625	968387.25	883158.3125	791934.125	862320.5625	714322.375	930169.1875	919910.875	-0.0528759964117408	5.50025492722704	0.766273665493267	0.984042960288328	-0.115616099573787	-0.242365908946367	5.50025492722704	0.173276188034464	0.39489938051862	-0.761261114815059	-0.295241905443898	5.50025492722704	0.0972425147211756	0.207758124314559	-1.01214381869534	-0.0382210393473546	5.50025492722704	0.829869402499042	1	-0.0809902476680865	-0.281494260654831	5.50025492722704	0.11381509213343	0.236252539731513	-0.943800145711744	-0.243273221367514	5.50025492722704	0.171674322461417	0.393779610272991	-0.765294657938992	0.0146549570868846
A0A0R4IZZ5;P70194	Clec4f	C-type lectin domain family 4 member F		3938258.25	6837819.5	1610946.375	2406930.5	1571453.125	3253047	2403879	2033247.375	2872164.5	1740159.125	727934.5	2231979.5	1433626.375	666214.0625	1954036.75	-0.770598793386261	6.82878532638039	0.0717405667043672	0.313825933304736	-1.14423519699923	-0.646236399224948	6.82878532638039	0.130345996435374	0.320884006625887	-0.884902303603646	-1.41683519281971	6.82878532638039	0.00108648897800507	0.00440144862863881	-2.96397467506445	-0.76635867225166	6.82878532638039	0.0732987923662847	0.437903984523255	-1.13490318051548	-1.62157945264714	6.82878532638039	0.000200580283516329	0.00100674267197038	-3.69771175915655	-0.855220780449009	6.82878532638039	0.0459503965016827	0.150122135784563	-1.33771073677515	0.00424012125553924
A0A0R4IZZ6;Q6ZQ03	Fnbp4	Formin-binding protein 4		395373.65625	482184.75	327924.59375	447281.03125	328311.03125	381455.40625	401641.28125	455918.3125	380375.71875	649439.625	535670.75	662412.3125	396001.71875	460001.40625	530228.4375	-0.0547338556595456	4.44365022549789	0.801681201074288	0.99235355898908	-0.0959983002187837	0.661090456541555	4.44365022549789	0.00252107234795086	0.0139807029562537	2.5984146910689	0.606356601100117	4.44365022549789	0.00556124822562852	0.018541595300934	2.25482771980984	0.0320427463087585	4.44365022549789	0.883097276617402	1	0.0539914545523851	0.192142326271104	4.44365022549789	0.378072140754891	0.58272024149079	0.42242532359538	0.16009958003798	4.44365022549789	0.462619633034352	0.735384452088782	0.334775940226117	0.0867766019897158
A0A0R4IZX2;A0A0R4J006;A0A3Q4EBU8;A0A3Q4EHM9;Q6NS54;Q9JHL1	Slc9a3r2	Na(+)/H(+) exchange regulatory cofactor NHE-RF;Na(+)/H(+) exchange regulatory cofactor NHE-RF2		33277324	34670448	34667260	24857726	22241602	21863862	27148096	27544858	26291462	11390282	10599065	12077032	8664702	9903009	10531059	-0.56860243420874	9.97589832253552	8.09147880231173E-07	2.9206846838524E-05	-6.09197209927863	-1.03081345792893	9.97589832253552	6.72983030561657E-19	8.81900371353407E-17	-18.1719958864838	-1.59941589216293	9.97589832253552	4.75399651195961E-42	8.42855616885074E-40	-41.3229411412526	-0.347790438790566	9.97589832253552	0.00249904043311954	0.0386261941816529	-2.60222671716741	-1.82873651414017	9.97589832253552	1.06483075171653E-53	7.13199974594135E-51	-52.9727194151705	-1.48094607537219	9.97589832253552	1.58363328802638E-36	1.19326768252788E-33	-35.8003453779389	0.220811995426277
A0A0R4J007;P70261	Pald1	Paladin		6216220.5	6996824.5	5927548	6371668	6878766	6744786.5	6675370	6313692	6368810.5	4798144.5	4394680.5	4877212	5868252	5022626.5	5839973	0.0684420510857694	8.15234307052828	0.551391845684054	0.931294493074665	0.258539660792096	-0.520700019654238	8.15234307052828	6.18848307599838E-06	8.32682499600853E-05	-5.20841579241097	-0.452257968582838	8.15234307052828	8.55362313417566E-05	0.000459138381592261	-4.06784988832675	0.0100996704217163	8.15234307052828	0.929952556466237	1	0.031539207349825	-0.207532792289096	8.15234307052828	0.0709903071439634	0.162587223200536	-1.14880094481978	-0.217632462721286	8.15234307052828	0.0583145623709079	0.180544520786766	-1.23422297924441	-0.0583423806672899
Q8BQ10;A0A0R4J008;P70288	Hdac2	Histone deacetylase;Histone deacetylase 2	ENSMUSG00000019777	755099.6875	973845.875	971262.5	943053.375	1017384.5625	973111.3125	825824.9375	847725.1875	916308.9375	1205888.125	1014009.125	1108152.375	1251093.75	1051886.75	973259.375	0.125951369745285	5.56045408939252	0.467574635148052	0.885776210142193	0.330149056351133	0.168460771504226	5.56045408939252	0.331305397056336	0.598259352924052	0.479771489283468	0.294412141358268	5.56045408939252	0.0897261474873575	0.195612736728315	1.04708097886554	-0.065296484396224	5.56045408939252	0.706439705687937	1	-0.150924899072955	0.263879668865069	5.56045408939252	0.128227787440725	0.259983984766156	0.892017851381197	0.32917615337829	5.56045408939252	0.057854933573988	0.179397911308642	1.23765960071222	-0.1912478541626
A0A0R4J015;J3QML2;B2RX12	Abcc3	ABC-type glutathione-S-conjugate transporter;ATP-binding cassette sub-family C member 3	ENSMUSG00000020865	1279124.875	1416000.625	1386423.875	1168501	1072685.125	1084350.5	1029388.0625	1002316.5625	1183890.125	991647.6875	1079655.5	917404.8125	1202709.875	1033271.3125	1067362.875	-0.290384401926878	5.75205322095345	0.0674850234555523	0.30268876107572	-1.17079259683239	-0.163822278629009	5.75205322095345	0.302022101874746	0.567338494889676	-0.51996127435736	-0.454206680719803	5.75205322095345	0.00428361824208962	0.0146050060878486	-2.36818924062766	-0.349855598119626	5.75205322095345	0.0276610479927871	0.231263241748295	-1.55813136982098	-0.319613674374676	5.75205322095345	0.0442075368505949	0.109357574899125	-1.35450368237971	0.030241923844948	5.75205322095345	0.8488576654321	0.950216157330492	0.0711651251855458	-0.0594711960647565
A0A0R4J018;O55060;D3Z380;D3Z217;D6RIK3;D3YWK6	Tpmt	Thiopurine S-methyltransferase	ENSMUSG00000021376	334563.34375	237272.3125	329306.875	355531.03125	347988.8125	334635.84375	349796.40625	342492.4375	311817	317485.3125	393989.28125	315815.09375	325297.90625	342003.84375	381966.15625	0.20797970104142	4.00039730470783	0.402940377558877	0.838491980467689	0.39475921096263	-0.0240596869576289	4.00039730470783	0.92289235452008	0.975746098323737	-0.0348489518064373	0.183920014424002	4.00039730470783	0.459484747052863	0.660570964759041	0.337728900775633	0.148543495616575	4.00039730470783	0.550183413516515	1	0.259492506506917	0.207236144348831	4.00039730470783	0.404622422377955	0.607104535469235	0.392950054226618	0.0586926486303967	4.00039730470783	0.813339071204205	0.936186351197049	0.0897283645487189	-0.0594362057039524
A0A0R4J023;Q9JLZ3;F6R307;F6RT60	Auh	Methylglutaconyl-CoA hydratase, mitochondrial	ENSMUSG00000021460	868626.125	852135.375	969095.375	864105.125	848723.4375	916501.0625	783771.75	833546.625	868173.125	702620.3125	763224.1875	574975.0625	709574.875	589986.6875	579487.75	-0.0276248392060863	5.22403742996682	0.878046159813061	0.99845330953563	-0.056482652174599	-0.374317057944771	5.22403742996682	0.0378618839651109	0.127503595833346	-1.4217977798256	-0.401941897272437	5.22403742996682	0.0258066697942529	0.0689550556381898	-1.5882680351033	-0.120189969222362	5.22403742996682	0.504432057360126	1	-0.297197321202433	-0.533231449864493	5.22403742996682	0.0031406325166621	0.01146751301314	-2.50298287713941	-0.413041480755976	5.22403742996682	0.0219949253853008	0.0857048547010945	-1.65767750696773	-0.0925651299776038
A0A0R4J025;G3UZ62;Q6NXM2	Rcbtb1	RCC1 and BTB domain-containing protein 1	ENSMUSG00000035469	79904.09375	77323.140625	68997.953125	76741.203125	87124.71875	81014.625	79755.7578125	71691.640625	52981.66796875	78451.953125	68658.1640625	109022.7890625	72768.015625	78467.5546875	74500.1953125	0.119122835502634	1.88165626062736	0.887730796986865	0.99845330953563	0.0517187133973308	0.0466686421582765	1.88165626062736	0.955890778045034	0.986516533355216	0.0195917282283146	0.165791478617041	1.88165626062736	0.844248602110768	0.92563306175404	0.073529649787703	-0.153303020248112	1.88165626062736	0.855842669514819	1	-0.0676060648106363	-0.0162020804409548	1.88165626062736	0.98468345214974	0.993163933499537	-0.00670336044595829	0.137100941013481	1.88165626062736	0.870931465343075	0.95881198428418	0.0600160188090791	-0.272425855708448
A0A0R4J027;P54987	Acod1	Cis-aconitate decarboxylase		616000.1875	55082.6953125	337889.71875	3525140	2222092	3614162	2091655.125	4416592	1747271.625	3495202.75	3317271.25	3944486	755901.3125	385602.375	827425	3.21133900137481	6.64213419152265	2.41921188978692E-09	1.44386230412233E-07	8.61632609173107	0.186841527365026	6.64213419152265	0.705688152507243	0.880945465294381	0.151387173686625	3.39818053085145	6.64213419152265	3.80608757180682E-10	4.8711456226861E-09	9.41952122353325	3.01862651407463	6.64213419152265	1.55030421816503E-08	8.05623605784377E-07	7.80958307130942	0.943866595932157	6.64213419152265	0.0584986091042857	0.137907554040139	1.23285445982405	-2.07475991979146	6.64213419152265	5.48559783621687E-05	0.00062889785476016	-4.26077603484924	-0.192712489157877
A0A0R4J034;Q99K01	Pdxdc1	Pyridoxal-dependent decarboxylase domain-containing protein 1	ENSMUSG00000022680	3033698.5	2886524.75	4276510.5	3246512.25	3211912	3496510.25	3361632.75	3043794.25	4079996.5	3878799	4072944.5	2649588.75	3636477	3716382.75	2533625.75	-0.0288863990735031	7.34789927948852	0.880307992448748	0.99845330953563	-0.0553653551008603	0.0833668677640029	7.34789927948852	0.663889631539765	0.861610247631502	0.177904114001413	0.0544804686909919	7.34789927948852	0.776417857894679	0.891815329151891	0.109904484236887	0.0347477933455797	7.34789927948852	0.856263503488699	1	0.0673925665133739	-0.0604153400637579	7.34789927948852	0.752818857718123	0.874877978470185	-0.123309510595217	-0.0951631334202498	7.34789927948852	0.619875522096383	0.837785076578867	-0.207695512911791	0.0636341924192827
D6RG73;A0A0R4J040;Q8R079	Bfar	Bifunctional apoptosis regulator	ENSMUSG00000022684	63376.94921875	111983.84375	79069.9375	64066.71484375	80628.4140625	90191.546875	57406.03515625	83090.8828125	67427.015625	92155.4609375	48782.14453125	81830.2890625	103578.0234375	50299.15234375	58753.23046875	-0.107313939498083	1.84853693057066	0.90185617091241	0.99845330953563	-0.0448627187327183	-0.0957096895307633	1.84853693057066	0.912422392323819	0.971745968361834	-0.0398040649743689	-0.203023630024622	1.84853693057066	0.815577133998532	0.909751843771863	-0.0885349588594068	-0.295599041781797	1.84853693057066	0.73427868321562	1	-0.134139079576752	-0.278908170385993	1.84853693057066	0.748738692334713	0.872659868018881	-0.125669723392241	0.0166908726903016	1.84853693057066	0.984701540021594	0.995206696761172	0.00669538286618892	-0.188285101086776
A0A0R4J041;Q8C3P7;G3UZP2;G5E922	Mettl3	N6-adenosine-methyltransferase subunit METTL3	ENSMUSG00000022160	243646.375	246958	260718.078125	275551.9375	241365.109375	245544.25	242665.171875	244921.5	234219.90625	321299.375	249809.984375	319053.78125	297892.28125	380616.09375	313543.71875	0.0259408864243634	3.71251379105701	0.926800229198185	0.998583996028034	0.0330138674807946	0.20856340893763	3.71251379105701	0.460286054127232	0.720676450462067	0.336972183279695	0.234504295582287	3.71251379105701	0.406471074631697	0.609831770527212	0.390970354312975	-0.0641060262450185	3.71251379105701	0.820394518041747	1	-0.0859772502931566	0.389333122931024	3.71251379105701	0.168548731596662	0.320913377784168	0.773274511387705	0.453439149702304	3.71251379105701	0.108993008343789	0.288415212597173	0.96260136017956	-0.0900469126414505
A0A0R4J046;P53569;A0A3B2WCE8	Cebpz	CCAAT/enhancer-binding protein zeta		11695.8134765625	26447.41015625	0	21393.51171875	17755.11328125	0	14673.2822265625	24656.009765625	0	42954.4375	32402.60546875	132017	39771.1171875	26736.40625	0	0.0405681104950311	0.300107553733287	0.988631566354225	0.999639500035832	0.00496552691733176	2.37916429273752	0.300107553733287	0.42197851859772	0.688017140170135	0.374709656839106	2.4197324241396	0.300107553733287	0.414695533580975	0.617279198789416	0.382270642117493	0.0377867590904473	0.300107553733287	0.989411610859332	1	0.00462299744611427	0.769811698617122	0.300107553733287	0.787657505630176	0.89418684828663	0.103662584222376	0.732024950608708	0.300107553733287	0.797760850905203	0.927285462641065	0.098127279950241	-0.00278135290671157
A0A0R4J049;Q8CIG8	Prmt5	Protein arginine N-methyltransferase 5		867153.4375	757700.5625	936191.5	949646.625	954967.6875	995897.0625	848035.1875	900202.3125	987766.4375	1552828.375	1481814.5	1358654.75	1321919.75	1360986.5	1222062.625	0.184399394957653	5.71500363558378	0.254340497319932	0.672735637492124	0.594584483857717	0.587711124836916	5.71500363558378	0.000292579553247326	0.00224671279869411	3.53375602756866	0.772110520013268	5.71500363558378	2.07000019944107E-06	1.50155971145978E-05	5.68402961269953	0.0887927462499705	5.71500363558378	0.582994641708583	1	0.234335436814037	0.594540864724454	5.71500363558378	0.000248724971092168	0.00121796435884938	3.60428061093783	0.505748118570683	5.71500363558378	0.00181198132529414	0.0115461135611766	2.74184628257725	-0.0956066487854207
A0A1L1SS90;A0A0R4J050;Q99JW2;A0A1L1SRW7;A0A1L1SRC1;A0A087WPX1	Acy1	N-acyl-L-amino-acid amidohydrolase;Aminoacylase-1	ENSMUSG00000023262	861175.5625	763781.75	862145.6875	869098.125	749063.75	740332.9375	894234.875	886508.375	817502.5	1005809.5625	1114793	1093227	1113483.875	1166780.625	1201685.75	-0.0725418990972733	5.49278268101172	0.664111429771453	0.965805476154962	-0.177759045218233	0.435279886195937	5.49278268101172	0.00929834633682372	0.0403821554166955	2.03159428162355	0.362737987151605	5.49278268101172	0.0301069727934307	0.078024433361479	1.5213329098875	0.0562071938197202	5.49278268101172	0.736517122065164	1	0.132817152511798	0.472876788401719	5.49278268101172	0.00473420345252692	0.0164388124492121	2.32475308218827	0.416669594675436	5.49278268101172	0.012771337490336	0.0553455229272075	1.89376361845658	0.128749092927488
A0A1D5RMB5;A0A0R4J055;Q6TXD4	Dnmbp	Dynamin-binding protein		1119271.125	1380791	1191111.125	1304573	1199487	1108306.25	1103648.875	1114056.375	1117873.5	962840.4375	877766.75	1066156.75	995944.0625	854837.25	979709.8125	-0.025854683678349	5.70501761171406	0.873785597756321	0.997430367596663	-0.0585951178623214	-0.32763650437378	5.70501761171406	0.0443371515289746	0.143382161704216	-1.35323221187525	-0.353491188129268	5.70501761171406	0.0300679086324118	0.078004042915394	-1.52189677811796	-0.15180910209757	5.70501761171406	0.351067060695154	0.949834938002868	-0.45460991684459	-0.396052460873375	5.70501761171406	0.015115486242877	0.044426742701194	-1.82057787764913	-0.24424335880011	5.70501761171406	0.133674467788803	0.329701183236868	-0.87395153632316	-0.125954418385357
A0A0R4J058;A0A0R4J242;Q922Q9;A0A1B0GSH5;D3YWG2;G8JL55	Chid1	Chitinase domain-containing protein 1	ENSMUSG00000025512	794288.5	804075.25	805747.3125	774448.1875	1044867.375	798324.5625	838727.625	875486.75	791085.875	890294.5	723054.4375	900998.0625	863298.625	662743.0625	842778.6875	0.12830073027328	5.30459380939793	0.485069834332899	0.895011007455989	0.314195732568564	-0.0735553632537704	5.30459380939793	0.688929433066064	0.872837776133582	-0.161825260530015	0.0547453670854539	5.30459380939793	0.765745461892112	0.885801889135608	0.115915568313168	0.053033081738897	5.30459380939793	0.772867301527694	1	0.111895066445769	-0.0354874891183132	5.30459380939793	0.846850637270789	0.929145821647799	-0.0721931813212833	-0.0885205709077832	5.30459380939793	0.629990060747751	0.842112815592219	-0.200666302286826	-0.0752676485907067
A0A0R4J060;J3QNK5;Q8BIH0	Sap130	Histone deacetylase complex subunit SAP130	ENSMUSG00000024260	427826.5	294560.375	362602.34375	354359.8125	411145.53125	347263.75	363637.5625	371443.0625	362070.1875	350362.8125	321669.71875	321561.5625	262186.25	344409.03125	359753.65625	0.0401083460151038	4.06668290337519	0.865826711206006	0.99692144542868	0.0625690201047169	-0.175873141366664	4.06668290337519	0.458881168661195	0.71997284869591	-0.338299764302152	-0.135764795399309	4.06668290337519	0.567427783486313	0.752249575313571	-0.246089403261026	0.00811700433535626	4.06668290337519	0.97272576834039	1	0.0120095791385947	-0.177760170513936	4.06668290337519	0.454079406514926	0.652989144148499	-0.342868193848284	-0.185877175005053	4.06668290337519	0.433748619294695	0.708765702658829	-0.362761894641761	-0.0319913417147572
E9PYL0;E9Q045;A0A0R4J062;Q3U309;O08983	Hps1	Hermansky-Pudlak syndrome 1 protein homolog	ENSMUSG00000025188	28694.080078125	11291.4267578125	33797.76171875	29847.4609375	25012.21484375	38226.01171875	29393.423828125	32393.841796875	34696.25	32506.90234375	33643.2734375	26011.89453125	27521.7734375	44125.890625	14419.4443359375	0.338772772777647	0.492892421393668	0.73963761337691	0.978179911433434	0.130981011430286	-0.0237377732032201	0.492892421393668	0.981412383495265	0.99354744014595	-0.00814846637779562	0.315035006169574	0.492892421393668	0.757251714096341	0.880708727102594	0.120759734935695	0.378974050164371	0.492892421393668	0.710139008853389	1	0.14865663033892	0.204506199545064	0.492892421393668	0.840892034127304	0.926994222595066	0.0752597616251078	-0.174467856493296	0.492892421393668	0.86399980355713	0.955683472793898	-0.0634863562642363	0.0402012710857176
A0A0R4J065;Q8BGE6;A0A087WNY2;A0A087WRT0;D3YZP6	Atg4b	Cysteine protease;Cysteine protease ATG4B	ENSMUSG00000026280	1128893.75	993481.125	1111587	1061949.375	1182608.5	1087710	1052648.75	969769.3125	979688.6875	768986.9375	740676.625	756103.0625	719386.4375	803898.9375	780388.25	0.0479363632575601	5.4943233288603	0.771026502606923	0.985335925533213	0.112930693624628	-0.569114478215479	5.4943233288603	0.000572708389516354	0.00399570158796827	-3.24206645492758	-0.521178115068319	5.4943233288603	0.00160091153497699	0.00615452470206714	-2.79563266616492	-0.11420058215798	5.4943233288603	0.488142751824119	1	-0.311453154916244	-0.501739689215999	5.4943233288603	0.00237650032519952	0.00899280851243107	-2.62406212194051	-0.387539107144819	5.4943233288603	0.0188048862720425	0.0754699430411931	-1.72572928875441	-0.162136945403918
E9Q577;A0A0R4J073;A0A0R4J183;Q5U5Q9	Uimc1	BRCA1-A complex subunit RAP80	ENSMUSG00000025878	83295.859375	59928.15625	63622.05078125	75848.8359375	66257.6640625	86829.9375	66953.1875	86256.9375	81060.375	75548.9140625	67681.90625	61808.734375	81422.640625	98932.4140625	87152.6015625	0.149734214894144	1.86447688870767	0.859442138355292	0.996355383103826	0.0657833567185133	-0.170392818969876	1.86447688870767	0.840304175638846	0.947165641929698	-0.0755634783556108	-0.0206586034473936	1.86447688870767	0.980509520449288	0.993886868833575	-0.00854818510836656	0.171547222825514	1.86447688870767	0.839237419321005	1	0.0761151603693965	0.357530970499627	1.86447688870767	0.672723010816752	0.823270951819457	0.172163716809807	0.185983747543231	1.86447688870767	0.825923888102139	0.942037691103064	0.0830599726557314	0.0218130068578328
A0A0R4J078;Q8VCH8	Ubxn4	UBX domain-containing protein 4		823493.4375	916815	989696.6875	1084459.75	1147940.25	1125636.5	973539.5625	1167532.625	1157414.625	1500965.5	1707638.375	1790056.25	2287007.25	1604433.375	1537927.625	0.304519223839867	5.97724451699198	0.0764371777580823	0.329351899589507	1.11669535650346	0.561316958752557	5.97724451699198	0.00111936217229742	0.00711763204072663	2.95102937372023	0.865836182847786	5.97724451699198	5.57990557422087E-07	4.47878439432802E-06	6.25337315033515	0.267222898776726	5.97724451699198	0.119927792292364	0.581129205738239	0.921080161016763	0.97395730259719	5.97724451699198	1.9155368069477E-08	2.08427001304706E-07	7.71770949865313	0.706734403874664	5.97724451699198	4.21344889210903E-05	0.000506959479473717	4.37536226957462	-0.0372963252042615
A0A0R4J079;Q8BMP6	Acbd3	Golgi resident protein GCP60		1778147.5	1451331.625	2043143.75	1917853.5	2203340.5	2239679.75	1977947.125	1927327.25	2158927.5	2484867.5	2724622.25	2388806.25	3006664.5	2686966.5	2240940.5	0.27589668639039	6.72521932293309	0.075720625036672	0.32673151590627	1.12078580980521	0.245601658750996	6.72521932293309	0.113808389384216	0.292079653176594	0.943825722747807	0.52149834524295	6.72521932293309	0.000806329976385994	0.00336836943704419	3.09348719442732	0.195223336203951	6.72521932293309	0.208674519748497	0.779484668805572	0.680530577327463	0.572887065510513	6.72521932293309	0.000234387333159743	0.00115715548262648	3.6300658623104	0.377663729318658	6.72521932293309	0.0151157562932847	0.0630572864608445	1.82057011869567	-0.0806733502482725
A2AQ17;A0A0R4J081;Q9CWX2	Ndufaf1	Complex I intermediate-associated protein 30, mitochondrial	ENSMUSG00000027305	71502.9765625	75999.75	88230.4765625	57992.140625	33267.7734375	56839.01171875	51089.8046875	81328.453125	62517.3046875	58914.51953125	34404.34765625	27630.724609375	49743.21875	62051.6875	52375.171875	-0.665833125593275	1.46091961312136	0.466748333824961	0.885776210142193	-0.330917223699006	-0.302532576322902	1.46091961312136	0.740045078462796	0.900191742337408	-0.130741825226625	-0.968365709316333	1.46091961312136	0.292104948803572	0.484004571574473	-0.534461085204207	-0.280054024865867	1.46091961312136	0.758702004396282	1	-0.11992876858244	-0.533232468566961	1.46091961312136	0.559400267159751	0.74046218938054	-0.252277330553019	-0.253178443620129	1.46091961312136	0.78121014309628	0.92142514922527	-0.10723212654375	0.385779104551497
A0A0R4J083;P51174	Acadl	Long-chain specific acyl-CoA dehydrogenase, mitochondrial		12270059	13246652	13295356	12217704	14172887	13177796	14901471	13124540	11191441	13940402	12613198	14792196	13285174	12653226	13814154	0.033543478835882	9.30565200633587	0.770322918423427	0.985335925533213	0.113327180943468	0.0489121088687675	9.30565200633587	0.670318254487427	0.863207675259375	0.173718953491234	0.0824555877068457	9.30565200633587	0.472986204216807	0.67228503631665	0.325151526323268	0.0087784023791684	9.30565200633587	0.939096747460156	1	0.0272896636192125	0.0220694367987436	9.30565200633587	0.847674056052705	0.929318978708871	0.0717711086742011	0.0132910344196418	9.30565200633587	0.907904434359392	0.971582559319367	0.0419598627285034	-0.0247650764575708
A0A0R4J1F6;A0A0R4J085;Q3UHZ7;Q91YN5	Uap1	UDP-N-acetylhexosamine pyrophosphorylase	ENSMUSG00000026670	418767.3125	410971.09375	384900.875	503761.03125	437356.59375	559917.8125	436636.4375	433073.875	476468.9375	422177.09375	436750.65625	406936.375	409065.9375	447726.84375	350039.3125	0.310115700268478	4.38014703940267	0.135362210348385	0.47005920283816	0.86850256259207	-0.257030257466968	4.38014703940267	0.215702146160481	0.456068936182175	-0.666145533798626	0.0530854430609849	4.38014703940267	0.798064519780457	0.901195015294544	0.0979619965541214	0.141739132676836	4.38014703940267	0.494591943783521	1	0.305752961971601	-0.0238896204384385	4.38014703940267	0.908335146333374	0.961278838149153	-0.0417538812719985	-0.165628753328213	4.38014703940267	0.424819863552767	0.703134030064821	-0.371795184888748	-0.168376567853825
A0A0R4J091;Q9JKP7;D6RDT4	Pole3	DNA polymerase epsilon subunit 3	ENSMUSG00000028394	186487	162762.5625	152271.40625	174430.4375	139838.546875	139363.921875	197526.15625	172324.109375	170068.546875	347711.625	311563.3125	346472.46875	217639.109375	322154.53125	311458.28125	-0.141496816272605	3.41601660878045	0.699577772725206	0.971082623117177	-0.155163997558344	1.13593229111927	3.41601660878045	0.0022126135891103	0.012472830162847	2.65509442464933	0.994435475470853	3.41601660878045	0.00721832227478845	0.0232064248919599	2.14156373199696	0.099053213493767	3.41601660878045	0.787033775835673	1	0.104006629338147	0.753855207312137	3.41601660878045	0.0408639211586562	0.102104369032916	1.38865996232764	0.654801994438395	3.41601660878045	0.0752994084447154	0.217700160242084	1.12320843562141	0.240550029888917
A0A0R4J092;Q8K2I4	Manba	Beta-mannosidase		9945562	11721594	9880800	12436644	12636469	12567956	11810150	12274257	11639360	14443990	12341408	14319135	13695667	12521824	13522161	0.260235646024365	9.20808192935982	0.0236043646762882	0.148061509124521	1.62700768433654	0.11288661061091	9.20808192935982	0.325893873694702	0.593500988106243	0.486923803528697	0.373122256649618	9.20808192935982	0.00118246042953634	0.00474558686367846	2.92721338380077	0.173356308353555	9.20808192935982	0.131450669224535	0.614587215524135	0.881237198528459	0.319971115116058	9.20808192935982	0.00540047701684717	0.0184442353867166	2.26756787783724	0.146614806760786	9.20808192935982	0.202014631842189	0.443768056744838	0.694617173631648	-0.0868793376804188
A0A0R4J093;Q9DBP5	Cmpk1	UMP-CMP kinase		2977060	2713394.25	3376635	3522068.25	3218687.75	3167478.75	3383539.5	3344565.75	3637770.75	2845980	4365523	4257061.5	5828893	4617297.5	3957861.5	0.132623444879016	7.45667554004609	0.419228045501179	0.849447616228943	0.377549671637435	0.200264155744967	7.45667554004609	0.222668235414707	0.465410583592183	0.652341732530564	0.332887600659224	7.45667554004609	0.0428041411288841	0.105315658255067	1.36851421270592	0.186790943400368	7.45667554004609	0.255337760850657	0.849903932859063	0.592884954422549	0.649811622890905	7.45667554004609	8.08240412256482E-05	0.000450284030044554	4.09245943849964	0.463020679503564	7.45667554004609	0.00488407962246616	0.0258030078564645	2.31121726460516	0.0541674984972923
A0A0R4J094;Q3TC72	Fahd2a;Fahd2	Fumarylacetoacetate hydrolase domain-containing 2A;Fumarylacetoacetate hydrolase domain-containing protein 2A		105397.8125	72213.4765625	128530.2265625	72636.4609375	71066.828125	66596.921875	72319.015625	73652.4453125	59427.53125	54339.2421875	87617.8671875	46439.01953125	52698.90625	49993.44140625	55563.578125	-0.537471884096165	1.76982991010529	0.536905739806701	0.921041115915788	-0.270101953173933	-0.16197747496561	1.76982991010529	0.852002822019472	0.949072031551789	-0.0695589667527191	-0.699449363102875	1.76982991010529	0.422525266979362	0.625026333583213	-0.374147315160199	-0.58285884199159	1.76982991010529	0.503294162449325	1	-0.298178106818733	-0.965149876210918	1.76982991010529	0.270422590890219	0.459649110259431	-0.567957030595984	-0.382291033739928	1.76982991010529	0.66007197482131	0.858820173585766	-0.180408706028655	-0.0453869546185711
A0A0R4J097;O88393	Tgfbr3	Transforming growth factor beta receptor type 3		214401.796875	227574.265625	292718.28125	616770.875	1024541.3125	812184.25	950791.375	818286.5	826996.4375	447553.625	376224.625	450947.5625	1092163.75	820321.5	890569.5	1.74663329973687	4.97183941115319	2.91560320848831E-15	3.7394162001633E-13	14.5352715805219	-0.960308873855303	4.97183941115319	9.58817082075432E-06	0.000122193432785427	-5.01826423727395	0.78632442780586	4.97183941115319	0.00027807463135914	0.00132299437871578	3.55583862984596	1.81550449173014	4.97183941115319	2.65339693581562E-16	4.32288560245853E-14	15.5761977767272	1.91635083264657	4.97183941115319	7.00589708436649E-18	2.37255885531243E-16	17.1545362466957	0.100846339608662	4.97183941115319	0.639074144679148	0.846801193594039	0.194448752550514	0.0688711899417703
A0A0R4J098;O88291;D3YXQ7	Zfp326;Znf326	Zinc finger protein 326;DBIRD complex subunit ZNF326	ENSMUSG00000029290	228218.875	284761	195990.4375	318965.5	291361.25	285206.59375	264171.40625	254658.96875	217170.875	242398.9375	211095.59375	361731.375	262864.1875	259001.5625	251363.28125	0.342030155202688	3.64438288937019	0.275605604382131	0.700105597646644	0.559711955387464	-0.154018300747424	3.64438288937019	0.623145004628714	0.841495979262713	-0.205410882100885	0.188011855049194	3.64438288937019	0.548650815494825	0.737825870119083	0.260703970944091	0.0478114855152083	3.64438288937019	0.8787370480294	1	0.0561410631224073	0.111942100046359	3.64438288937019	0.720950316153034	0.85400324250114	0.14209466338606	0.0641306145380885	3.64438288937019	0.837849418441121	0.946261548147416	0.0768340274513747	-0.29421867008655
A0A0R4J099;Q3UY34;H3BLG8	2210016L21Rik;Custos	Protein CUSTOS	ENSMUSG00000029559	136352.5625	140917.046875	165094.15625	95753.21875	96935.2578125	127039.7578125	97097.8359375	95548.453125	74229.40625	156113.6875	127158.4765625	140631.9375	157359.953125	173277	131322.734375	-0.462385225397815	2.60773137899518	0.517369534250709	0.910402881486741	-0.286199148670034	0.39277751470596	2.60773137899518	0.582138425425273	0.815697449666096	0.234973733133287	-0.0696077120398005	2.60773137899518	0.922204646852355	0.964956847703049	-0.0351726937656551	-0.73519477135092	2.60773137899518	0.304833091896698	0.906514876010935	-0.515937888880896	0.0485088574419919	2.60773137899518	0.94574060465933	0.975303950714342	0.0242279644575038	0.78370363271958	2.60773137899518	0.274369599078025	0.542084543835574	0.561664011347551	-0.272809543531688
A0A0R4J0A4;P35969	Flt1	Receptor protein-tyrosine kinase;Vascular endothelial growth factor receptor 1		21894.39453125	0	18739.51171875	32896.66015625	114913.3984375	24963.775390625	25647.876953125	0	23293.462890625	13490.2236328125	0	22281.7734375	22852.29296875	0	26904.38671875	2.08966615442856	0.150752072157797	0.477810724327362	0.892409669782586	0.320744106859212	-2.3101706266947	0.150752072157797	0.435583181157656	0.698694895161881	-0.360928897675305	-0.220504448721103	0.150752072157797	0.938378677041998	0.971032309656172	-0.0276218693369118	0.257291623807487	0.150752072157797	0.928131016450183	1	0.0323907137540514	0.27179478885598	0.150752072157797	0.924095871519849	0.968495345970372	0.0342829700005076	0.0145031597922756	0.150752072157797	0.995948914213963	0.998608186165024	0.00176293752406904	-1.8323745567898
A0A0R4J0B2;Q8VCI0	Plbd1	Phospholipase B-like;Phospholipase B-like 1		2273661	2618170.5	2198718.25	3880364	3100938	3361730.25	3103175.25	2970602	3186183.75	3482882	3832069.5	4000233.75	3389403.5	3388243.5	3288814.25	0.549374906088377	7.25832650086185	1.47471890545769E-05	0.000386504589656476	4.83129075218917	0.117769293920347	7.25832650086185	0.351644364820296	0.618550495983002	0.453896337861152	0.667144200122352	7.25832650086185	1.49022509859047E-07	1.30948642774101E-06	6.82674812642525	0.379081572214646	7.25832650086185	0.00275199618076083	0.0413691595452028	2.56035217315297	0.49250880061325	7.25832650086185	0.000101803352032571	0.000552358781325235	3.99223792194738	0.113427228363536	7.25832650086185	0.369680608930894	0.651433501197663	0.432173329127122	-0.170293333957528
A0A0R4J0B4;Q99KK2	Cmas	CMP-N-acetylneuraminic acid synthase;N-acylneuraminate cytidylyltransferase		5280824.5	5107184.5	5417067.5	5660722	5857317	5351036	5467038	5323188	5258945	4497555.5	4910062	4966966	6102968	5480976.5	5841209	0.0988452477175412	8.00283143364801	0.389656377936441	0.82618665008824	0.409318210789015	-0.242896627495314	8.00283143364801	0.0346121752455591	0.119360521956653	-1.46077110606683	-0.144051379777853	8.00283143364801	0.210014004917793	0.378691122238845	-0.677751743096019	0.015608284199375	8.00283143364801	0.891940155015929	1	0.049664283760925	0.126796122619841	8.00283143364801	0.269842529015948	0.459105493905768	0.568889601508582	0.111187838425015	8.00283143364801	0.333228029934224	0.611662169440774	0.477258474450837	-0.0832369635238144
A0A0R4J0B5;Q91W34	Rusf1	RUS family member 1		998589.3125	1193659	1290178.75	1097775.5	1217262.125	1306122	1163576.75	1244869.625	1218291.25	1316098.625	997376.4375	965717.0625	1231585.375	1081633.25	984483.8125	0.0628198588250677	5.78450151128329	0.718367769346809	0.974342103758957	0.143653161180445	-0.155842401235993	5.78450151128329	0.371058349210625	0.639924514655733	-0.430557791873719	-0.0930225424109019	5.78450151128329	0.593337441806123	0.771703728528552	-0.226698245195795	0.053203932315691	5.78450151128329	0.760030862045009	1	0.11916877226695	-0.0934686287370299	5.78450151128329	0.591566992627994	0.763590113824742	-0.227996066114355	-0.146672561102002	5.78450151128329	0.399852989567759	0.680201248378581	-0.398099652559242	-0.00961592653370988
S4R2E1;A0A0R4J0B6;Q7TMS5	Abcg2	ATP-binding cassette sub-family G member 2;Broad substrate specificity ATP-binding cassette transporter ABCG2	ENSMUSG00000029802	355273	175159.125	232873.890625	156076.09375	237727.984375	164908.390625	176864.53125	175604.015625	281982.40625	146930.1875	179778.421875	85472.703125	176561.046875	236057.9375	243163.140625	-0.447642902191187	3.27152337804078	0.33250795399018	0.769361808256163	-0.478197961390268	-0.44323487350536	3.27152337804078	0.337275827151036	0.604526194500178	-0.472014783954922	-0.890877777427676	3.27152337804078	0.0551741941082429	0.130019562972826	-1.25826400156276	-0.275950019958357	3.27152337804078	0.549759626874418	1	-0.259827156943376	-0.231353031541104	3.27152337804078	0.615971114471826	0.780877787179004	-0.210439653289517	0.0445969888524553	3.27152337804078	0.922940135932775	0.977421493219038	0.0348264674217675	0.171692883058284
A0A0R4J0C2;D3Z4E0;O09046	Il4i1	Amine oxidase;L-amino-acid oxidase	ENSMUSG00000074141	275697.6875	323143.75	210843.796875	395512.15625	370836.5	426898.09375	356986.25	368864.5625	378419.03125	354637.25	354783	411742.75	416983.25	357908.625	359383.4375	0.564434019360117	4.0937036022004	0.0125564286545516	0.0970386563200479	1.90113386666356	-0.103820608047303	4.0937036022004	0.645135259163863	0.854322351107155	-0.190349221566126	0.460613412209008	4.0937036022004	0.0414382537382121	0.102372866202435	1.38259855461027	0.441245693438351	4.0937036022004	0.0507349338832592	0.344891067605706	1.29469290125286	0.47111822430182	4.0937036022004	0.0370311028030551	0.0941077098215919	1.43143335427111	0.0298725304386787	4.0937036022004	0.894574555110251	0.967010894627883	0.0483834588711283	-0.12318832670313
A0A0R4J0D1;Q8R3Q0	Saraf	Store-operated calcium entry-associated regulatory factor		1239480.25	1374821.25	1211259	1237989.5	1151657.125	1311897.5	1155492	1225857.75	1218388.625	1356019.25	1345267.375	1296215.25	1742183.75	1538589.75	1638405.25	-0.0423397921679042	5.99599354105742	0.773992653268995	0.985508217083194	-0.111263161616692	0.0992992179788344	5.99599354105742	0.500682999514838	0.754029142930811	0.300437154641118	0.0569594258090056	5.99599354105742	0.699270533977549	0.844391582295005	0.155354771774876	-0.0939370588596206	5.99599354105742	0.524087945204544	1	-0.280595829595931	0.348827052745127	5.99599354105742	0.0181272072202012	0.0519842079559339	1.74166910060848	0.442764111715981	5.99599354105742	0.00272527270767439	0.0162331461283214	2.56459003301586	-0.051597266666025
A0A0R4J0D3;Q3TDQ1	Stt3b	Dolichyl-diphosphooligosaccharide--protein glycotransferase;Dolichyl-diphosphooligosaccharide--protein glycosyltransferase subunit STT3B		1127124.5	804261.75	957000.125	1126269.875	1162946.375	1050937.625	1178526.75	916545.0625	958223.75	858755.8125	1114702.5	956439.1875	843334.625	1084294.875	1191360	0.213119689414388	5.61169716526893	0.28430407778683	0.708051848354365	0.546216911158598	-0.198723848431364	5.61169716526893	0.318068160410681	0.584847461700485	-0.49747980291409	0.0143958410553776	5.61169716526893	0.942320000706728	0.973194684544509	0.0258015908998914	0.0722137870583293	5.61169716526893	0.716648654599912	1	0.144693710114992	0.100480030912347	5.61169716526893	0.613571151010005	0.779151966424748	0.212135068308917	0.0282662438383747	5.61169716526893	0.887025035494921	0.966555841280438	0.0520641224187166	-0.140905902428605
A0A0R4J0D5;Q6PDG8;A0A0R4J2D4	Mon1a	Vacuolar fusion protein MON1 homolog;Vacuolar fusion protein MON1 homolog A		137420.671875	174804.15625	119456.4453125	139540.734375	139960.859375	140428.625	135185.4375	120607.0859375	144622.703125	113888.15625	112324.7734375	116376.40625	151078.46875	120890.984375	151741.90625	-0.0343602093452569	2.68471699153949	0.958231451188172	0.998583996028034	-0.0185295787781133	-0.30621827248616	2.68471699153949	0.640956032847388	0.851594217765936	-0.193171760413572	-0.340578482486649	2.68471699153949	0.604053878566144	0.779875086741639	-0.218924322768944	-0.11428634758145	2.68471699153949	0.861715569440254	1	-0.0646360601693124	-0.0401553741469791	2.68471699153949	0.951194438904449	0.977130210926383	-0.0217306974559871	0.0741309738451191	2.68471699153949	0.91003530003691	0.972468141929178	0.0409417611801131	-0.0799261379915176
A0A0R4J0E4;Q7TQK1	Ints7	Integrator complex subunit 7		227401.40625	268331.25	234519.828125	224085.984375	212592.84375	215411.046875	201201.140625	204281.25	199934.3125	213771.796875	199901.640625	244079.328125	268012.59375	234589.796875	233725.375	-0.157970161154153	3.42837055548817	0.646044926471979	0.964906581320275	-0.189737279775133	-0.00194306102870364	3.42837055548817	0.995496579246153	0.998092303877613	-0.00196022796914017	-0.159913222563021	3.42837055548817	0.64199590921191	0.807580797058078	-0.19246773924011	-0.276351702102349	3.42837055548817	0.421960562513444	1	-0.374728137387035	-0.00249521096146332	3.42837055548817	0.99421496594652	0.997358597890767	-0.00251970370046941	0.273856491876741	3.42837055548817	0.426157153018572	0.703602892581976	0.370430217557126	-0.118381540489279
A0A0R4J0F6;Q99KY4	Gak	Cyclin-G-associated kinase		2405491.75	2422042.5	2350223	2238929.5	2195912.25	2274777.25	2336904.25	1966482.625	2229297.25	1773468.75	1913935.125	1725826.125	1798672.625	1949242.25	1928619.625	-0.0923971943649075	6.65032060453387	0.478659493292334	0.892409669782586	-0.319973323267907	-0.320471594007735	6.65032060453387	0.0140915410917168	0.0575500065724044	-1.85104150859187	-0.412868788428994	6.65032060453387	0.00157451074172032	0.00607298318216323	-2.80285437214783	-0.142279644915114	6.65032060453387	0.275356752567752	0.869571715901391	-0.560104268857821	-0.350722629480541	6.65032060453387	0.00722881838800998	0.0236192894406497	-2.14093268603957	-0.208442984573825	6.65032060453387	0.110112548199885	0.289724330226497	-0.958163186900704	-0.0498824505257403
A0A0R4J0G0;Q8BH04;A0A2I3BQL9;A0A2I3BS39;A0A2I3BRX1	Pck2	Phosphoenolpyruvate carboxykinase (GTP);Phosphoenolpyruvate carboxykinase [GTP], mitochondrial		2070128.375	2523608	2233905	2041081.125	2055300.75	2152404.5	1847531.75	2138059.75	2092385.875	2216207.25	1739286.625	1928775.375	2169415.25	1763085.125	1874970.75	-0.12200969488678	6.61809843672833	0.397721443731568	0.833031571512818	-0.400420992762504	-0.100476729037069	6.61809843672833	0.486130503890889	0.743575523565688	-0.313247126804811	-0.222486423965406	6.61809843672833	0.123168548783578	0.251085563769837	-0.909500175560587	-0.173451377838647	6.61809843672833	0.22933323036319	0.809715556133467	-0.639533011481427	-0.248102626467284	6.61809843672833	0.085633046861214	0.188806147212655	-1.06735860331593	-0.0746512486132988	6.61809843672833	0.604818100266908	0.831268136667217	-0.218375220270717	-0.0514416829189666
A0A0R4J0G4;Q6VN19	Ranbp10	Ran-binding protein 10		475144.9375	463060.84375	356845.59375	556268.9375	450468.1875	429687.6875	596672.5625	413656.5	393307.90625	316182.15625	467380.21875	523522.0625	237376.484375	369624.25	477891.625	0.152903557573694	4.3796499296828	0.587927518551922	0.939713764829551	0.230676211735476	-0.148304725686937	4.3796499296828	0.59919935362693	0.828382328713694	-0.222428663793919	0.00459883200204131	4.3796499296828	0.986997683671234	0.994641847030828	0.00568386655020311	0.108860162617231	4.3796499296828	0.699638059264324	1	0.155126573580299	-0.261256297039516	4.3796499296828	0.354760703265106	0.557190599083392	-0.450064492843423	-0.370116459980937	4.3796499296828	0.190163497166946	0.424927956703981	-0.720872844393354	-0.0440433951015396
A0A0R4J0H8;Q6NWW9	Fndc3b	Fibronectin type III domain-containing protein 3B		1016039.375	1218330.125	1098991.125	1885320.25	2173798.75	1965605.75	2049978.875	1836834.5	2020938.5	2078615.25	1661349.375	1904686.25	2506232.25	2500107.75	2450655.75	0.859863163107338	6.49659201778154	2.54007610241667E-09	1.48025217980816E-07	8.59515327142553	-0.108310812394491	6.49659201778154	0.449654678010094	0.711061419042393	-0.347120884017669	0.751552351022414	6.49659201778154	1.81742104426383E-07	1.57850407925047E-06	6.740544447476	0.819949495677656	6.49659201778154	1.30086782122008E-08	6.81880976201271E-07	7.88576682905796	1.14895609049391	6.49659201778154	2.41037594874135E-15	6.37269571009336E-14	14.6179152147985	0.329006594678545	6.49659201778154	0.0217785851332863	0.08502675594783	1.6619703380222	-0.0399136677120502
A0A0R4J0I1;P07759	Serpina3k	Serine protease inhibitor A3K		2039364.875	1782684.375	1784501.75	939598	1232918.625	1156367.875	1222693.125	928401.0625	1262356.5	949257.25	879773.0625	695777.5625	554491.25	849723.625	808991.9375	-0.747094322675078	5.76918019862696	0.000282755415175957	0.00508790938113632	-3.54858906895417	-0.409300205521491	5.76918019862696	0.0458581152924173	0.147195271023798	-1.33858379816524	-1.15639452857645	5.76918019862696	2.43596136631319E-08	2.41910627942931E-07	-7.61332960377728	-0.722868191720674	5.76918019862696	0.00044124825552292	0.00926775081634899	-3.35531699858603	-1.34998050594017	5.76918019862696	9.04741963406639E-11	1.43520646195137E-09	-10.0434752659303	-0.627112314249474	5.76918019862696	0.0022698871636412	0.0139195115182392	-2.64399573110025	0.0242261312070489
A0A0R4J0I6;Q80XL6;D3YTQ5;A0A087WSI8	Acad11	Acyl-CoA dehydrogenase family member 11	ENSMUSG00000090150	1285591.375	706776.25	1556239.875	466380.59375	627838.875	479566.34375	499403.3125	626900.375	373544.6875	327189.8125	551505.375	324239.53125	436697.3125	488993.375	284405.90625	-1.16851379118096	4.84965761382454	0.00012814322439573	0.00257482452219153	-3.8923043522994	-0.392675583698352	4.84965761382454	0.192849130554819	0.422725294176163	-0.714782314776138	-1.56118937590197	4.84965761382454	4.04621300018597E-07	3.3411742417974E-06	-6.3929512588933	-1.25019844377241	4.84965761382454	4.31095277663556E-05	0.00118958495505337	-4.36542673450146	-1.5697171997423	4.84965761382454	3.52027395134337E-07	3.04014489666158E-06	-6.453423537963	-0.319518755632926	4.84965761382454	0.289080658617153	0.559522422283136	-0.538980964492743	-0.0816846518095934
A0A0R4J0I8;Q9JL18	Bace2	Beta-secretase 2		505384.8125	527631.8125	540678.875	664865.9375	673674.375	690569.8125	573491	708837.375	658375.6875	525500.125	412697.46875	465780.71875	777522.5625	684940.6875	663207.1875	0.371992536799564	4.85241247399322	0.0429458591787784	0.22032139500398	1.36707870430076	-0.545266401572197	4.85241247399322	0.0030519744704689	0.0162952188733273	-2.51541910354181	-0.17327386463775	4.85241247399322	0.345222620150967	0.545621907254857	-0.4619007555846	0.296259492070832	4.85241247399322	0.106758316595793	0.546762219574718	0.971598282944869	0.41881380100593	4.85241247399322	0.0227156542670885	0.0626395077410839	1.64367474991279	0.122554308822889	4.85241247399322	0.504317249300179	0.765202330395699	0.297296177294426	-0.0757330450113927
A0A0R4J0I9;Q91ZX7	Lrp1	Prolow-density lipoprotein receptor-related protein 1		2065857	2145367.5	2161177	1610057.375	1269260.875	1427670.5	1477983.125	1263280.25	1494982.5	893359.0625	1169325.625	962389.9375	982358.8125	1129132	972183.5	-0.560603985170493	6.06709491725733	0.000684583664663738	0.0100578260114981	-3.1645734680831	-0.518315072051513	6.06709491725733	0.00168417450539698	0.00987568474565465	-2.77361291117098	-1.07891905749292	6.06709491725733	9.07439461052014E-11	1.26328985478557E-09	-10.0421823388627	-0.595186708440518	6.06709491725733	0.000313678720919255	0.00692620999890575	-3.50351494161719	-1.05975246894249	6.06709491725733	1.90312252199165E-10	2.88967822734652E-09	-9.72053325117067	-0.464565760498298	6.06709491725733	0.00485229256998102	0.0257252591133206	-2.31405302114066	-0.0345827231062423
A0A0R4J0J4;Q9QUI6	Ackr1	Atypical chemokine receptor 1		577496	730669.8125	687604.0625	1438137.375	1499807.5	1639952.25	1553300.25	1460581.875	1417426.875	508139.21875	441042.71875	352768.8125	570615.25	480379.28125	516520.28125	1.20403441218437	5.46776989269058	9.54780909302479E-11	7.10545595219178E-09	10.0200962732299	-1.82429005951919	5.46776989269058	5.23387510989494E-22	9.27935269483727E-20	-21.2811766446557	-0.62025564717217	5.46776989269058	0.000753626098642052	0.00317017314906789	-3.12284407000822	1.1453598400373	5.46776989269058	6.98349896740983E-10	4.72994739051083E-08	9.155926926733	-0.362167863548387	5.46776989269058	0.0485784292491116	0.118124554866335	-1.3135565319243	-1.50752770445631	5.46776989269058	8.67065596026773E-16	1.00512911785565E-13	-15.0619480456439	-0.0586745727423406
A0A0R4J0J5;Q8K114	Ints9	Integrator complex subunit 9		199862.40625	193121.90625	220804.515625	194698.625	214490.25	190787.265625	168825	183936.21875	192779.84375	208086.375	179421.984375	193268.78125	235662.59375	223122.625	202815.78125	-0.0276519731926358	3.25678990680302	0.943230986787273	0.998583996028034	-0.0253819403454601	-0.0602351111713943	3.25678990680302	0.876726354306108	0.959121393883024	-0.0571359384009612	-0.0878870845051321	3.25678990680302	0.820948700184928	0.911429583019474	-0.0856839804234231	-0.176297984466241	3.25678990680302	0.649901576645522	1	-0.187152409443731	0.0934888415094071	3.25678990680302	0.80974961260811	0.90846280751939	0.0916492510883326	0.269786826637253	3.25678990680302	0.487486121697335	0.751936116067435	0.312037743772747	-0.14864601103871
A0A0R4J0J6;Q8BKT7;Q5SVF9	Thoc5	THO complex subunit 5 homolog	ENSMUSG00000034274	1576683.375	1542701.5	1652424	1688516.125	1715913.625	1721165.125	1619578.625	1706409.75	1691565.5	1729283.25	1785174.125	1843091.375	1983592	1735304	1635852.875	0.108220855127662	6.35056766069351	0.419528039830046	0.849769833365428	0.377239007096305	0.0513770618752414	6.35056766069351	0.701522741110733	0.87913819122886	0.153958245977286	0.159597917045368	6.35056766069351	0.233924656979684	0.410508830356197	0.63092399868749	0.0660571721638503	6.35056766069351	0.62217621429509	1	0.206086595923948	0.150725756244517	6.35056766069351	0.260940881555288	0.447369634247803	0.583457874740358	0.0846685840812695	6.35056766069351	0.527656094701785	0.781658017514329	0.277649041168752	-0.0421636829906641
A0A0R4J0J8;Q2KN98	Specc1l	Cytospin-A	ENSMUSG00000033444	540436.6875	419026.53125	523060.875	656928.125	727385.3125	618002.625	757093.6875	605830.1875	684415.625	1026668.125	1066997.5	1065703.5	914556.125	1017140.5625	979744.5625	0.437796278293504	5.20734639732261	0.0157821769794404	0.11271915027496	1.80183309080037	0.645895263256628	5.20734639732261	0.00038020348735683	0.00280866007571933	3.41998390395432	1.08369154213822	5.20734639732261	3.24769629880515E-09	3.59213087875183E-08	8.48842458962786	0.458464887307322	5.20734639732261	0.0114906057730689	0.121731760281299	1.93965707514407	0.960760614526642	5.20734639732261	1.44221349006802E-07	1.33954744501233E-06	6.84097044648505	0.502295727137691	5.20734639732261	0.00564152889652347	0.0289668962421154	2.24860318301274	0.0206686086318623
A0A0R4J0K1;Q9ERR7	Selenof	Selenoprotein F		1205602	1074149.25	1114743	1168855	1022206.5	1266892	1183339	1271818.25	1144376.375	1375828.25	1276306.25	1265060.125	1009560.1875	1236788.375	1127476.375	0.0310840344745296	5.82120250791187	0.848670735964091	0.993634371571833	0.0712607729952941	0.16782300518885	5.82120250791187	0.303036108997632	0.567386720580046	0.518505619009009	0.1989070397078	5.82120250791187	0.222248508150442	0.394613845988472	0.653161145562273	0.0775757804735313	5.82120250791187	0.633937167835954	1	0.197953784727705	-0.0207411458506393	5.82120250791187	0.898684998427118	0.955763913096694	-0.0463925078416838	-0.0983169263685778	5.82120250791187	0.546183540785598	0.797189923451716	-0.262661391442156	0.0464917459771364
Z4YL78;A0A0R4J0K2;K3W4R5;A2AGT5	Ckap5	Cytoskeleton-associated protein 5	ENSMUSG00000040549	6250000	6294336	6243748	5785353	5790617	5700467.5	5699291	5263072	5635120.5	5267885.5	5601951	5557474.5	5307240.5	5046180.5	5055305	-0.11608066387812	8.0727653483233	0.312398245304564	0.745206419745118	-0.505291414156726	-0.0845736717683812	8.0727653483233	0.461696694476574	0.722463362349903	-0.33564323477466	-0.200654335660383	8.0727653483233	0.0808552163050248	0.179917033549904	-1.09229195671725	-0.185243047945586	8.0727653483233	0.10701441257649	0.54760855603657	-0.970557728100559	-0.299856994216188	8.0727653483233	0.00911948309225885	0.0286015838086037	-2.04002977752046	-0.114613946266496	8.0727653483233	0.318550736536838	0.594496544843362	-0.49682138642713	-0.0691623840553418
F6VNP0;A0A0R4J0L2;Q8BJM7	Tyw1	S-adenosyl-L-methionine-dependent tRNA 4-demethylwyosine synthase TYW1	ENSMUSG00000056310	143960.53125	138619.53125	119421.28125	99841.3046875	96654.90625	100085.1796875	80809.7421875	80259.4140625	92803.5546875	124268.796875	109611.5	111696.4453125	70471.8359375	89334.4765625	94742.6640625	-0.434407028779608	2.30753476710693	0.582887274738458	0.93867847495904	-0.234415425845753	0.208092781166861	2.30753476710693	0.792212141755219	0.927272774854459	0.101158505712484	-0.226314249277642	2.30753476710693	0.774505572003929	0.89097702061826	-0.110975453460805	-0.669935032441185	2.30753476710693	0.398225477656212	0.996583976911368	-0.399870958141996	-0.669250458338907	2.30753476710693	0.398703584230126	0.600546028420589	-0.399349860138035	0.000684576122189648	2.30753476710693	0.999313878223585	0.999479684408789	0.000298081173100327	-0.235528001248144
Q8BRB0;A0A0R4J0L5;Q8R3I3	Cog6	Conserved oligomeric Golgi complex subunit 6	ENSMUSG00000027742	693678.75	730568.625	553678.5625	713882.5625	736754.625	645868.125	648252.625	608915.1875	655060.625	561957.5	580403.3125	691035.625	646464.625	570284.375	704213.625	0.0885100818756483	4.95574738956491	0.641967628840021	0.964906581320275	0.192486870639243	-0.207510306127254	4.95574738956491	0.275851280295334	0.534377471235153	-0.559324996031388	-0.119000224248238	4.95574738956491	0.531920551615458	0.724286669333179	-0.274153229681749	-0.0554356753659551	4.95574738956491	0.770883535433246	1	-0.113011229911788	-0.0550481856053094	4.95574738956491	0.772440772555687	0.886271428363495	-0.112134810464098	0.000387489788002937	4.95574738956491	0.99837877734094	0.999373508769709	0.000704659414137679	-0.143945757259153
A0A0R4J0L6;Q8BJZ4	Mrps35	28S ribosomal protein S35, mitochondrial		98482.6875	77236.7734375	72221.3125	71434.28125	77914.734375	93899.6328125	77454.421875	86692.34375	77542.125	80754.9375	78582.8046875	86179.4375	78750.765625	82310.53125	75354.3671875	-0.023488141638153	1.95264578369622	0.97752761236585	0.999209793014072	-0.00987096617889795	-0.000453084471569459	1.95264578369622	0.999571965909143	0.999737814916263	-0.000185932639319029	-0.02394122626872	1.95264578369622	0.9770940857302	0.992967649204838	-0.0100636154561382	-0.0448251563369998	1.95264578369622	0.957123825721936	1	-0.0190318727257926	-0.0835827455849951	1.95264578369622	0.920145786022099	0.966151672897496	-0.0361433584707541	-0.0387575892070658	1.95264578369622	0.962923818852877	0.990191876500366	-0.016408070466886	-0.0213370145013543
A0A0R4J0M1;Q8VCN9	Tbcc	Tubulin-folding cofactor C;Tubulin-specific chaperone C		881227.1875	678314	782401	962025.8125	1010277.625	934862.0625	1078562.5	1045551.625	966151.375	1154700.75	1155985.875	1341047	1063777	1186794	1092125.125	0.315810889258015	5.60962571480621	0.0617256553141496	0.284115943829937	1.20953429065794	0.315064842880289	5.60962571480621	0.0623402986293875	0.186538982135159	1.20523112164878	0.630875732401019	5.60962571480621	0.000198333579261475	0.000981572098348253	3.70260375047766	0.392444017583455	5.60962571480621	0.0203216984621957	0.184486744473066	1.69203999708038	0.499727742609615	5.60962571480621	0.00315845333661393	0.0115249132645937	2.50052553504341	0.107283724914153	5.60962571480621	0.525281332518655	0.780317468347723	0.279608032907522	0.0766331281304739
A0A0R4J0M9;Q8CDG3	Vcpip1	Ubiquitinyl hydrolase 1;Deubiquitinating protein VCPIP1		2892707.5	2912357.5	3000437.5	2980979.5	2688861.25	2865991.25	3070298.75	2920510	2850495.5	2903522.5	2917672.75	2804811.5	2684513	2932609.25	2939911.25	-0.0400665802920489	7.11042746788858	0.729416507726062	0.975359961972649	-0.137024412213337	0.00376945848293784	7.11042746788858	0.974039986448114	0.993319749333316	0.0114232140276389	-0.0362971218164559	7.11042746788858	0.754007158949013	0.878910040262408	-0.122624530685541	-0.000523423961549242	7.11042746788858	0.996395572076301	1	-0.00156821111054269	-0.0531231098302567	7.11042746788858	0.646510165449592	0.804059633372578	-0.189424642069039	-0.0525996858736279	7.11042746788858	0.649758879214057	0.852764320466435	-0.187247776979208	0.0395431563343617
A0A0R4J0P1;Q9D7B6;D3YTT4	Acad8	Isobutyryl-CoA dehydrogenase, mitochondrial	ENSMUSG00000031969	986161.625	979954.6875	1180284	873937.4375	967169.125	1013514	870081.1875	910792.6875	917842.25	819239.4375	870883.125	752678.3125	983866.875	750392.375	641742.25	-0.134659491960726	5.42845360073371	0.46607374446918	0.885776210142193	-0.331545361674415	-0.235453858162063	5.42845360073371	0.202669313338591	0.436048696195415	-0.693212003929624	-0.370113350254553	5.42845360073371	0.0453954117867739	0.11038464794299	-1.34298804001476	-0.227455375539491	5.42845360073371	0.21841486456209	0.798223760563187	-0.660717808377493	-0.423331690036418	5.42845360073371	0.0221531460908393	0.0612846097455619	-1.65456458849886	-0.195876314486304	5.42845360073371	0.289136089152616	0.559522422283136	-0.538897697531531	-0.092795883491014
A0A0R4J0P6;Q8VDG3	Parn	Poly(A)-specific ribonuclease PARN		397685.75	428824.875	390376.21875	345067.78125	335272.78125	357498.46875	370169.03125	360335.375	351577.625	399107.4375	344547.65625	399725.53125	365433.5625	387215.5	369908.03125	-0.224464802575011	4.15738650277756	0.282442979458685	0.708051848354365	-0.549069215830279	0.125656954702292	4.15738650277756	0.547233440102147	0.790302629836067	0.261827371799454	-0.0988078481283552	4.15738650277756	0.635977499626877	0.80292640172205	-0.196558249069738	-0.175666078161191	4.15738650277756	0.400158178437697	0.998374803783115	-0.397768302563436	-0.129039691796082	4.15738650277756	0.536501625346119	0.723335226478731	-0.270428957989211	0.0466263865460851	4.15738650277756	0.823245605064371	0.941834220407673	0.0844705791115139	0.0487987246784125
A0A0R4J0Q6;Q80VI1	Trim56	E3 ubiquitin-protein ligase TRIM56		1118565.125	2270175.75	1300831.625	1471279.25	1079093.25	1458582.25	1334611.75	1145552	1417354.375	1310980.75	1163999.75	1296816.5	1593286.625	1071415.5	1304653.25	-0.21929262897764	6.01635278471159	0.318483764827933	0.751103338960398	-0.496912701555796	-0.101039609666819	6.01635278471159	0.64565325122846	0.85465259017825	-0.190000657714513	-0.320332238744907	6.01635278471159	0.145275357805326	0.285177392901542	-0.83780804624412	-0.270732107728509	6.01635278471159	0.218221397575035	0.798203024625188	-0.661102667161305	-0.254739711470487	6.01635278471159	0.246604513698887	0.428709472143444	-0.607998978605739	0.0159923963219167	6.01635278471159	0.941978337090046	0.982934455328605	0.0259590846704285	-0.05143947866787
A0A0R4J0Q9;Q3UM29;Q3TR20	Cog7	Component of oligomeric Golgi complex 7;Conserved oligomeric Golgi complex subunit 7		792590	813058.625	716827.125	754155.6875	756987.25	830777.875	756299.0625	742196.5625	747529.625	712529.1875	610768.25	724621.0625	708896.625	761470.875	686724	0.0170077994545432	5.14605604177049	0.921040088565863	0.99845330953563	0.0357214665848633	-0.208029376229089	5.14605604177049	0.22553540016456	0.46912608426224	-0.646785281327038	-0.191021576823894	5.14605604177049	0.265738248035906	0.450343030407772	-0.575545932546945	-0.054868798075516	5.14605604177049	0.749133936048598	1	-0.125440528780258	-0.119932636530599	5.14605604177049	0.484611286043158	0.67825326962344	-0.314606475858457	-0.0650638384565282	5.14605604177049	0.704543277747018	0.886417699947681	-0.15209232447167	-0.0718765975205539
A0A0R4J0R1;O70404	Vamp8	Vesicle-associated membrane protein 8		619062.5	625976.9375	573930.5625	525754.125	407556.71875	545453.5	588508	569812.75	549421.75	714639.1875	635890.9375	652113.3125	644211.625	816087.9375	753872.75	-0.294226553439537	4.87647495959745	0.122730181589695	0.445733572620706	-0.911048623206031	0.425229205766931	4.87647495959745	0.0258452894765389	0.0939658654792381	1.58761859921463	0.131002652190715	4.87647495959745	0.491658309427413	0.690038716933281	0.308336616508001	-0.0976459859933273	4.87647495959745	0.608223694063349	1	-0.215936665414296	0.272662756989352	4.87647495959745	0.152578660245778	0.29621676828269	0.816506202852761	0.370308743192781	4.87647495959745	0.0521912851662255	0.16541614206252	1.28240200887882	0.196580567630817
A0A0R4J0R7;Q62137	Jak3	Tyrosine-protein kinase;Tyrosine-protein kinase JAK3		59460.2578125	87740.8359375	92277.7890625	45808.59375	65142.09375	48129.61328125	42659.87890625	48432.72265625	43155.7890625	31417.865234375	20627.119140625	28553.25390625	45055.49609375	0	11320.9306640625	-0.582579196496885	1.09252206790569	0.698354810928549	0.971082623117177	-0.155923870676081	-0.997850835747033	1.09252206790569	0.509356783156974	0.760941147353134	-0.292977905922578	-1.58043004301491	1.09252206790569	0.302291344045084	0.495840060381977	-0.519574288440036	-0.839514675715235	1.09252206790569	0.577801239219132	1	-0.238221531052822	-2.12439401832923	1.09252206790569	0.17253896680881	0.326858859812542	-0.763112806915827	-1.28487935077583	1.09252206790569	0.398260516466495	0.679511574656109	-0.399832747396093	-0.256935473656266
A0A0R4J0S1;Q91W92	Cdc42ep1	Cdc42 effector protein 1		593637.4375	586100.5	618494.8125	598617.875	525349.75	501416.875	564774	655281.875	551016.3125	436351.59375	443173.78125	514525.3125	452344.625	411924	452090.8125	-0.141336454208622	4.65444984955082	0.456920318150307	0.87859820353314	-0.340159529481249	-0.234837638571685	4.65444984955082	0.216593911238423	0.456992683565004	-0.664353756172018	-0.37617409301774	4.65444984955082	0.0479730783292104	0.116137235409028	-1.31900241289755	-0.0284478640934568	4.65444984955082	0.880952788612922	1	-0.0550473653612657	-0.463409195170348	4.65444984955082	0.0149146666541563	0.0439851323831968	-1.82638644876376	-0.434961331297371	4.65444984955082	0.0222790787023162	0.0863170731239971	-1.65210277233013	0.112888590193951
A0A0R4J0S4;Q80Y17	Llgl1	Lethal(2) giant larvae protein homolog 1	ENSMUSG00000020536	443893.875	479276.59375	399581.21875	343661.96875	360031	348529.0625	411314.3125	366474.375	367525.21875	490088.03125	441481.6875	487372.34375	427353.875	443090.96875	503717.1875	-0.325050508334599	4.32976148664327	0.116132946214673	0.430799630635107	-0.935044556062954	0.41786505659334	4.32976148664327	0.0435414743199336	0.141170835411432	1.36109686977881	0.0928145480243946	4.32976148664327	0.653376889375658	0.814161658910131	0.184836231039231	-0.21425882657628	4.32976148664327	0.300066410887335	0.904400162414429	-0.522782616313601	0.0437252707225787	4.32976148664327	0.832440150192948	0.921062633143005	0.0796469810952883	0.257984097634635	4.32976148664327	0.212206995437835	0.458160375536987	0.673240303611049	0.110791682099562
A0A1L1SVG0;A0A0R4J0S7;Q8CGB3;A0A1L1STY4	Uaca	Uveal autoantigen with coiled-coil domains and ankyrin repeats		7047482.5	7321339.5	7481260.5	6814598	6343295	6655109	6506409.5	7313068	6844823	6575117.5	5999277	6061093.5	6496479	6100973.5	6227410.5	-0.136162904843038	8.31240650180727	0.236052362626139	0.641797014049236	-0.626991648397903	-0.100614657843192	8.31240650180727	0.381226870549592	0.650632948944773	-0.418816495966196	-0.236777562700419	8.31240650180727	0.0394267938931414	0.0983304565940655	-1.40420853743677	-0.0867154298021459	8.31240650180727	0.450432120122768	1	-0.346370647697797	-0.228535235220219	8.31240650180727	0.0468026707975107	0.11482560014953	-1.32972936317534	-0.141819805420105	8.31240650180727	0.217158548260856	0.464360315330415	-0.663223070333759	0.0494474750489504
A0A0R4J0T0;Q8K3A0	Hscb	Iron-sulfur cluster co-chaperone protein HscB		163132.484375	163269.125	171472.96875	115735.5078125	90636.828125	123882.171875	149221.0625	129820.625	159154.21875	105853.34375	119315.4453125	98593.328125	81973.640625	108162.6171875	61995.1953125	-0.587376588382991	2.55400536256509	0.443823959540868	0.867820742611426	-0.35278925637279	-0.0380402423689937	2.55400536256509	0.96031897417219	0.987176462535805	-0.0175844901751799	-0.625416833235496	2.55400536256509	0.415083499929295	0.617503291602613	-0.381864530008816	-0.190401805498673	2.55400536256509	0.803384334853319	1	-0.0950766408058531	-0.996081475886053	2.55400536256509	0.196852680190983	0.362666038204808	-0.705858667822035	-0.805679672022834	2.55400536256509	0.294970897064737	0.565728465639909	-0.530220831030953	0.396974784355679
A0A0R4J0T2;D3YXD8;Q504P2	Clec12a	C-type lectin domain family 12 member A	ENSMUSG00000053063	127859.421875	210466.828125	111132	118850.3671875	87166.96875	98424.2421875	105190.8515625	82049.390625	109087.59375	73186.359375	28637.08984375	84510.6875	13220.7138671875	28008.427734375	36740.39453125	-0.556518601389253	2.06686607483503	0.525391456734147	0.913688976800032	-0.279516993452086	-0.73139625324291	2.06686607483503	0.404953725167737	0.671174334701985	-0.392594601606356	-1.28791485914503	2.06686607483503	0.146724290913868	0.287440372320051	-0.833497980658747	-0.605861955565385	2.06686607483503	0.489576983950619	1	-0.310179007484632	-2.52778291530833	2.06686607483503	0.00617854482399545	0.0206912601105803	-2.2091137982647	-1.92192096931119	2.06686607483503	0.033392964677909	0.117303491304449	-1.47634502191299	-0.0493433518399316
A0A0R4J0T5;P28659	Celf1	CUGBP Elav-like family member 1	ENSMUSG00000005506	849218	954098.625	837634.1875	843448	940333.75	958985.9375	924275.6875	907383.5625	947242.875	966961.6875	785074.1875	871519.3125	937303.75	879378.5625	878186.125	0.0602304934012669	5.4241164374824	0.718065599517198	0.974342103758957	0.143835878589241	-0.0781210663602912	5.4241164374824	0.639585936564773	0.850336132689116	-0.194101094237035	-0.0178905729408724	5.4241164374824	0.914595119965835	0.961992563802836	-0.0387711202279846	0.0673764970092533	5.4241164374824	0.686302475316674	1	0.163484434717905	0.015463296267891	5.4241164374824	0.926146865947947	0.968495345970372	0.0333201385737578	-0.0519132007807209	5.4241164374824	0.755655607793673	0.907449736795118	-0.121676090361995	0.00714600357337139
A0A0R4J0T8;Q9D8S3	Arfgap3	ADP-ribosylation factor GTPase-activating protein 3		1683801.625	1498154.875	1725434.5	1744177.75	1758983.75	1794798.625	1716274.5	1719741.875	1692839	1712454.375	1765269.125	1665772.625	1721230.875	1735909.125	1651770	0.115197373087602	6.34917009242406	0.393548686666192	0.82861036787419	0.405001532574265	-0.0541088685004665	6.34917009242406	0.688572454978968	0.872837776133582	-0.162050354402049	0.0610885046177576	6.34917009242406	0.650916773943213	0.81383359497653	0.186474536666578	0.0569415325656469	6.34917009242406	0.673190287563514	1	0.17186215842408	0.0442458376041763	6.34917009242406	0.743109311914769	0.868449579725131	0.128947296509248	-0.0126956949743381	6.34917009242406	0.925077362644864	0.97865327167835	-0.0338219464341005	-0.0582558405480002
A0A0R4J0U2;Q0VGB7;A0A0N4SVH3	Ppp4r2	Serine/threonine-protein phosphatase 4 regulatory subunit 2		336291.03125	304269.5625	328796.65625	374181.40625	292558.75	333444.71875	422290.5	295762.71875	332571.28125	422406.59375	410235.84375	386242.125	266274.375	499630.03125	433662.3125	0.0491554496053279	4.11590654460301	0.84796973777103	0.993634371571833	0.0716196465092848	0.274440314317786	4.11590654460301	0.284804283556938	0.546056050025834	0.54545348304378	0.323595764166164	4.11590654460301	0.207382240702747	0.376422808478217	0.683228437411942	0.109329322029739	4.11590654460301	0.669846474191583	1	0.174024724242001	0.300119951957224	4.11590654460301	0.242202292322701	0.423202415446499	0.615821750794996	0.190790629964007	4.11590654460301	0.45695806265496	0.731264751558647	0.340123655495287	0.0601738723129985
A0A0R4J0U7;Q8R395	Commd5	COMM domain-containing protein 5		797653.1875	775133.875	736189.75	691864	711807.625	679654.625	777432.375	810163.6875	741405.5625	626839.1875	591621.3125	647353.375	676529.5	645868.875	749538.75	-0.143679423631918	5.08583823529158	0.408302794612057	0.842538034467443	-0.389017647555715	-0.172342167202925	5.08583823529158	0.321320915994293	0.588460207859792	-0.493061003657158	-0.316021590999497	5.08583823529158	0.0691729024968365	0.157111626319115	-1.16006400093093	0.00568757128628494	5.08583823529158	0.973885419802601	1	0.0114921360111586	-0.168724261640063	5.08583823529158	0.331576648565172	0.531938945540255	-0.479416062429328	-0.174411832994137	5.08583823529158	0.315545676016114	0.590900694322814	-0.500937766670343	0.14936699497086
A0A0R4J0U8;A2RSY6;A0A087WQ23	Trmt1l	TRMT1-like protein	ENSMUSG00000053286	186620.78125	216002.28125	226410.15625	201265.3125	210666	195364.4375	177405.390625	186013.453125	169061.5625	215590.75	180068.078125	214645.265625	240993.09375	215344.984375	209520.515625	-0.044936091383032	3.27699864507831	0.906579532222466	0.99845330953563	-0.0425940902003209	-0.00729012575722091	3.27699864507831	0.984813977124396	0.993969385980485	-0.00664579624152314	-0.0522262172680671	3.27699864507831	0.891510692093256	0.951261989694558	-0.04987344386355	-0.246073725547044	3.27699864507831	0.520683537385842	1	-0.283426153331627	0.0679488325895581	3.27699864507831	0.859152933987511	0.934664119486864	0.0659295224608416	0.314022558978511	3.27699864507831	0.412591120985636	0.692386922094128	0.384480122335807	-0.201137633828388
E9Q361;E9Q360;A0A0R4J0V1;Q8K2A7	Ints10	Integrator complex subunit 10	ENSMUSG00000031864	132479.015625	143384.421875	123952.9140625	115652.703125	89926.9609375	136023.65625	115737.9765625	162883.9375	127261.859375	118771.453125	138430.328125	119888.7578125	135038.921875	76021.4375	107030.0390625	-0.222009290946624	2.55306502553314	0.772683671258329	0.985508217083194	-0.111998265388379	0.132538130199006	2.55306502553314	0.86304221600689	0.954571926337669	0.0639679601012197	-0.0894711615023139	2.55306502553314	0.907288447123143	0.958758690499328	-0.0422546191377245	0.0152757303666151	2.55306502553314	0.98413812755974	1	0.00694394239485634	-0.347459924515642	2.55306502553314	0.651425917425061	0.80765023246365	-0.18613496672482	-0.362735655753909	2.55306502553314	0.637216189412062	0.845817026307514	-0.195713198842333	0.237285021786493
A0A0R4J0V4;Q9QXM1;A0A1Y7VLC3	Jmy	Junction-mediating and -regulatory protein		136529.6875	96766.2890625	130804.15625	154383.65625	115346.7578125	165874.046875	148380.15625	124745.90625	111630.9453125	167571.265625	225559.859375	187999.140625	177771.734375	211497.375	183317.828125	0.262252398889768	2.89731620035016	0.621031886894694	0.954149589061257	0.206886100392045	0.406832494119421	2.89731620035016	0.443544515670872	0.706090962685831	0.353062786339524	0.66908489462063	2.89731620035016	0.208874041621082	0.377312772817466	0.680115529771828	0.0719321004075817	2.89731620035016	0.892071421232806	1	0.0496003736445202	0.639803549715022	2.89731620035016	0.229317099484615	0.40740450212003	0.639563560032687	0.567871450127435	2.89731620035016	0.285577770509829	0.555669077028163	0.54427560123987	-0.190320299152161
A0A0R4J0V5;P08775	Polr2a	DNA-directed RNA polymerase subunit;DNA-directed RNA polymerase II subunit RPB1	ENSMUSG00000005198	4971519	5008706	5478499.5	5313471.5	5479123	5139394	4834764	5030730.5	4943970.5	4988551.5	4831098.5	4898853	5638562	5077971.5	5125793	0.0486730399510005	7.93367904092103	0.671837434782089	0.967471585491264	0.172735800931473	-0.126597591603096	7.93367904092103	0.270593341467487	0.528217831077077	-0.567682894358893	-0.0779245516523133	7.93367904092103	0.497648597988581	0.694404108489622	-0.303077215118501	-0.0681054446966923	7.93367904092103	0.553351949846223	1	-0.256998555391387	0.0211223277535641	7.93367904092103	0.85413742793335	0.932701634363431	0.0684722471197077	0.0892277724593541	7.93367904092103	0.437421888846467	0.712643012423379	0.359099488405415	-0.116778484647349
A0A0R4J0W6;Q9CRC8	Lrrc40	Leucine-rich repeat-containing protein 40		432005.90625	381504.15625	411051.90625	376252	385533.03125	394087.65625	405428.59375	348428	398053.96875	387204.40625	469465.71875	426326.65625	425159.9375	416350.15625	386765.625	-0.0787121361429932	4.26724086451444	0.701230451381907	0.971082623117177	-0.154139232652437	0.139846675126202	4.26724086451444	0.495518705312088	0.750859408964271	0.304939946707482	0.0611345389480633	4.26724086451444	0.765710674004957	0.885801889135608	0.115935298799829	-0.0951001138829274	4.26724086451444	0.642986965215175	1	-0.191797831107663	-0.0102910329842492	4.26724086451444	0.959995623471369	0.98165455780923	-0.0177307468631054	0.0848090810338371	4.26724086451444	0.679332624782228	0.87101035751533	0.167917528022752	-0.0163879776333856
A2AAU3;A0A0R4J0Y3;Q6DFV5	Helz	Probable helicase with zinc finger domain	ENSMUSG00000020721	129216.359375	88490.3125	127592.1875	109451.8515625	154449.34375	116726.859375	104095.15625	98375.859375	102111.3984375	62721.6796875	0	60255.87890625	86359.9453125	147048	82911.421875	0.14503385662231	2.2273102135744	0.919365830404266	0.99845330953563	0.0365116414848191	-1.66283220938619	2.2273102135744	0.257319880811727	0.511584512378988	-0.589526658432952	-1.51779835737693	2.2273102135744	0.299272908156619	0.492228401191841	-0.523932596125473	-0.188534970922645	2.2273102135744	0.895317628721025	1	-0.0480228642048551	-0.139180018282098	2.2273102135744	0.922609047008984	0.967670954069369	-0.0349822910600569	0.049354953326191	2.2273102135744	0.972515828187893	0.992285202456906	0.0121033215819764	-0.333568827499923
A0A0R4J0Z1;P08003	Pdia4	Protein disulfide-isomerase A4		26832470	30993452	26531040	28498218	24564044	27129538	26770304	27757250	26669214	28302744	26873326	30551462	25731802	24391904	24685414	-0.0680147361820027	10.3375391005888	0.553876617195982	0.931326546999425	-0.256586968915618	0.082931977201362	10.3375391005888	0.47043221216056	0.72992673742699	0.327502948231635	0.0149172410186366	10.3375391005888	0.896695636559656	0.954477172490726	0.0473549435706812	-0.0611285729837013	10.3375391005888	0.594703383441966	1	-0.225699590665014	-0.186613757924406	10.3375391005888	0.104442267959325	0.22082707515216	-0.981123706060836	-0.125485184941325	10.3375391005888	0.274820179737399	0.542619077450717	-0.560951380685168	0.00688616319946361
A0A0R4J1K4;A0A0R4J1K9;A0A0R4J101;P13808	Slc4a2	Anion exchange protein;Anion exchange protein 2		1215314.25	1281413.75	1208596.5	1152221	1176590.375	1098560.75	1121482	1166148.375	1080503.625	1323432.75	1158914.375	1393967.75	1215598.375	1172969.25	1219438.5	-0.107461155668554	5.8397656937137	0.470740203850185	0.888311458465405	-0.327218708928028	0.163178162673218	5.8397656937137	0.273480507571141	0.531444390599239	0.563073622734479	0.0557170069837854	5.8397656937137	0.70840343288913	0.850479166193124	0.14971934290659	-0.143996728855238	5.8397656937137	0.333837782285889	0.929272396083962	-0.476464513343675	-0.0514654305484387	5.8397656937137	0.729745911307215	0.859329625583101	-0.136828329641338	0.0925312983675743	5.8397656937137	0.534544079328194	0.786523705705271	0.272016476386576	-0.0365355731353391
A0A0A6YXV0;A0A0R4J107;Q8R146	Apeh	Acylamino-acid-releasing enzyme;Acyl-peptide hydrolase	ENSMUSG00000032590	2418380.5	2321408.75	2236057	2743304.25	2967892	2964460.75	2836697	2962125.25	2867783	2564769.75	2532966.5	2593272.5	3175992	2781376.75	2977664.75	0.319499242752698	7.02691075561748	0.00546975962167811	0.0519741908539662	2.26203175909118	-0.186447635585861	7.02691075561748	0.104757346721748	0.27623678304405	-0.979815509852535	0.133051607220037	7.02691075561748	0.246933781410976	0.427117244849648	0.607419492989071	0.306343388474035	7.02691075561748	0.00772604806599488	0.0893908210015684	2.11204259431035	0.342555361771998	7.02691075561748	0.00290137019276762	0.0106838482113642	2.53739685498944	0.0362119732637148	7.02691075561748	0.75263093121485	0.906182313821568	0.12341793725202	-0.0131558543382518
A0A0N4SVL0;A0A0R4J112;A2AMI2;A2AMI7;Q80XI3;Z4YKC4	Eif4g3	Eukaryotic translation initiation factor 4 gamma 3	ENSMUSG00000028760	3185140	3566216.75	3250130	3201114.75	2953562.5	3065871.5	2869237.75	2829151.75	2986448.5	2709015.25	2560327.25	2628751	2696025.25	2593054.25	2661569	-0.112169636733118	7.12328368307525	0.328981668685608	0.764200962942908	-0.482828300866094	-0.235642275388186	7.12328368307525	0.0403822797425134	0.133592437080753	-1.39380916702571	-0.34781191215844	7.12328368307525	0.00249791051882372	0.00903805798767671	-2.60242312315849	-0.209655415202025	7.12328368307525	0.0681558836384687	0.415833670620131	-1.16649664721851	-0.344077597992141	7.12328368307525	0.0027787577618628	0.0103015693656267	-2.55614931118293	-0.134422182781975	7.12328368307525	0.242099626283948	0.498079906552734	-0.616005880954568	-0.0974857784446712
A0A0U1RPX7;A0A0R4J113;Q5MJ56;P97479	Myo7a	Unconventional myosin-VIIa;Myosin VIIa isoform 2	ENSMUSG00000030761	3162675.25	3269643.25	3865673.5	2244814.25	2290791.75	2702999.5	2100324.75	2100745.25	2358218.75	1183322	1375408	659369.375	1830138.375	1397978.625	885590.3125	-0.502726842961816	6.64705237057946	0.0314849347813366	0.182433774443646	-1.50189720196919	-1.17383580699667	6.64705237057946	6.76644975223539E-07	1.16871516064398E-05	-6.16963913891244	-1.67656265021593	6.64705237057946	2.5024960339186E-12	4.29773392947616E-11	-11.6016266021398	-0.656541729990506	6.64705237057946	0.00504649397638674	0.0659691122423533	-2.29701024079448	-1.34459556773852	6.64705237057946	1.44601181675915E-08	1.61734381839653E-07	-7.83982815798732	-0.688053837781652	6.64705237057946	0.00330966480067735	0.018905059664695	-2.4802159888792	-0.15381488692812
A0A0R4J124;O54781	Srpk2	SRSF protein kinase 2		398956.21875	396046.1875	404924.28125	407646.0625	438637.96875	456009.9375	416457.46875	416952.21875	397997.3125	565496.4375	486329.59375	589712.25	506962.90625	526762.8125	434344.3125	0.123366337262501	4.44513537639194	0.516835345415426	0.910402881486741	0.286647793399238	0.319116019388818	4.44513537639194	0.0938604531152232	0.253762992168561	1.02751735354387	0.442482356955511	4.44513537639194	0.0202929076677963	0.0562416769753913	1.69265572065488	0.0308912070785222	4.44513537639194	0.871040690485236	1	0.0599615565417815	0.276446299047709	4.44513537639194	0.14657994305134	0.288658574555202	0.833925451373263	0.245555092095711	4.44513537639194	0.197153112145076	0.436124388994685	0.705196363014975	-0.0924751302821265
A0A0R4J131;Q8CIF4	Btd	Biotinidase		1830765	1893261.375	1931912.875	1961626.375	2080400.375	2041469.875	2089276.125	2127239.25	2132601.25	1808791	1627102.625	1708697.75	1656092.625	1520795.75	1488124.375	0.11045136072521	6.47386327310439	0.399765472449856	0.834413527675808	0.398194718402102	-0.254844648740461	6.47386327310439	0.0521591067208427	0.163332517045839	-1.28266985495886	-0.144393288013587	6.47386327310439	0.271025506677703	0.457490502300814	-0.566989834999747	0.160574530730955	6.47386327310439	0.220953824878565	0.800181058257921	0.655698476069205	-0.292198932034187	6.47386327310439	0.0260151251144738	0.0702909790183989	-1.5847740811116	-0.452773462859589	6.47386327310439	0.000570726294131747	0.00447960690237782	-3.24357211845636	0.0501231699728108
A0A0R4J138;P50429	Arsb	Arylsulfatase B		6964959	6692071	5984690.5	9093232	8463467	8332700	9230599	8106523	8830564	10117806	8926762	9632209	5893324.5	8673509	8381711	0.402649369355796	8.61852740698462	0.00456522574484686	0.0457889863393292	2.34053774226609	0.134611519622724	8.61852740698462	0.342341733954442	0.610001765379065	0.465540153969622	0.537260889011289	8.61852740698462	0.000157043273153492	0.00079085785344131	3.80398066158886	0.406995927726095	8.61852740698462	0.0041473981133209	0.0570788032582154	2.3822242742285	0.215413426701918	8.61852740698462	0.128738883821012	0.260765454191216	0.890290260567286	-0.191582501047784	8.61852740698462	0.176641061299052	0.40226381469992	-0.752908334604555	0.00434655834381747
A0A0R4J139;Q8BU85;D3YUC9	Msrb3	Peptide-methionine (R)-S-oxide reductase;Methionine-R-sulfoxide reductase B3, mitochondrial;L-methionine (R)-S-oxide reductase	ENSMUSG00000051236	1277473.75	1496028	1401475.625	746400.625	729788.5625	819682.375	1046833.125	960604.125	1073304.125	592328.125	415507.34375	339456	426084.375	465952.21875	450724.03125	-0.856983042034271	5.2868971134787	1.89185446893723E-05	0.000467381095850558	-4.72311227478856	-0.779921338542453	5.2868971134787	9.72374868970766E-05	0.000881424918820418	-4.01216627402488	-1.63690438133006	5.2868971134787	1.02854531729215E-15	2.4506210168526E-14	-14.9877765687079	-0.444193919082946	5.2868971134787	0.0258328442452664	0.221508371423138	-1.58782777454597	-1.64817559008209	5.2868971134787	6.69381243261447E-16	1.87675820203721E-14	-15.1743264611778	-1.20398167138247	5.2868971134787	2.39756983336887E-09	8.65422212907037E-08	-8.62022873439502	0.412789123264323
A0A0R4J140;Q5SW19;Z4YLI8	Cluh	Clustered mitochondria protein homolog	ENSMUSG00000020741	526078.3125	554098.875	482157.8125	739524.3125	601949.3125	708146.6875	557808	684685.75	507688.1875	1016892.6875	951501.8125	1144935.875	833043.0625	827405.5	810426.875	0.396168622919886	5.12249798772254	0.03046931919006	0.177973891548141	1.51613724959431	0.589104533869913	5.12249798772254	0.00131917982277203	0.00808953811970479	2.8796959999695	0.985273157308188	5.12249798772254	9.33593815497328E-08	8.57881634118582E-07	7.02984203389529	0.157140202502907	5.12249798772254	0.390092254349326	0.993408660226757	0.408832672930308	0.647851723361906	5.12249798772254	0.000416323292997573	0.00192011997719156	3.38056928996041	0.490711520963751	5.12249798772254	0.00740341243982702	0.0358744133338242	2.13056805564933	-0.239028420662338
A0A0R4J150;B9EJ86	Osbpl8	Oxysterol-binding protein;Oxysterol-binding protein-related protein 8	ENSMUSG00000020189	1512875.5	1739466.25	1495292.625	1577209.375	1566494.875	1619700.25	1589585.375	1528793.875	1593236.5	1406273.25	1260416.375	1353772.5	1358751.125	1268801.125	1346202.125	0.0101640194401935	6.14536718362585	0.942225659222034	0.998583996028034	0.0258450729837937	-0.257772054922886	6.14536718362585	0.0662351139195458	0.195335257684453	-1.17891171239537	-0.24760803551723	6.14536718362585	0.0776490615508462	0.173809336438359	-1.10986378868947	-0.0169996779428894	6.14536718362585	0.903521282205484	1	-0.0440616132905998	-0.269751918146915	6.14536718362585	0.0545964981272042	0.129876752450981	-1.26283521247484	-0.252752240248802	6.14536718362585	0.0716864287776893	0.210587618261165	-1.14456305444134	-0.0271636973825293
A0A0R4J159;A0A286YDI1;Q9Z2E2;A0A286YCP6	Mbd1	Methyl-CpG-binding domain protein 1		665980.9375	751651.9375	733523.1875	629099.9375	1001849.1875	631642.75	983633.9375	528414.6875	999409.6875	558733.1875	624682.1875	564386.5625	918428.375	796189.1875	798592.625	0.0791465058155966	5.15508881468388	0.735762946334286	0.978179911433434	0.133262087404261	-0.383889505408307	5.15508881468388	0.102141486259229	0.27064126556951	-0.990797827022031	-0.304742999658301	5.15508881468388	0.194196722751005	0.358425549523287	-0.711758103486532	0.217852987987565	5.15508881468388	0.353138775692482	0.953215735200715	0.452054592987177	0.209903092231876	5.15508881468388	0.370966229851531	0.574854610165818	0.430665623691331	-0.00794989584778299	5.15508881468388	0.972959019071615	0.992285202456906	-0.0119054517829084	0.138706482081588
A0A0R4J170;Q3TKT4;G3UX35	Smarca4	Transcription activator BRG1	ENSMUSG00000032187	1929291.75	2143587.75	2186461.5	1773427.375	1931508.375	1983106	1786378.25	1794944.125	1801981.25	1859206.75	1810087.375	1882010.875	2141345.25	1688106.25	1579494.375	-0.132232626306796	6.49324039851102	0.355566714287191	0.792219679234804	-0.449078901464492	-0.0480271713267753	6.49324039851102	0.73717845128005	0.898809001682068	-0.132427368280616	-0.18025979767569	6.49324039851102	0.207958159258711	0.376919500324721	-0.682024035378305	-0.22337287197348	6.49324039851102	0.118737677426759	0.578855461575959	-0.925411450362019	-0.227251220801262	6.49324039851102	0.112477718878833	0.233939587455691	-0.948933500009004	-0.00387834879162746	6.49324039851102	0.978380403387353	0.993524508606968	-0.00949225464917214	-0.0911402456234116
E9QKB1;A0A0R4J171;E9PXD2;Q9R0Z9	Dlc1	Rho GTPase-activating protein 7	ENSMUSG00000031523	1765145.875	2303235.75	1151485.25	620440.9375	587124.5	722967.8125	607295.5625	634552.625	728105.9375	476142.375	231743.375	661477.8125	456498.71875	149880.015625	673785.625	-1.42972845984359	5.22946358463	0.00032294218423731	0.00565899850750728	-3.49087522167566	-0.51983429069426	5.22946358463	0.183614701227924	0.409997095347511	-0.736092549678559	-1.94956275152052	5.22946358463	1.37779770001504E-06	1.02789165045677E-05	-5.86081454455964	-1.41200855838831	5.22946358463	0.000380528302463402	0.00816307689412594	-3.41961303627432	-2.03772395181472	5.22946358463	4.86659429912487E-07	4.06313440929705E-06	-6.31277485696079	-0.625715393316381	5.22946358463	0.109900682096496	0.289419533279894	-0.958999612127692	0.0177199021398432
A0A0R4J172;Q3U1Y4	Dennd4b	DENN domain-containing protein 4B	ENSMUSG00000042404	375657.78125	356860.34375	362308.4375	348628.125	385301.625	327526.125	342964.09375	329530.1875	405653.59375	301971.375	309734.78125	309199	274184.3125	245394.265625	233808.390625	-0.0399009117937835	3.96750159058325	0.864455959081042	0.99692144542868	-0.0632571275667991	-0.217002956895091	3.96750159058325	0.353415006775035	0.620741742668972	-0.451715013343074	-0.256903868891726	3.96750159058325	0.272024721570276	0.457804087129477	-0.565391625547871	-0.028652256112429	3.96750159058325	0.902439733446306	1	-0.0445817914230223	-0.5546422495776	3.96750159058325	0.0179940245565295	0.0517994173957785	-1.74487169117271	-0.525989993923961	3.96750159058325	0.024818673320798	0.0935043517361063	-1.60522143737621	0.0112486557290446
A0A0R4J175;Q3UQU0;A0A1Y7VJ63	Brd9	Bromodomain-containing protein 9		12581.96484375	18493.673828125	54049.91015625	9761.875	0	0	12285.1005859375	17557.669921875	0	9470.1728515625	0	0	10255.1689453125	17984.802734375	0	-3.12553439939882	-0.953990994425757	0.417192203999231	0.847992706355492	-0.379663815757849	-0.0511565861401202	-0.953990994425757	0.988786666020229	0.996223637434388	-0.00489739876100534	-3.17669120617058	-0.953990994425757	0.410391218644802	0.613203258626517	-0.386801940622623	-1.51612979021135	-0.953990994425757	0.680963489686466	1	-0.166876172452507	-1.60974293075836	-0.953990994425757	0.663059420950765	0.81586490906128	-0.178447549974316	-0.093613113130897	-0.953990994425757	0.979433093139061	0.993623780506413	-0.00902522610412246	1.60940473847214
A0A0R4J195;Q9CSU0;F6YB25	Rprd1b	Regulation of nuclear pre-mRNA domain-containing protein 1B	ENSMUSG00000027651	1661738.5	1842079	1636169	1522637.375	1371510.625	1387372.875	1676686.5	1589994	1677201.5	1609482.625	1397460.625	1633428.5	1551278.75	1732472.875	1652289.625	-0.258754140073183	6.25265959247071	0.0741807003183581	0.321467477727579	-1.12970907094051	0.102323219728891	6.25265959247071	0.479900114203057	0.73834555600205	0.318849146717398	-0.156430920420677	6.25265959247071	0.280192000259487	0.467999705613579	-0.552544268381999	-0.062249632650709	6.25265959247071	0.667330368132442	1	-0.175659111306501	-0.0702733963399584	6.25265959247071	0.627526455258756	0.789796142104715	-0.20236796047528	-0.00802376367880883	6.25265959247071	0.955818390353979	0.988110659758838	-0.0196246177235554	0.196504507476192
A0A0R4J197;A0A1L1SUF8;D3Z4M4;Q8C310;E9QN68	Robo4	Roundabout homolog 4	ENSMUSG00000032125	418606.78125	440531.8125	660670.4375	163947.359375	305238.3125	133122.53125	273116.59375	217504.75	376668.96875	418321.25	327256.21875	315833.59375	648018.25	598877.875	417722.40625	-1.32836136323191	4.18379737061065	3.65361771950872E-05	0.000837414738144433	-4.43727689513157	0.804413418442496	4.18379737061065	0.0115170548938673	0.0486508807990415	1.93865856317536	-0.523947946506506	4.18379737061065	0.098594390920745	0.209787147359778	-1.00614779156447	-0.814134928522826	4.18379737061065	0.0105648491410469	0.114541206155091	-1.97613670000103	0.114776153693876	4.18379737061065	0.716783375583376	0.851180503122534	0.144612075857273	0.928911083551354	4.18379737061065	0.00359585651075736	0.0202767287622501	2.44419764670233	0.514226436364427
A0A0R4J1B4;E9Q604;G5E8F1;E9Q5K8;Q3U1U4;P05555	Itgam;Gm49368	Integrin alpha-M;Predicted gene, 49368	ENSMUSG00000030786	157664.1875	245463.8125	122446.140625	161798.546875	142237.84375	125724.6015625	144344.5	161108.578125	122867.9140625	244739.078125	174919.234375	212341.453125	361224.40625	327082.03125	472933.3125	-0.285022347422474	3.33741131855812	0.487419042352482	0.896356820147463	-0.312097507923025	0.542281525522727	3.33741131855812	0.187358357428199	0.415371893555418	0.727326929717252	0.257259177783962	3.33741131855812	0.530740923967837	0.723890061064396	0.275117423830618	-0.300778671232344	3.33741131855812	0.463716301928156	1	-0.33374763623058	1.13432091835627	3.33741131855812	0.00630175891935838	0.0210570968768804	2.200538215252	1.43509959194005	3.33741131855812	0.000600715268201612	0.00466042642895451	3.22133132957846	-0.0157563229013941
A0A0R4J1C0;P70351	Ezh1	[Histone H3]-lysine(27) N-trimethyltransferase;Histone-lysine N-methyltransferase EZH1	ENSMUSG00000006920	38012.4921875	50889.0390625	0	27987.677734375	22595.27734375	57330.8359375	21416.0078125	17060.890625	0	17770.890625	25997.01171875	0	21704.27734375	8996.1357421875	67901.390625	0.284205064093837	0.274373408144843	0.9076760719884	0.99845330953563	0.0420691132054418	-1.29349040290665	0.274373408144843	0.602343405864882	0.829867174804435	-0.220155839721052	-1.00928534647388	0.274373408144843	0.682775833443709	0.835514077413156	-0.165721858951243	-1.21746492613377	0.274373408144843	0.623321764641866	1	-0.205287708502133	0.147951810819882	0.274373408144843	0.951838018697689	0.977624736191799	0.0214369524256197	1.36541677627969	0.274373408144843	0.582881060944436	0.820552787336073	0.2344200556103	-1.50166997876586
A0A0R4J1C5;Q91YY4;H3BLF0	Atpaf2	ATP synthase mitochondrial F1 complex assembly factor 2	ENSMUSG00000042709	44068.12890625	31364.46484375	35914.3984375	44822.67578125	43347.1328125	46589.99609375	39940.3359375	53144.375	44552.05859375	41775.88671875	38432.4453125	56404.40234375	52079.296875	53862.74609375	38136.3984375	0.278766665338341	1.08030418235948	0.764038352475521	0.983911021780592	0.11688484057296	0.00282216454144945	1.08030418235948	0.997582561682666	0.99907421196596	0.00105115118066134	0.281588833654508	1.08030418235948	0.761724945447676	0.882759373631444	0.11820182162484	0.297775751393398	1.08030418235948	0.748499696091352	1	0.125808371654764	0.354255598823689	1.08030418235948	0.702982762558356	0.843579745632372	0.153055323938311	0.056479845464064	1.08030418235948	0.951475109434377	0.986515397186982	0.0216025683613986	0.0190090826115914
A0A0R4J1C7;Q922T2	Mfap3	Microfibril-associated glycoprotein 3		21905.1796875	43966.5390625	21603.521484375	37048.6953125	38366.54296875	28472.349609375	33431.83984375	59065.83203125	52872.9765625	102303.125	80674.1953125	68813.3515625	134685.421875	99943.453125	152048.953125	0.254885272789275	1.6326550240217	0.775914998647085	0.98567477670067	0.110185853020808	1.26668594245644	1.6326550240217	0.163228153007292	0.379218891530751	0.787204933564714	1.52157122488573	1.6326550240217	0.0960749472777036	0.205879766153572	1.01738984518793	0.728659508508449	1.6326550240217	0.417866038465643	1	0.378962924157446	2.13382347789572	1.6326550240217	0.0220272397048392	0.0610483682486301	1.65703992209866	1.40516396823241	1.6326550240217	0.123179984442599	0.313039184747044	0.909459855096339	0.473774229273965
A0A0R4J1C8;P31996	Cd68	Macrosialin	ENSMUSG00000018774	915965.6875	1549706.75	714221	958276.875	1116710.25	849325.9375	1043803.25	1109217	701676.25	2690911.25	2059386.75	3104787.5	1614341.5	1265374.625	1831797.375	-0.114513536677347	6.09639965999346	0.637748642852146	0.96246583130734	-0.195350456908609	1.40825982518686	6.09639965999346	1.32962841143037E-08	3.57488400387312E-07	7.87626971347904	1.29374628864502	6.09639965999346	1.64877499011036E-07	1.44249864156535E-06	6.78283860889226	-0.161059225747169	6.09639965999346	0.507876248921264	1	-0.294242096688281	0.556168001008544	6.09639965999346	0.0226007538314682	0.062351187229332	1.64587707503901	0.717227226969565	6.09639965999346	0.00334088901898667	0.0189989424589166	2.47613795095338	-0.0465456890040998
A0A0R4J1D0;P59108	Cpne2	Copine-2	ENSMUSG00000034361	9351445	10324923	8431929	11632929	10513080	10383638	9581581	11088350	8612821	7062679.5	5815093	9041781	6142218.5	5674481	7193454.5	0.215424952838526	8.70364648098731	0.144396932499118	0.490104002874258	0.840442032617187	-0.586758526540149	8.70364648098731	7.37497407037794E-05	0.000713584971047162	-4.13223950228018	-0.371333573704149	8.70364648098731	0.0119479968541088	0.035814283956523	-1.92270490041704	0.0525369928470396	8.70364648098731	0.721751273933182	1	0.141612440891422	-0.575789937120522	8.70364648098731	0.000100144766771831	0.000544339633995126	-3.99937174054413	-0.628326929991416	8.70364648098731	2.2098773507657E-05	0.000288336378147525	-4.65563182919443	-0.162887959998578
A0A0R4J1E3;Q9QXS6	Dbn1	Drebrin	ENSMUSG00000034675	1484541.25	1972061.25	1771116.5	1538215.625	2221392	1325042	2362068.75	1830169.875	2477701.5	2598790.75	1973525	2408905.25	3202981.25	3006849	3102392	-0.0334838447616337	6.7259301778779	0.854844797993646	0.995834159244572	-0.0681127267844651	0.442158324536962	6.7259301778779	0.0159043185276035	0.0637704706488266	1.79848493492141	0.408674479812711	6.7259301778779	0.0258042211701877	0.0689550556381898	1.58830924438687	0.346433143652264	6.7259301778779	0.0586874325748504	0.376348769745955	1.23145488934423	0.820477129190266	6.7259301778779	8.46089443771615E-06	5.69857784028525E-05	5.07258372338752	0.474043985531693	6.7259301778779	0.00975948718732397	0.0448400829002964	2.01057300175611	0.37991698838122
A0A0R4J1F2;Q3U4P5;Q61144	Psen2	Presenilin;Presenilin-2	ENSMUSG00000010609	10765.5244140625	0	12901.3896484375	10846.4189453125	72062.3828125	14297.0068359375	14176.2138671875	0	27896.42578125	16901.439453125	0	18054.611328125	20924.22265625	0	0	2.04272804812204	-0.522466173356589	0.54563851717766	0.926941213215034	0.263094979980452	-1.51161993153627	-0.522466173356589	0.650636537051812	0.856116860192004	-0.186661552190897	0.531108175134541	-0.522466173356589	0.871761712098457	0.940741067047887	0.0596022091764624	0.821468246194496	-0.522466173356589	0.803397914214384	1	0.0950693001203537	-0.23557026626158	-0.522466173356589	0.94283495069142	0.97402040835782	-0.0255643266450835	-1.05703856801696	-0.522466173356589	0.74949117673106	0.905150420457576	-0.125233475450215	-1.22125985714973
A0A0R4J1H0;Q3KNM2	Marchf5	E3 ubiquitin-protein ligase MARCHF5		175074.09375	218648.84375	240972.921875	214631.46875	146627.203125	213752.28125	160515.6875	207585.90625	169124.21875	200109.109375	197438.015625	192057.34375	213607.015625	181496.453125	141867.28125	-0.136788876931528	3.1934962090858	0.749861292781051	0.979374865540996	-0.125019063742884	0.0249241410530693	3.1934962090858	0.953670606545046	0.986162113703094	0.0206016027194627	-0.111864736225072	3.1934962090858	0.794289038694513	0.900841829774323	-0.100021430736942	-0.245768079061525	3.1934962090858	0.566919983714631	1	-0.246478234023269	-0.257773122474096	3.1934962090858	0.548154795382783	0.731682264518914	-0.26109678223193	-0.0120050430289038	3.1934962090858	0.977677762584429	0.993465955280589	-0.0098042627907535	-0.10897920166969
A0A0R4J1H2;Q8QZY2	Glyctk	Glycerate kinase		0	14725.4482421875	16874.333984375	66990.078125	22527.025390625	19747.56640625	0	18245.490234375	17644.658203125	0	16964.544921875	17002.05078125	24972.734375	18021.4921875	19730.927734375	1.79833483884495	-0.200275980954325	0.463111477937495	0.884480636363391	0.334314455147017	-1.69088942119113	-0.200275980954325	0.489036850955006	0.745552386837829	-0.310658413752849	0.107445452783011	-0.200275980954325	0.964139571687323	0.986059270127449	0.015860091796335	0.185466270281196	-0.200275980954325	0.938142014041769	1	0.0277314140236329	0.98010163497273	-0.200275980954325	0.683980140796227	0.831212808534113	0.164956507735762	0.794635373414498	-0.200275980954325	0.740715449352358	0.901728048727776	0.130348597027215	-1.61286859925581
A0A0R4J1H6;E9QP99;P55937	Golga3	Golgin subfamily A member 3	ENSMUSG00000029502	4911909	5020375.5	4967721	4586268.5	4453970	4572967	4446705.5	4456165.5	4525265.5	3828741.25	3546647	3465399	3567099	3659200.75	3721288.25	-0.125328883158185	7.66624531889352	0.275422938518577	0.699936540215	-0.559999892484378	-0.340454068838661	7.66624531889352	0.0030784399825485	0.0163929648540657	-2.51166930902137	-0.465782952029506	7.66624531889352	5.22553713060047E-05	0.000291932695303611	-4.28186906198888	-0.156390564873867	7.66624531889352	0.17356092613489	0.715123214450522	-0.760548041106787	-0.457226328660016	7.66624531889352	7.14812798088452E-05	0.000402799765727996	-4.14580768043971	-0.300835763796077	7.66624531889352	0.00889592555384796	0.0415372883335364	-2.05080886016943	-0.0310616817012433
F8WHD9;A0A0R4J1I3;O88559;D3YZC2	Men1	Menin	ENSMUSG00000024947	114321.6484375	144003.5	102284.2421875	95709.5234375	115697.5390625	100254.765625	98347.3359375	77009.078125	103669.5625	92714.640625	72565.859375	86518.4375	99492.0234375	85357.8046875	105253.8671875	-0.204620656266788	2.25016522132462	0.797988432763849	0.992055386431882	-0.0980034039164893	-0.322557584905861	2.25016522132462	0.686779341676946	0.872109937145277	-0.163182776892953	-0.527178242926292	2.25016522132462	0.510591822148623	0.707713843162083	-0.29192614531745	-0.375783849656365	2.25016522132462	0.638641051476836	1	-0.194743168701599	-0.326337532162753	2.25016522132462	0.683312871611052	0.830948152122539	-0.165380398365557	0.0494463187700754	2.25016522132462	0.950667085431836	0.98625521260999	0.021971542234755	-0.171163192115402
A0A0R4J1I6;Q9QY81	Nup210	Nuclear pore membrane glycoprotein 210	ENSMUSG00000030091	70237.09375	65465.5078125	107392.546875	63079.05078125	75306.703125	51006.14453125	70886.203125	83756.34375	60899.23828125	70760.9453125	48316.35546875	52858.83984375	62402.76171875	61172.6953125	63506.52734375	-0.354403836903283	1.68159505275463	0.684852122921357	0.969086764194817	-0.164403193664309	-0.153182939576382	1.68159505275463	0.860617360173899	0.953464702651767	-0.0651898976774849	-0.507586779762726	1.68159505275463	0.561557664388493	0.748329610048424	-0.250605640934358	-0.179371840633871	1.68159505275463	0.837107765810159	1	-0.0772186291226231	-0.390023316555711	1.68159505275463	0.65521681467443	0.810516511154826	-0.183614965907867	-0.210651476038991	1.68159505275463	0.809231230758928	0.933862993901047	-0.091927364798244	0.175031998147843
A0A0R4J1J1	Pnkd	Probable hydrolase PNKD		31911.7109375	46066.13671875	46288.40625	32973.47265625	42670.16796875	24697.197265625	33429.9453125	22306.8203125	40964.2421875	39738.69921875	32607.814453125	20601.498046875	29803.029296875	21963.80078125	34277.23046875	-0.301775128785183	0.6736772917681	0.760057494490219	0.981496695969802	-0.119153554304197	-0.118386655620789	0.6736772917681	0.904570350472057	0.969377790692544	-0.0435576514313624	-0.420161789668986	0.6736772917681	0.670931906543505	0.827071070070399	-0.173321554515112	-0.366080758399673	0.6736772917681	0.71113431702033	1	-0.148048363220291	-0.540888021649299	0.6736772917681	0.584831328025919	0.759940341741806	-0.232969371302642	-0.174807261634002	0.6736772917681	0.859504667135268	0.954603751661324	-0.065751760738895	-0.0643056252051456
Q05BG1;E9QA19;A0A0R4J1K1;Q8BT14	Cnot4	CCR4-NOT transcription complex subunit 4	ENSMUSG00000038784	97247.140625	70779.125	49924.87109375	62965.9296875	90645.7421875	121118.6953125	106509.0859375	68410.609375	113262.390625	79493.171875	104775.265625	57337.7421875	73350.8125	80349.34375	75425.1484375	0.338005868836157	1.9980653465738	0.693252850850456	0.96958890601544	0.159108335805527	-0.19160009838346	1.9980653465738	0.822944630938392	0.942162140510139	-0.0846293838483009	0.146405772256618	1.9980653465738	0.864221877108686	0.935429704535808	0.0633747440565815	0.394271675783131	1.9980653465738	0.645571978566924	1	0.190055328685412	0.0570326992378189	1.9980653465738	0.946883065947573	0.975646001948867	0.0237036502990771	-0.337238979132697	1.9980653465738	0.693911732048354	0.880054685627494	-0.158695769779081	0.0562658047828903
E9Q1U7;A0A0R4J1M9;E9QNU1;A0A0R4J1Q4;E9Q7Q8;A0A0R4J1N4;Q8R2G4;E9Q630;E9Q984;E9Q9Q8;E9Q8Z0;E9Q7Z7;F6RER8	Art3	NAD(P)(+)--arginine ADP-ribosyltransferase;Ecto-ADP-ribosyltransferase 3	ENSMUSG00000034842	9221.8642578125	0	0	20122.162109375	31629.5625	23073.794921875	18336.3671875	21776.9609375	15614.1904296875	16141.470703125	9959.359375	19760.228515625	10548.3857421875	10300.9169921875	15583.095703125	3.01062150274498	-0.498366129372531	0.137842891993535	0.473585808808042	0.860615623809749	-0.72754116477356	-0.498366129372531	0.702235451017278	0.87913819122886	-0.153517249788708	2.28308055404468	-0.498366129372531	0.247897169270087	0.428541478738194	0.605728432398779	2.5729467216194	-0.498366129372531	0.197353195017761	0.764553380184488	0.704755838270994	1.95753320609575	-0.498366129372531	0.316808767491355	0.514195813257375	0.499202808078669	-0.615413649371409	-0.498366129372531	0.746083723387545	0.903166448936625	-0.127212434504544	-0.437674976611044
A0A0R4J1N2;Q9D2L1	Arsk	Arylsulfatase K		658011.875	683584.4375	653072.125	874342	868484.0625	815054.375	773691.75	748936.875	839316.1875	773905.625	759142.8125	806336.0625	799815.125	771067.5	743332.5625	0.363701972747641	5.203478214983	0.0268616577622884	0.162792734581117	1.57086718843582	-0.141522110524302	5.203478214983	0.388533286789007	0.655310199430367	-0.410571767984012	0.222179862452561	5.203478214983	0.175953575699056	0.331562346499774	0.754601903079487	0.237573663162373	5.203478214983	0.147901653438655	0.659919442581947	0.830026970862674	0.200461077366874	5.203478214983	0.222033241067565	0.397628157205966	0.653582001533554	-0.0371125859130976	5.203478214983	0.821075100482086	0.941137232497816	-0.0856171178704528	-0.126128309789791
A0A0R4J1N3;E9QP56;P33622	Apoc3	Apolipoprotein C-III	ENSMUSG00000032081	55973.625	0	50845.04296875	19945.21484375	9257.6416015625	20438.359375	29350.515625	22088.380859375	29886.763671875	28574.05859375	66580.3046875	31332.9375	18794.13671875	53804.88671875	20513.451171875	-1.10660101839267	0.547456945507852	0.487422486985096	0.896356820147463	-0.312094438737129	1.34960130244988	0.547456945507852	0.399498730006912	0.666347079269969	0.398484596955414	0.243000269736376	0.547456945507852	0.877533078969484	0.943631343230541	0.0567365036448801	-0.404693490677465	0.547456945507852	0.797650775778179	1	-0.0981872080835673	-0.212091684651981	0.547456945507852	0.892997873934983	0.95392365480774	-0.0491495750861503	0.192601811995472	0.547456945507852	0.902774165024895	0.969273105464745	0.0444208777596162	0.70190754339948
A0A0R4J1N9;P40630;D3Z0F3	Tfam	Transcription factor A, mitochondrial	ENSMUSG00000003923	3426481	3261028.25	3168859	3024123.5	2237023.5	2669682.5	3608910.5	3355051	3128247.5	3193326	2834555.5	2833009.5	1227207.125	2699856.5	2676574	-0.309675219480992	7.1109819536154	0.145179769552149	0.491377681561119	-0.838093897299779	0.148380430636944	7.1109819536154	0.484850104515716	0.742734106846192	0.31439250643602	-0.161294788890572	7.1109819536154	0.447679320690747	0.650319659297767	-0.349032966186845	0.0272632786265393	7.1109819536154	0.897853943246732	1	0.0467943056500928	-0.582324701445859	7.1109819536154	0.00628031375514271	0.0210087299200889	-2.20201865901386	-0.609587980136808	7.1109819536154	0.00423902887046453	0.0231457119847465	-2.37273362560193	0.336938498134815
E9QQ99;D3Z1Y1;A0A0R4J1R1;Q9DBY1;D3YZH4	Syvn1	RING-type E3 ubiquitin transferase;E3 ubiquitin-protein ligase synoviolin	ENSMUSG00000024807	88804.2578125	71989.8203125	76521.671875	100034.8125	126238.296875	116977.6171875	86615.7109375	76112.25	97989.2578125	83906.484375	111727.015625	74837.296875	103868.5625	70800.546875	93342.0546875	0.537027837509827	2.13749843237317	0.511238774188175	0.910035711973992	0.29137621514432	-0.351163584545384	2.13749843237317	0.667018746231728	0.862090266356102	-0.175861960280467	0.185864255343443	2.13749843237317	0.819713839689212	0.911429583019474	0.086337732413787	0.128432965864161	2.13749843237317	0.874839525943708	1	0.0580716034219472	0.158955752206565	2.13749843237317	0.845445036231696	0.928547252764243	0.072914621344999	0.0305227859452101	2.13749843237317	0.970138305317892	0.991689622597296	0.013166347223806	-0.408594873545288
A0A0R4J1R7;Q9CZL5	Pcbd2	4a-hydroxytetrahydrobiopterin dehydratase;Pterin-4-alpha-carbinolamine dehydratase 2	ENSMUSG00000021496	1927411	1145599.125	1762682.75	1567050.75	1399489.625	1442239.875	1892503.5	1755962.625	1641273.375	1304273.5	1952460.375	1576669.5	1131837.5	1506236.625	1388269.5	-0.130418154525837	6.22131660894626	0.521287645966681	0.910998785198931	-0.282922567327106	0.124342338401726	6.22131660894626	0.540873878637976	0.786300451904062	0.266903992189511	-0.00607581615337504	6.22131660894626	0.976160512569473	0.992627457788256	-0.0104787643091177	0.121266648021239	6.22131660894626	0.550927249750956	1	0.258905746189405	-0.27620136189431	6.22131660894626	0.17462796359714	0.329806402652693	-0.757886210438461	-0.397468010009542	6.22131660894626	0.0509497774234497	0.162242608720843	-1.29285770888972	0.251684802554949
E9QMI6;D3Z4N6;E9QP07;A0A0R4J1S2;Q80W14	Prpf40b	Pre-mRNA-processing factor 40 homolog B	ENSMUSG00000023007	342912.96875	308274.21875	322266.90625	350186.0625	306638.5625	305201.0625	332583.78125	322114.21875	358924.375	265516.1875	280993.3125	257376.015625	280089.03125	337847.4375	320379.0625	-0.013023135966602	3.90240809658874	0.956549833355355	0.998583996028034	-0.0192923996173596	-0.269581160987886	3.90240809658874	0.259691694684461	0.51437364171709	-0.585541939513502	-0.282604297174738	3.90240809658874	0.237409655181569	0.414212851355861	-0.624501622757966	0.0515167254858782	3.90240809658874	0.829347577330066	1	0.0812634196541877	-0.0647125687635327	3.90240809658874	0.786587603719089	0.893620443878377	-0.104252902165806	-0.116229294397043	3.90240809658874	0.62679664620577	0.839909450655368	-0.202873335972152	0.0645398614300767
A0A0R4J1X4;Q60I26	Als2cl	ALS2 C-terminal-like protein		98751.5	90202.0234375	79281.1875	64273.5234375	101666.8671875	73037.078125	78244.6796875	80263.9453125	47338.04296875	47226.44921875	54321.29296875	79492.453125	64212.8828125	22986.69140625	72842.546875	-0.161527716916723	1.748196083443	0.857014954490113	0.996355383103826	-0.0670115997852366	-0.41827603452017	1.748196083443	0.641289395716973	0.851630604213807	-0.19294594146383	-0.579803753793923	1.748196083443	0.519048205285741	0.713959692678972	-0.284792306279847	-0.389546947629907	1.748196083443	0.664291756589982	1	-0.177641136824891	-0.759763239601705	1.748196083443	0.399226599019293	0.601001575043389	-0.398780530955641	-0.370216292072278	1.748196083443	0.67996253664893	0.871346549940423	-0.167515014609714	-0.228019229109752
A0A0R4J1Y3;Q8BWU5;E9QMF4;E0CYN9	Osgep	Probable tRNA N6-adenosine threonylcarbamoyltransferase;N6-L-threonylcarbamoyladenine synthase	ENSMUSG00000006289	1240139.125	1294042.5	1228375	1165420.25	1235434.875	1230403.875	1142891.125	1156330.75	1233634.75	1004036.1875	993967.5	976119.875	1198213.5	1005119.8125	1049255.5	-0.0460124722671217	5.77214340663995	0.759473378951642	0.981162779322867	-0.119487444417425	-0.300090194229265	5.77214340663995	0.0460328866871977	0.147480826446129	-1.33693178997651	-0.346102666575955	5.77214340663995	0.0214302514019882	0.0587455913829853	-1.66897273414456	-0.097150317537789	5.77214340663995	0.518017075695729	1	-0.285655924119243	-0.225145984267363	5.77214340663995	0.134281550167543	0.269009366703207	-0.871983653830608	-0.127995666735302	5.77214340663995	0.394447442256419	0.676016154921542	-0.40401085572106	-0.051137845243128
A0A0R4J1Z3;Q9CR67	Tmem33	Transmembrane protein 33	ENSMUSG00000037720	885038.125	867632.3125	703072.4375	990709.75	1020095.75	920999.75	888610.125	932315.25	796434.75	1369434.5	1346977.125	1665260	1369413.5	1253203.125	1385817.375	0.259929632418509	5.70528829022893	0.121571840856159	0.444681466432603	0.915167007110915	0.565092809551455	5.70528829022893	0.000786570160699209	0.00521611103266758	3.10426253299553	0.825022442232571	5.70528829022893	1.03674666186291E-06	7.9814928195525E-06	5.98432735431152	0.0848341972710615	5.70528829022893	0.613140117175691	1	0.212440267467538	0.693033511988947	5.70528829022893	3.93755688122755E-05	0.000232930253974874	4.40477315941826	0.608199314841878	5.70528829022893	0.000304095129430815	0.00262996476357095	3.51699053571993	-0.175095435249376
A0A0R4J205;Q8C1Z8	Trmt10a	RNA (guanine-9-)-methyltransferase domain-containing protein 2;tRNA methyltransferase 10 homolog A		8450.5478515625	0	5413.8974609375	10374.6103515625	0	10243.4609375	8813.55078125	23964.947265625	11106.2763671875	22070.099609375	40702.12890625	27093.94921875	15994.8583984375	0	11620.4208984375	0.568115387273192	-0.680365111895881	0.808770215471768	0.993607520917948	0.0921748508572596	2.12056627340996	-0.680365111895881	0.381758212200698	0.65096953329105	0.418211611835165	2.68868175110931	-0.680365111895881	0.27639063665799	0.463315561116341	0.558476673731437	1.64849640779949	-0.680365111895881	0.490854440648393	1	0.309047275688305	0.963444065422708	-0.680365111895881	0.682990099707358	0.830806463180497	0.16558559159464	-0.685052425923221	-0.680365111895881	0.770671772974098	0.916655376378821	-0.113130547418671	1.08038094706414
A0A0R4J215;Q3UFS4	Gpatch11	Coiled-coil domain-containing protein 75;G patch domain-containing protein 11		71641.71875	70125.734375	73464.25	74640.8515625	34211.20703125	57419.3125	66696.875	81011.890625	55730.296875	66397.09375	72693.0703125	64867.703125	72723.0390625	90359.7890625	98532.8828125	-0.369110143288335	1.74295349638946	0.671644648748586	0.967471585491264	-0.172860441091754	0.285842306039448	1.74295349638946	0.742580636101715	0.901566178131146	0.129256379838946	-0.0832678394779007	1.74295349638946	0.923726337909787	0.965432859157248	-0.0344566733027494	-0.0879986231367703	1.74295349638946	0.919407551876324	1	-0.0364919333410431	0.27212140321934	1.74295349638946	0.754509964665217	0.876336429094784	0.122335020208417	0.360120028045523	1.74295349638946	0.679169773561296	0.87101035751533	0.168021650602214	0.281111522044114
A0A0R4J233;A0A1W2P6J7;Q8C650	Septin10	Septin;Septin-10		1919334.25	2104964.75	1894402	1796751.5	2071169.875	1943888.75	1831480	1709905.125	2065537.125	1380719.125	1193483.25	1204574.125	1590795.625	1350914.375	1365699.25	-0.0207454374110816	6.34020088093149	0.890828008502878	0.99845330953563	-0.0502061367805438	-0.633883863264082	6.34020088093149	2.94992186832175E-05	0.000328690000411156	-4.53018948660017	-0.65462930076898	6.34020088093149	1.61142316261505E-05	9.99347615662912E-05	-4.79279039809323	-0.0841135952439467	6.34020088093149	0.577880856827223	1	-0.238161691953421	-0.473500089984885	6.34020088093149	0.00177295206609999	0.00697608032274851	-2.7513030059161	-0.389386494792549	6.34020088093149	0.0100992487507199	0.0460501297044928	-1.9957109307274	-0.0633681578204922
A0A0R4J243;Q8BR65	Suds3	Sin3 histone deacetylase corepressor complex component SDS3	ENSMUSG00000066900	52286.76953125	42602.1796875	52780.83203125	52268.70703125	48349.48828125	55104.0625	39288.18359375	33859.78515625	47287.55078125	65369.8203125	51537.76171875	35266.9375	14274.373046875	45355.421875	32667.03125	0.0809478195453814	1.09342392396968	0.932495763775937	0.998583996028034	0.0303531324660989	-0.042044621958391	1.09342392396968	0.964909503961419	0.989701291454728	-0.0155134159547968	0.0389031982922644	1.09342392396968	0.967530481087225	0.987231598005338	0.0143353440770505	-0.300875653843361	1.09342392396968	0.753057936210045	1	-0.123171610242314	-0.682324348036086	1.09342392396968	0.477138531775138	0.672644063871735	-0.321355510161653	-0.381448695017884	1.09342392396968	0.690153694534573	0.877689128830044	-0.161054182805678	-0.381823472369143
A0A0R4J245;A0A286YD17;A0A286YDF0;A0A286YDU1;P12400	Ctla2b;Gm49391;Gm49392	Predicted gene, 49391;Predicted gene, 49392;Protein CTLA-2-beta	ENSMUSG00000074874	33550.73828125	17547.07421875	8810.197265625	26766.333984375	272370.90625	25587.646484375	551773.875	95019.875	428873.875	71362.234375	112085.859375	47652.421875	311560.53125	481179.4375	469715.875	2.44169170013344	3.23436535128252	0.00305558525730719	0.0333952924139604	2.51490559403825	-0.495593675408609	3.23436535128252	0.527511691386274	0.7756684946487	-0.277767910535906	1.94609805593958	3.23436535128252	0.0162704253492346	0.0466594310205453	1.78860109338085	4.15513403017336	3.23436535128252	2.87269183886594E-06	9.72403857560198E-05	5.54171095940941	4.38421801868569	3.23436535128252	1.03353008182783E-06	8.18675339455735E-06	5.98567687831903	0.229083967120195	3.23436535128252	0.769825052660801	0.91657488483947	0.113607959628409	1.71344229918871
V9GXH2;A0A0R4J250;Q61070;V9GXU0	Ei24	Etoposide-induced protein 2.4	ENSMUSG00000062762	169208.078125	132270.53125	158161.1875	163892.3125	191789.53125	160532.328125	153849.671875	153408.078125	188802.6875	171875.859375	188592.09375	265896.375	208320.5	189431.78125	91105.0390625	0.171736877581802	3.04070750460392	0.729073806939346	0.975118018245036	0.13722850415945	0.262513453073824	3.04070750460392	0.596643256384819	0.826606653525095	0.224285263665494	0.434250331536555	3.04070750460392	0.381885317348999	0.584710361437584	0.418067038973869	0.102872041101476	3.04070750460392	0.835613134157046	1	0.0779947424027141	0.0670606339855288	3.04070750460392	0.892393002939239	0.953446476731254	0.0494438435840662	-0.0358114073814832	3.04070750460392	0.942410855206266	0.982934455328605	-0.025759720085592	-0.0688648369115534
A0A0R4J254;Q9ESJ0	Xpo4	Exportin-4	ENSMUSG00000021952	232116.59375	304634.53125	239672.078125	243956.53125	191311.578125	247563.140625	245492.046875	263534.09375	236767.25	225476.4375	177568.078125	214234.015625	202104.1875	200463.265625	205597.390625	-0.179802339479894	3.44972890062465	0.60191587617322	0.945991302182094	-0.220464201543973	-0.159873339202772	3.44972890062465	0.642749779944428	0.852474295600662	-0.191958063372674	-0.339675679249944	3.44972890062465	0.324787783051915	0.522085534996518	-0.488400315184946	-0.0636717504638874	3.44972890062465	0.853405567425792	1	-0.068844528228039	-0.36445633902851	3.44972890062465	0.29082241683005	0.484555521567854	-0.536372120748445	-0.300784588853495	3.44972890062465	0.383131157222752	0.664035254668991	-0.416652528623309	0.116130589274777
A0A0R4J256;P28076	Psmb9	Proteasome subunit beta;Proteasome subunit beta type-9		1369697.125	1509167	1375381.125	1323273.625	1303956.75	1377716.625	1422604.5	1300718.5	1471757.25	1344241.875	1268056.125	1240622	1286656.125	1287830.125	1246617	-0.0818285547696231	6.0029065121869	0.568364605928949	0.934058067643878	-0.245372974953499	-0.0678280482502022	6.0029065121869	0.636308153950715	0.848771953925832	-0.196332511475214	-0.149656603063705	6.0029065121869	0.296875340404677	0.490291658071067	-0.527425875057877	-0.0262636041142088	6.0029065121869	0.854716234866461	1	-0.0681780467768429	-0.168066495400619	6.0029065121869	0.241432973428486	0.422577805989232	-0.617203416922532	-0.14180289130968	6.0029065121869	0.32293877782822	0.599899831355474	-0.490879802658095	0.0555649506758445
A0A0R4J260;B2RRE7	Otud4	Ubiquitinyl hydrolase 1;OTU domain-containing protein 4	ENSMUSG00000036990	1558786.875	1614161.625	1746583.125	1639641.625	1374805	1539231.875	1553716.25	1571727.375	1345929.875	1637549.125	1929675	1750226	1598780.125	1400840	1567808.75	-0.106584952639972	6.24637984875964	0.48586268084598	0.895651449583965	-0.313486457852191	0.213478646652989	6.24637984875964	0.162909206794197	0.378772447654664	0.788054370897585	0.106893694003824	6.24637984875964	0.484599569555656	0.6821534168646	0.314616975959318	-0.144016801626875	6.24637984875964	0.346415817597151	0.947456691685855	-0.460402286001331	-0.120546478004481	6.24637984875964	0.430599135454711	0.631238226780399	-0.365926846476362	0.0234703236559812	6.24637984875964	0.87802353246814	0.961106265797542	0.0564938441347849	-0.037431848948382
A0A0R4J263;O35083	Agpat1	1-acyl-sn-glycerol-3-phosphate acyltransferase;1-acyl-sn-glycerol-3-phosphate acyltransferase alpha		37805.25	43403.1875	54442.3203125	40450.5859375	36658.765625	48101.0546875	35001.01171875	40464.140625	0	31802.083984375	32040.818359375	16122.318359375	36002.5078125	26490.53125	60572.08203125	-0.109231639194813	0.78345511812932	0.943102897518645	0.998583996028034	-0.0254409208505598	-0.652178293166888	0.78345511812932	0.671177040736925	0.863207851837462	-0.173162908037227	-0.761409937977024	0.78345511812932	0.620641553621455	0.791124399498864	-0.207159150594656	-0.852596341420709	0.78345511812932	0.579936689898252	1	-0.236619414589774	-0.146984771805509	0.78345511812932	0.923495428980654	0.968312827603998	-0.0345652498430051	0.705611583862692	0.78345511812932	0.646226119871953	0.850729694221443	0.18961549217569	-0.743364695996958
A0A0R4J268;G3X8V6;O70458	Osmr	Oncostatin-M-specific receptor subunit beta	ENSMUSG00000022146	2586864.75	2907556.75	3166327.75	3162453.25	3590324	3159668.5	4151298.75	3238124	4097523	1147969.375	1243006.25	793213	2774551.25	2710366.25	2496694.75	0.200666905148751	7.03791486123462	0.225182158643271	0.6252409269008	0.647466021945581	-1.64548681366361	7.03791486123462	3.06769755879489E-22	5.60366087406533E-20	-21.5131874592671	-1.44481990867809	7.03791486123462	1.09551610880173E-17	3.15969909275447E-16	-16.9603812320583	0.401887708834416	7.03791486123462	0.0152601364111657	0.149331334880693	1.81644158418246	-0.131324263576697	7.03791486123462	0.427238318274188	0.628451093840119	-0.369329803103227	-0.533211972495845	7.03791486123462	0.00130435052941939	0.00889160430712217	-2.88460568119972	0.201220803641563
G3UX82;A0A0R4J288;O70348;G3UZP8;G3UZ39	Dxo	Decapping nuclease;Decapping and exoribonuclease protein	ENSMUSG00000040482	60122.3671875	75869.3828125	62501.49609375	68616.8046875	46419.93359375	67127.1640625	81442.1015625	75135.2890625	64067.44921875	67138.75	66184.1015625	62649.9765625	81593.4609375	90876.9453125	99745.265625	-0.118733895119421	1.76829995450028	0.889811753383723	0.99845330953563	-0.0507018620224736	0.0945462536221569	1.76829995450028	0.912153025017408	0.971630753632256	0.0399322972573621	-0.024187642206093	1.76829995450028	0.977486776158825	0.992967649204838	-0.00988910920585382	0.146830202242373	1.76829995450028	0.863974753209026	1	0.063498948148659	0.445714821608709	1.76829995450028	0.603644346589083	0.771579330203349	0.219218862383084	0.298884619702704	1.76829995450028	0.727458473234049	0.895698494990025	0.138191793214978	0.265564097424935
A0A0R4J293;Q9JLF6	Tgm1	Protein-glutamine gamma-glutamyltransferase K		70499.4609375	52420.75	20734.72265625	51926.87890625	51789.921875	64683.31640625	39798.80078125	61556.01953125	66038.03125	65043.33984375	87636.3203125	58616.11328125	85529.2734375	54906.0078125	100006.2265625	0.231182237673073	1.56998102245602	0.801820582072149	0.99235355898908	0.0959227999617315	0.320271477627424	1.56998102245602	0.728174149746415	0.894451922099427	0.137764742625034	0.551453718849491	1.56998102245602	0.550326052387703	0.739657846999571	0.25937992723899	0.210946708038903	1.56998102245602	0.818836917838184	1	0.0868025850960397	0.727140367681568	1.56998102245602	0.431945773993065	0.632750698816572	0.364570770624324	0.516193660476821	1.56998102245602	0.575966326040051	0.817458100738637	0.239602906928334	-0.0202355317437357
E9PUG7;A0A0R4J298;Q61211;Q8C8I3	Eif2d	Eukaryotic translation initiation factor 2D	ENSMUSG00000026427	492770	659564.9375	717861.3125	547572.5	539035.1875	617158.0625	519525.125	547896.1875	621286.8125	561670.3125	491232.21875	457114.28125	872349.5625	710342.375	549827.125	-0.127724365588889	4.82458937072485	0.545173168817426	0.926941213215034	-0.263465526500749	-0.185902236198684	4.82458937072485	0.378628559231963	0.647481689375963	-0.421786631130106	-0.313626601980627	4.82458937072485	0.137706883693855	0.273598251452392	-0.8610443496811	-0.151973831492486	4.82458937072485	0.47163192983909	1	-0.326396800516065	0.172407648024282	4.82458937072485	0.414179592694148	0.615992749203601	0.382811303314754	0.324381479739839	4.82458937072485	0.124737727590435	0.314873962276022	0.90400217197259	-0.0242494657889551
S4R170;S4R211;S4R2U3;A0A286YEB1;A0A0R4J2A7;Q3UHI0	Ccser2	Serine-rich coiled-coil domain-containing protein 2	ENSMUSG00000058690	54128.99609375	37163.94921875	39360.9453125	44123.27734375	36061.35546875	18986.486328125	51734.796875	40278.37890625	38339.67578125	28270.177734375	29629.70703125	38672.22265625	3103.27905273438	37865.57421875	46897.6015625	-0.396472965068163	0.798039607873655	0.712617948777315	0.972983092609076	-0.147143243230055	-0.0518995253031231	0.798039607873655	0.961495744832825	0.98771534158673	-0.0170526334220828	-0.448372496482596	0.798039607873655	0.677127738910056	0.831308759704647	-0.169329394725962	-0.0118174973689704	0.798039607873655	0.991234795859138	1	-0.00382346108681813	-0.568274737914149	0.798039607873655	0.598109081026182	0.766780421187967	-0.223219603691185	-0.556457244742057	0.798039607873655	0.605697233624505	0.831268136667217	-0.217744409867086	0.384655470649802
A0A0R4J2B2;Q6WVG3	Kctd12	BTB/POZ domain-containing protein KCTD12		2292755.75	2545744.75	2320691.25	2979296.5	2538074.75	2851224.75	2616793.5	2541922	2427313	2046812.875	2402963.5	2501332.5	2244744.5	2016831.5	2023690.125	0.230142493330881	6.85564644244257	0.0777405218908922	0.333155961698325	1.10935254817126	-0.279732095965319	6.85564644244257	0.0320735678422814	0.111951052086434	-1.49385272675601	-0.0495896026089876	6.85564644244257	0.703741902003178	0.847922483564893	-0.152586589562365	0.0774018896445403	6.85564644244257	0.552825687414368	1	0.257411785382181	-0.202054565024292	6.85564644244257	0.121417720315035	0.249371726766281	-0.915717925506019	-0.279456454712274	6.85564644244257	0.032243390957472	0.113862425712736	-1.49155929079136	-0.152740603717783
A0A0R4J2B6;Q8BX09;A0A087WST2	Rbbp5	Retinoblastoma-binding protein 5	ENSMUSG00000026439	1526845.75	1780065.125	1588916.25	1439954.75	1562079.875	1613700.5	1485396.25	1470333.25	1455128.875	1532781.375	1439317	1487281.875	1777175.5	1409448.75	1565420.375	-0.079179946664729	6.20307761389613	0.592115844058836	0.940520239258673	-0.227593317747149	-0.0626242027262984	6.20307761389613	0.671743158039406	0.863526313697632	-0.172796748327416	-0.141804149427441	6.20307761389613	0.337362927013757	0.537426988382381	-0.471902643969691	-0.156396152938771	6.20307761389613	0.29002516413744	0.892339568689249	-0.53756431874965	-0.0577186053447138	6.20307761389613	0.696118666228738	0.839072849435479	-0.157316720597136	0.0986775476439593	6.20307761389613	0.504337899578984	0.765202330395699	0.297278394602005	-0.0772162062384716
A2RTH5;A0A0U1RNF2	Lcmt1	Leucine carboxyl methyltransferase 1	ENSMUSG00000030763	1413442.625	1494147.5	1429290.375	1503599.25	1653398.875	1457868.625	1533051.75	1399583.25	1261901.375	1194541.75	1210772.375	1550048.75	1459721.375	1263690	1371558.125	0.0948597884489725	6.07692193993219	0.538424583467484	0.922052099188067	0.268875119251136	-0.237670894734218	6.07692193993219	0.123403125414227	0.308283089371323	-0.908673840846023	-0.142811106286199	6.07692193993219	0.354408862607813	0.555047187269393	-0.450495426363027	-0.0545129352572732	6.07692193993219	0.7236728867808	1	-0.140457698400707	-0.0968780132274882	6.07692193993219	0.529818778672289	0.717051548683556	-0.275872652816399	-0.0423650779664503	6.07692193993219	0.783493251470565	0.921858623949452	-0.105964739925087	-0.149372723715533
A0A0U1RNV1;A0A0U1RNF8;Q8K479	C1qtnf5	Complement C1q tumor necrosis factor-related protein 5	ENSMUSG00000079592	453807.84375	580131	547873.4375	433883.625	477467.875	387882.71875	482108.5625	417584.53125	469994.09375	281026.9375	246270.359375	266736.34375	343353.25	253352.90625	313176.5625	-0.277894334277381	4.24595911397833	0.204990944420529	0.596661232721848	-0.688265323700636	-0.723591105278051	4.24595911397833	0.00101720017570979	0.00655794936810544	-2.99259357347688	-1.00148544034079	4.24595911397833	5.9941276971257E-06	3.98814588943419E-05	-5.22227400921048	-0.213002835122517	4.24595911397833	0.331149210882196	0.926725832496693	-0.479976275525492	-0.811828376431416	4.24595911397833	0.000231808621884353	0.00114536260058924	-3.63487041493342	-0.598825541616238	4.24595911397833	0.0064575859463284	0.0323308372794581	-2.18992980493509	0.0648914994093544
A0A0U1RNK7;E9PX48;A2A9M5;A2A9M4;Q8R1A4	Dock7	Dedicator of cytokinesis protein 7	ENSMUSG00000028556	1121106.25	1019378.9375	1191023.25	1242120.375	1233288.875	1208978	1183171.125	1116036.125	1079603.25	1441084.25	1459667.375	1481184.125	1397786.75	1471966.25	1386837.5	0.149991838755188	5.92171364942172	0.312268891725297	0.745192747157598	0.505471278097577	0.237959826379811	5.92171364942172	0.109031526155304	0.283741228230608	0.962447908888324	0.387951665243972	5.92171364942172	0.00904755843664609	0.0281853655070298	2.04346860317627	0.0137151731142145	5.92171364942172	0.926368417189906	1	0.0332162598277348	0.340340693578559	5.92171364942172	0.0219807792644195	0.0609476253017114	1.65795691499541	0.326625520531572	5.92171364942172	0.0279071654315659	0.101830746502106	1.55428427314757	-0.136276665679071
J3QPY0;A0A0U1RNT4;Q8WUR0	1600014C10Rik	RIKEN cDNA 1600014C10 gene;Protein C19orf12 homolog	ENSMUSG00000054676	391898.75	410147.4375	375652.375	380458.875	378599.9375	396053.78125	360033.0625	371116.65625	414999.96875	342743.28125	366937.25	335281.75	360850.53125	288212.03125	304839.84375	-0.0228875649672116	4.12550846944099	0.91474374118038	0.99845330953563	-0.0387005533418995	-0.155550605796225	4.12550846944099	0.466950267726802	0.727520344755018	-0.330729371258185	-0.178438170887191	4.12550846944099	0.404042057105532	0.607221520875628	-0.393573426428491	-0.045458924599362	4.12550846944099	0.831609806511689	1	-0.0800803980216624	-0.319701851214911	4.12550846944099	0.135184672001521	0.270190053987126	-0.869072548353998	-0.274242926794884	4.12550846944099	0.199885162866977	0.440390263801951	-0.699219441620477	-0.0225713595906007
A0A0U1RP13;Q8VDP6	Cdipt	CDP-diacylglycerol--inositol 3-phosphatidyltransferase	ENSMUSG00000030682	315802.09375	370385.3125	314819.28125	321363.5625	376349.125	335043.5	340675.4375	255725.765625	363699.5	282596.875	299729.96875	275256.71875	348619.65625	285894.125	310011.15625	0.0507900323399772	3.93361998025454	0.835686683052289	0.993607520917948	0.077956518405983	-0.279452371330829	3.93361998025454	0.254129502623369	0.508427693930857	-0.594944913529862	-0.228662339100165	3.93361998025454	0.350637858274852	0.551146025992389	-0.455141195052745	-0.0659428509311962	3.93361998025454	0.787706255677355	1	-0.103635705507746	-0.0983504285159862	3.93361998025454	0.687967650386525	0.833877278332509	-0.162431982678632	-0.0324075775486861	3.93361998025454	0.894712328793617	0.967010894627883	-0.0483165782036471	-0.116732883269013
A0A0U1RP59;Q9JL16	Isg20	Interferon-stimulated gene 20 kDa protein	ENSMUSG00000039236	296676.9375	364376.5625	390872.875	995410.375	740705.125	1023419.6875	805965.875	1007655.4375	749506.4375	1834195.625	1655588.375	1795403.25	1048544.5	1130501.5	991124.1875	1.39712784072517	5.56028812077182	2.92673985666477E-13	2.94039797599588E-11	12.5336158781251	0.924703097106673	5.56028812077182	1.05917314281927E-06	1.74445237839195E-05	5.97503304005814	2.32183093939906	5.56028812077182	5.34012106345649E-32	4.59860711007367E-30	31.2724488971671	1.27942077754256	5.56028812077182	2.04988511267129E-11	1.74038133227923E-09	10.6882704786179	1.57925641486224	5.56028812077182	2.2407516258594E-16	6.65381812841403E-15	15.6496062797865	0.299835636638413	5.56028812077182	0.110859953213253	0.29054947737804	0.955225309030858	-0.117707064409507
A0A0U1RP62;Q9BCZ4	Selenos	Selenoprotein S	ENSMUSG00000075701	111734.5234375	119962.65625	122931.5625	96857.84375	70413.640625	86081.3046875	83334.6640625	94188.4296875	113304.8046875	148858.546875	141603.90625	114356.265625	81936.8203125	90547.0234375	84534.78125	-0.480519355965783	2.31431718530876	0.544213310365324	0.926176689690054	-0.264230840454974	0.66702172787804	2.31431718530876	0.400854256107155	0.667499738504557	0.397013500880267	0.186502370607225	2.31431718530876	0.81356438868416	0.90851540107227	0.089608069594213	-0.291956642421044	2.31431718530876	0.712131543861212	1	-0.147439776733428	-0.476514652068393	2.31431718530876	0.547558818064344	0.731210579373475	-0.261569222627094	-0.184558009335243	2.31431718530876	0.815473663142612	0.938285024131258	-0.0885900605422029	0.188562715467456
A0A0U1RP69;Q9DBT3	Ccdc97	Coiled-coil domain-containing protein 97	ENSMUSG00000002608	6691.79443359375	0	0	8717.830078125	0	20675.71484375	10185.7177734375	0	0	19924.3515625	23626.322265625	11702.3408203125	20287.251953125	40924.51953125	32315.11328125	2.12509189032061	-0.683953624008717	0.510935656238765	0.910035711973992	0.291633788514843	0.905606132481326	-0.683953624008717	0.77375618215398	0.918623908530914	0.111395868033688	3.03069830935747	-0.683953624008717	0.362041136198783	0.562760177670517	0.441242080822775	0.583037140209476	-0.683953624008717	0.852683028350829	1	0.0692123810496956	3.78221711311052	-0.683953624008717	0.26807991920196	0.456622139855727	0.5717357160671	3.19918000927327	-0.683953624008717	0.338767857164799	0.617132862795227	0.470097802940467	-1.5420549321635
A0A0U1RPF3;Q9Z0F4;Q8C2K4	Cib1	Calcium and integrin-binding protein 1	ENSMUSG00000030538	975367.1875	1420481.25	976376.6875	923306.9375	722875.8125	797328.625	998425.625	1022420.9375	918135.6875	970642	754545.25	1107016.125	802003.6875	700669.9375	858504.1875	-0.459273704537011	5.47253750087407	0.0202162915986877	0.132585871616976	-1.69429850680304	0.196740361278589	5.47253750087407	0.318999864290704	0.58554542690145	0.496209501700847	-0.262533343475492	5.47253750087407	0.183725727083789	0.342348897329546	-0.735830025249974	-0.203718115682795	5.47253750087407	0.302149907674399	0.906149076348894	-0.519777534119497	-0.525808826480378	5.47253750087407	0.00788349469937525	0.0253179041277752	-2.10328122004782	-0.322090710836749	5.47253750087407	0.103022019069205	0.276622151870453	-0.987069942884661	0.255555589029207
A0A0U1RPF7;H7BX14;Q8BMZ5;D3YY06;D3YWG5;D6RH65;D3YZ84	Tsen34	tRNA-splicing endonuclease subunit Sen34	ENSMUSG00000035585	210021.625	230417.34375	219643.5	116112.6484375	112723.2578125	119302.9921875	111391.609375	117285.046875	138146.578125	174986.265625	152305.609375	176908.515625	194208.078125	183610.609375	149131.078125	-0.917666327835485	2.93706580506526	0.0720003589920186	0.314505915944846	-1.14266533818173	0.520279573847357	2.93706580506526	0.305039599881087	0.569457636445709	0.515643777395905	-0.397386756396626	2.93706580506526	0.432871340408485	0.634414889370859	-0.363641167050036	-0.853461742365763	2.93706580506526	0.0939207751281469	0.509589948220045	-1.02723833184936	-0.340589483514343	2.93706580506526	0.501284740302102	0.6917913036953	-0.29991551562126	0.512872261497347	2.93706580506526	0.311939753698539	0.586846971226029	0.505929275092976	0.0642045882197057
A0A0U1RPM2;P16879	Fes	Tyrosine-protein kinase;Tyrosine-protein kinase Fes/Fps	ENSMUSG00000053158	555143.5	842368.5625	639552	578391.25	664478.125	636172.375	620154.5625	664627.25	796173	523956.46875	494949.09375	419364.78125	872697.125	437624.59375	628509.5625	-0.109630729401333	4.89928447958374	0.636744883778615	0.962220646632613	-0.196034535890287	-0.396391671774335	4.89928447958374	0.0881817238915425	0.241617923462827	-1.0546214152708	-0.5060224014242	4.89928447958374	0.0296665853777729	0.077215102183599	-1.52773243807586	0.0260474372897338	4.89928447958374	0.910652987369118	1	0.0406470833793418	-0.0889750033107911	4.89928447958374	0.701503128657226	0.842530555797122	-0.153970387706842	-0.115022440659896	4.89928447958374	0.620264299618385	0.837785076578867	-0.207423214683691	0.135678166729292
A0A0X1KG66;A0A0X1KG67;Q3TAS6;D3Z665	Emc10	ER membrane protein complex subunit 10	ENSMUSG00000008140	229012.53125	256033.609375	261506.046875	220515.546875	194690.859375	194431.828125	195302.234375	205732.203125	206457.546875	228953.984375	196411.453125	217300.5625	201100.40625	210037.71875	190726.1875	-0.287161889486889	3.35307272577565	0.435366256164261	0.861019616849792	-0.361145234756492	0.0630347779412798	3.35307272577565	0.863944589959915	0.954944865506692	0.0635141105839874	-0.224127112184797	3.35307272577565	0.542518139808733	0.733130431691082	-0.265585736028506	-0.303182621164721	3.35307272577565	0.410233260260888	1	-0.386969131480598	-0.323714413061055	3.35307272577565	0.379326362751473	0.583906872999458	-0.420986973274984	-0.0205317914940528	3.35307272577565	0.95549194136399	0.987942611070691	-0.0197729714408989	-0.0160207310329952
A0A140LHA2;Q9WVA3	Bub3	Mitotic checkpoint protein BUB3	ENSMUSG00000066979	4644373.5	4749854.5	5145006.5	4714307	4887464	4882108	4491793.5	4582009.5	4816679	5283353	5006062	4798089.5	5840175.5	5415162	5156516	-0.000153589758931501	7.88865476189236	0.998934100915343	1	-0.000463160976037357	0.0470831902474391	7.88865476189236	0.681959542395603	0.870129530152491	0.166241389325222	0.046929600490545	7.88865476189236	0.682940429647844	0.835514077413156	0.165617176557871	-0.071950702037849	7.88865476189236	0.531178799484417	1	-0.274759266943258	0.160404212507247	7.88865476189236	0.16278697030081	0.311517414912154	0.788380359599883	0.232354914562633	7.88865476189236	0.0432519607604316	0.143692866894412	1.36399419968741	-0.0717971122756346
A0A140LIH0;A0A140LHQ0;A0A140LHG7;Q8VCB2	Med25	Mediator complex subunit 25;Mediator of RNA polymerase II transcription subunit 25	ENSMUSG00000002968	84246.640625	96382.890625	96830.1015625	79553.9453125	78679.6875	51058.7109375	93041.8046875	88439.2578125	146752.234375	85652.921875	87493.1640625	50140.51171875	102905.5	88676.2421875	97350.7734375	-0.401868160962276	2.08020218611061	0.629932810074594	0.958469526579973	-0.200705770816258	0.0879482807957866	2.08020218611061	0.915901366985205	0.972931208272164	0.0381512927955328	-0.313919882668158	2.08020218611061	0.706467057946609	0.849829198103272	-0.150908084184223	0.237149911395778	2.08020218611061	0.775932908995248	1	0.110175828371693	0.0449445293754902	2.08020218611061	0.956962904528178	0.980086175331805	0.0191048967800641	-0.192205383285552	2.08020218611061	0.817529142665058	0.938865202654098	-0.0874967569881225	0.639018073234789
A0A140LJ01;A0A140LHG8;Q9CYN2;A0A140LHR3;A0A140LIK0;A0A140LJG6	Spcs2	Signal peptidase complex subunit 2	ENSMUSG00000035227	1566933.375	1496001	1466151.625	1587986	1662508.75	1782502.25	1491577.875	1440927.125	1689252.875	1758676.25	1796342.625	1607731.875	1928062.75	1825230.875	1728546.125	0.157120498770237	6.30550414800752	0.284400891294693	0.708051848354365	0.546069046888262	0.025678607042233	6.30550414800752	0.861085096979478	0.953632365348575	0.0649539271498257	0.18279910587007	6.30550414800752	0.213010531610434	0.382481971612779	0.671598923757383	0.0226205853650702	6.30550414800752	0.877489381098489	1	0.0567581304270779	0.2607054100524	6.30550414800752	0.0758218924108652	0.171695855541959	1.12020538037727	0.238084824721657	6.30550414800752	0.104890731452199	0.28035622555459	0.97926288603909	-0.134499913435615
D3YY42;A0A140LHN0;Q9CX30;D3Z5F9	Yif1b	Protein YIF1B	ENSMUSG00000030588	161813.03125	163254.6875	147455.234375	153954.25	173447.078125	131726.09375	137893.703125	167619.75	114955.5078125	149626.78125	132707.46875	209498	175034.546875	131883.796875	171550.671875	-0.0367865735293667	2.88583432622274	0.945457881054543	0.998583996028034	-0.0243578136545128	0.0815484192214586	2.88583432622274	0.879459795302492	0.960395588058591	0.0557840096202523	0.0447618456726535	2.88583432622274	0.933657469890413	0.968358895073058	0.0298124237920419	-0.175260012986226	2.88583432622274	0.744533195635362	1	-0.128115934097344	0.00363443363465653	2.88583432622274	0.994611197075538	0.997424105135808	0.00234665590135359	0.178894447325196	2.88583432622274	0.739429096236581	0.901632749450683	0.131103464114047	-0.138473439137012
A0A140LHN4;A0A140LI17;A2AER4;Q9R0M8	Slc35a2	UDP-galactose translocator	ENSMUSG00000031156	276789.71875	301152.1875	284252.90625	289583.53125	294948.34375	338065.125	261416.8125	312707.71875	306224.75	339929.1875	298608.5	297898.375	405224.25	343393.25	333155	0.103243248811333	3.89826122338135	0.667316613341212	0.967432550558159	0.175668062931934	0.00887198811161605	3.89826122338135	0.970536898638705	0.991733043996143	0.0129879486109585	0.112115237120275	3.89826122338135	0.640669881389969	0.806591070388207	0.193365692199173	0.0239709616055681	3.89826122338135	0.920500568809623	1	0.0359759387940736	0.311868790980036	3.89826122338135	0.19452662161858	0.359144402792281	0.71102095561905	0.287897829591971	3.89826122338135	0.231009881584502	0.483180973695829	0.636369442506841	-0.0792722873194074
A0A140LHU0;Q61072;E9Q638	Adam9	Disintegrin and metalloproteinase domain-containing protein 9	ENSMUSG00000031555	765579.75	742833.0625	785040.875	937054.3125	1206451.875	1046674.9375	1203814.625	974331.1875	1310744.625	1056776.75	1182994.625	1061412.25	1971614.125	1725142.5	1659915.25	0.481598726315433	5.81007711740451	0.00481790577201044	0.0476103868748835	2.31714169813097	0.0381735809128385	5.81007711740451	0.822792453575597	0.942162140510139	0.0847097001876999	0.519772307531131	5.81007711740451	0.00235591864032476	0.00861217559968324	2.62783971162183	0.598959812679755	5.81007711740451	0.000462583100977638	0.00964861914426714	3.33481023686202	1.20839678436104	5.81007711740451	2.75027956580362E-12	5.31368116111032E-11	11.5606231579098	0.609436971595021	5.81007711740451	0.000367516171313101	0.00310713531651525	3.43472354649127	0.117361086078356
A0A140LHU9;A0A140LI54;Q3TRM4	Pnpla6	Patatin-like phospholipase domain-containing protein 6	ENSMUSG00000004565	637699.1875	567191.0625	646443.1875	534947.125	480656.6875	543275.1875	486814	535386.5625	530654.9375	435878.125	448971.4375	409770.53125	550800.25	586522.0625	501497.5625	-0.243564968323657	4.65316067000894	0.198731291775548	0.586656330471598	-0.70173374448817	-0.27881908168586	4.65316067000894	0.141314666028146	0.339838436856918	-0.849812763526048	-0.522384050373293	4.65316067000894	0.00594993959198482	0.019641969255468	-2.22548744351529	-0.260371822443331	4.65316067000894	0.16952228677101	0.70718362951948	-0.77077319784202	-0.190076959244808	4.65316067000894	0.315775806978814	0.51265730257697	-0.50062114632925	0.0702948633814979	4.65316067000894	0.710556305444606	0.88849815180589	0.148401502289618	-0.0168068539014128
A0A140LIF0;Q3TYT1;P97478	Coq7	5-demethoxyubiquinone hydroxylase, mitochondrial	ENSMUSG00000030652	65208.046875	134169.4375	161679.0625	75773.453125	148358.953125	132828.453125	227392.578125	159346.328125	94219.8984375	155294.484375	129363.25	165196.890625	149848.796875	92483.8359375	114751.359375	-0.00621345729741053	2.67377872153688	0.993113804539815	1	-0.00300098126124383	0.316684925770255	2.67377872153688	0.660128284070834	0.859719326684188	0.180371658927355	0.310471468955411	2.67377872153688	0.666377610307209	0.824491838040201	0.176279603263008	0.410260127008244	2.67377872153688	0.56915704065378	1	0.244767887419617	-0.0301951302569262	2.67377872153688	0.96652772188451	0.985825568108262	-0.0147856850510397	-0.440455259089486	2.67377872153688	0.54117294729777	0.791793817065766	-0.266663921484893	0.416473583680192
E9Q5W5;A0A140LJ04;Q5SSH7	Zzef1	Zinc finger ZZ-type and EF-hand domain-containing protein 1	ENSMUSG00000055670	1542031	1848353.125	1537582.125	1309808.5	1386678.875	1366292.125	1294739	1358677.25	1206410.875	886701.625	952602.375	1144084.375	1422725.125	837250.125	1168098.25	-0.272871034346249	5.93888591501206	0.136247568174172	0.470659221177027	-0.865671240522608	-0.459913208903345	5.93888591501206	0.0121499329163701	0.0506499278145774	-1.91542611993651	-0.732784243436101	5.93888591501206	6.80866024299859E-05	0.000372099763778744	-4.16693833688531	-0.358430144257429	5.93888591501206	0.0504624415088148	0.3442622911036	-1.29703174097353	-0.540131875779241	5.93888591501206	0.00325217021344959	0.0118310694307026	-2.48782673219624	-0.181701731484455	5.93888591501206	0.320943218450459	0.597297227792333	-0.493571796551319	-0.0855591098073145
A0A140LJ78;Q91VM3;A0A140LHM4;A0A140LJJ0;A0A140LHZ1;F7CAT9;F6Q8K5;F6YHS5;A0A140LJ16;A2AEV2;A0A140LHC1;A2AEV5	Wdr45	WD repeat domain phosphoinositide-interacting protein 4	ENSMUSG00000039382	98018.9765625	113990.265625	81007.6015625	90266.65625	103843.2890625	109718.9765625	101772.7265625	104972.9140625	85036.53125	103588.875	88021.7734375	148282.296875	156933.5625	131702.1875	122600.96875	0.057866985363229	2.38246416180397	0.941246647014643	0.998583996028034	0.026296557867612	0.14268006851991	2.38246416180397	0.85581381840975	0.949888730873499	0.0676207054535663	0.200547054490501	2.38246416180397	0.798450770902555	0.901195015294544	0.0977518554609443	-0.0125970314786802	2.38246416180397	0.987202525558258	1	-0.00559374225470308	0.472769826751832	2.38246416180397	0.547905990826418	0.731512140133256	0.261293950945777	0.485366859433129	2.38246416180397	0.537340445286169	0.788867073595963	0.269750469121375	-0.070464016974572
E9Q394;A0A140LJJ5	Akap13	A-kinase anchor protein 13	ENSMUSG00000066406	71597.578125	59626.75	79858.5234375	85026.0390625	90859.6796875	68239.1640625	90960.359375	70701.7734375	54542.4453125	86767.3828125	114256.1796875	125766.828125	107670.6796875	100112.4140625	111228.3359375	0.214242199219712	2.06824836970877	0.795375557553282	0.991089260559033	0.0994277593179021	0.408115319876391	2.06824836970877	0.621698143918075	0.84070231835838	0.206420429217563	0.622357521591537	2.06824836970877	0.452727106632899	0.654288899252725	0.344163501730378	0.0276079206743303	2.06824836970877	0.973334502733475	1	0.0117378814934458	0.58252961325217	2.06824836970877	0.481963056557681	0.676218097176586	0.316986250035095	0.554921694206754	2.06824836970877	0.502840233990813	0.764465982722795	0.298569980188302	-0.186634279410935
A0A140T8M2;P01636	Igkv12-44	Immunoglobulin kappa variable 12-44;Ig kappa chain V-V region MOPC 149		91736.09375	0	145461.421875	80123.7421875	0	69380.671875	89335.21875	224480.90625	103157.75	69955.78125	170469.3125	30912.384765625	65614.2265625	0	45840.4609375	-0.665831736093925	1.92164755463657	0.786875364137119	0.989232919345359	-0.104094051572424	0.870636749433848	1.92164755463657	0.72437204470285	0.891671367259298	0.140038318525789	0.204805010263177	1.92164755463657	0.933500215851723	0.968358895073058	0.0298855772936908	0.805005958653977	1.92164755463657	0.744170997574425	1	0.128327259655561	-1.11596750270008	1.92164755463657	0.65256166446887	0.808316261627875	-0.185378442957968	-1.92097347175601	1.92164755463657	0.446872984798921	0.721411449482564	-0.349815899327979	1.47083769602548
A0A140T8M5	Igkv6-15	Immunoglobulin kappa variable 6-15		1555355.625	1478912.75	1359201.25	1077586.625	1100166	1085016.25	1160037.625	1171338.875	1009796.625	639821.5	559254	641997.5	403418.46875	506720.9375	742310.875	-0.424736555167876	5.53102360688222	0.0384117661135709	0.206995480601678	-1.41553572418747	-0.839502938586331	5.53102360688222	4.67610418158279E-05	0.000486831709958222	-4.33011582150881	-1.26423949416434	5.53102360688222	1.20808148251698E-09	1.43352660956936E-08	-8.91790377249132	-0.402025147075121	5.53102360688222	0.0499853682471801	0.343571037393388	-1.30115710405328	-1.41739687912542	5.53102360688222	1.12327933772045E-11	1.9915081905232E-10	-10.9495122297181	-1.01537173231256	5.53102360688222	9.16826463361549E-07	1.83000990766338E-05	-6.03771285968076	0.022711408254013
A0A140T8N0;P01639	Igkv9-120;Gm5571	Immunoglobulin kappa chain variable 9-120;Ig kappa chain V-V region MOPC 41		1233175.875	1585718.75	1404439.625	1090571.75	929878.4375	1006302.1875	1097350.375	1000759.5625	1174044	644047	641828.9375	566160.1875	808008.1875	671463.4375	703042.8125	-0.475047948585759	5.53588119104543	0.0065665662479583	0.059523701267207	-2.18266166992219	-0.718923403902862	5.53588119104543	4.10255852059152E-05	0.000436929730779605	-4.38694521527457	-1.19397135290698	5.53588119104543	1.45006714562453E-11	2.24704492386238E-10	-10.838611887214	-0.373450400227659	5.53588119104543	0.0324693688432759	0.257533362351667	-1.48852615333725	-0.966599551483633	5.53588119104543	3.96392832281764E-08	4.05680134634037E-07	-7.4018742071853	-0.593149151344191	5.53588119104543	0.000700074676938157	0.00530157054344624	-3.15485563133952	0.101597548533814
A0A140T8N2;P01642	Gm10881	Ig kappa chain V-V region L7		34683.49609375	0	27690.166015625	29886.45703125	23175.494140625	26632.802734375	22913.546875	24629.439453125	29758.365234375	12913.271484375	45768.5625	18164.77734375	17068.810546875	23030.716796875	15073.3837890625	0.352122451171734	0.167551744615449	0.821927805723964	0.993607520917948	0.0851663271711935	-0.0491409552246574	0.167551744615449	0.974922726701716	0.993393479172603	-0.0110298055291368	0.302981503795723	0.167551744615449	0.846400982502672	0.926221730325559	0.0724238411793512	0.297559836510242	0.167551744615449	0.849112048550098	1	0.0710349966156982	-0.195938431693492	0.167551744615449	0.900263229051372	0.956599108888009	-0.0456304881051924	-0.493498278547347	0.167551744615449	0.752696556951657	0.906182313821568	-0.123380070547786	-0.05456262156943
A0A140T8N5	Igkv6-23	Immunoglobulin kappa variable 6-23		565307.3125	577481.9375	323164.3125	465300.875	419174.625	336210.09375	531728.875	311558.15625	292814.90625	315953.40625	266984.84375	569232.125	62766.65234375	357719.78125	430180.03125	-0.260976046601913	4.21551827311591	0.577454898514554	0.93553266413419	-0.238481930208387	-0.104180747159674	4.21551827311591	0.823909450136644	0.942656025038811	-0.0841205158112484	-0.365156794141001	4.21551827311591	0.435980493141009	0.636548154498817	-0.360532941719348	-0.375447725643454	4.21551827311591	0.423194104826002	1	-0.373460390735086	-0.782690201670683	4.21551827311591	0.0965282113298179	0.207071906724606	-1.015345741223	-0.407242476089619	4.21551827311591	0.385121167607918	0.666334787124148	-0.414402610375788	-0.114471678691201
A0A140T8N9	Igkv6-32	Immunoglobulin kappa variable 6-32		146595.84375	223560.5	139617.078125	142426.6875	0	131888.53125	141488.5625	160607.5625	182720.859375	101756.671875	177759.03125	43696.73828125	32931.00390625	0	66570.0625	-0.890449566509143	2.43396225444426	0.650117548341857	0.964906581320275	-0.187008111079152	0.242956736107601	2.43396225444426	0.900870735463395	0.968167016112203	0.0453375207883072	-0.647492833876535	2.43396225444426	0.740711714126891	0.870711819960394	-0.130350787061054	-0.0774287082565927	2.43396225444426	0.968320310432655	1	-0.0139809587629531	-2.36166094287871	2.43396225444426	0.246643073887436	0.428709472143444	-0.607931075680053	-2.28423224394355	2.43396225444426	0.261232639014493	0.523333448979517	-0.582972562242572	0.813020860358596
A0A140T8P7;A0A075B5N4;A0A0G2JF28;A0A140T8M3	Igkv8-21;Igkv8-27;Igkv8-30	Immunoglobulin kappa variable 8-21;Immunoglobulin kappa chain variable 8-27;Immunoglobulin kappa chain variable 8-30	ENSMUSG00000076580	31909.234375	0	31335.447265625	27232.201171875	0	27280.06640625	30375.669921875	119426.1015625	10174.5703125	18853.5234375	0	29655.4921875	9860.3701171875	0	19970.232421875	-0.216361760605344	0.179499620673951	0.940224861197001	0.998583996028034	-0.0267682694869248	-0.201865981805887	0.179499620673951	0.944221641931994	0.98337388693263	-0.0249260495900765	-0.418227751054083	0.179499620673951	0.884860704195191	0.947582221511567	-0.0531250910657441	1.32655180074502	0.179499620673951	0.649987030375471	1	0.187095309038007	-1.09457745992497	0.179499620673951	0.706913078343043	0.845826128672462	-0.15063398353933	-2.42112930600669	0.179499620673951	0.420763115535037	0.699935345402673	-0.375962337822208	1.54291355557783
A0A140T8Q3;P01633	Igkv6-17;Igk-V19-17	Immunoglobulin kappa variable 6-17;Ig kappa chain V19-17		236618.609375	239740.40625	202898.6875	208650.953125	212289.6875	203105.859375	218150.015625	211468.03125	179933.421875	182150.46875	128251.6171875	173652.71875	97591.0625	145036.015625	182423.984375	-0.117677611007501	3.16970839679434	0.789501063255506	0.989720844048521	-0.102647280771978	-0.382454858691245	3.16970839679434	0.386221080048467	0.652688721763992	-0.413164026002291	-0.500132470448138	3.16970839679434	0.257657900364147	0.440363431640227	-0.588956536564244	-0.163088068991619	3.16970839679434	0.711434807811424	1	-0.1478648902458	-0.682498667128563	3.16970839679434	0.123211996243137	0.251898593446858	-0.909347006063112	-0.519410598738501	3.16970839679434	0.239856725483916	0.494478912864926	-0.620048099588733	-0.0454104576704634
A0A140T8S5;Q8K327	Champ1	Chromosome alignment-maintaining phosphoprotein 1	ENSMUSG00000047710	401994.03125	356867.75	362523.78125	404773.96875	373143.25	379143.90625	396185.65625	382314.9375	392818.625	580217.9375	601152.125	542616.5	442829.625	483220.40625	537718.6875	0.0492767851044879	4.40255144710535	0.799783416525085	0.992055386431882	0.0970276051866354	0.564695637506553	4.40255144710535	0.00376185513943504	0.0194480812868906	2.42459793216557	0.613972422941994	4.40255144710535	0.00164106116371812	0.00628482636270194	2.78487523212774	0.0558249464531577	4.40255144710535	0.773859761873358	1	0.111337734617832	0.3729475280164	4.40255144710535	0.0552375641410353	0.130988212683777	1.25776548113308	0.317122581716625	4.40255144710535	0.102957793621489	0.276572896591058	0.987340772905142	0.00654816128135944
A0A171EBK7;Q9D659;E9Q251	Vsir	V-type immunoglobulin domain-containing suppressor of T-cell activation	ENSMUSG00000020101	5274608.5	6108451.5	5448249	4595972	3955665	4128773.25	4904138.5	4999394.5	5031630.5	1974489.75	1581511.25	1739781.5	1843102.625	1862653.5	2222305	-0.403525737955229	7.47203275383125	0.00179530945616364	0.0224502265770035	-2.74586068161446	-1.27279348371983	7.47203275383125	2.71795433957558E-22	5.11994648717549E-20	-21.5657578434964	-1.67631922182439	7.47203275383125	1.10157650197715E-36	1.38339649039964E-34	-35.957985336704	-0.178348494994885	7.47203275383125	0.167057738538349	0.699384018599047	-0.777133401937485	-1.51612059375695	7.47203275383125	1.39854849340295E-30	1.30253108998868E-28	-29.8543224702634	-1.33777209887265	7.47203275383125	2.19223767997477E-24	6.95516249204628E-22	-23.6591123619095	0.225177242990571
A0A171KXD3;Q9JIF0;A0A140LJF4;A0A140LJ70;A0A140LHF7	Prmt1	Protein arginine N-methyltransferase 1	ENSMUSG00000052429	3315194	2676855.75	3039063.25	3681019	4581694	3700180.5	3384077	3557868.75	2496772.5	5505745.5	5368751.5	6791970	4952809.5	4340093	4707827	0.410047904140543	7.62665854232642	0.00680888453431219	0.0614687595053275	2.16692403056483	0.547114047301175	7.62665854232642	0.000311048968379911	0.00237042121541606	3.50717123469313	0.957161951531495	7.62665854232642	3.59512020930838E-10	4.62076431166544E-09	9.44428658362144	0.0561285075868888	7.62665854232642	0.71062281261547	1	0.148360854778031	0.617585151031689	7.62665854232642	4.76053464225975E-05	0.000277797704003309	4.32234427014835	0.561456643479525	7.62665854232642	0.000215716269448863	0.00196129362328468	3.66611709891504	-0.35391939659034
A0A1B0GR08;Q921G8	Tubgcp2	Gamma-tubulin complex component;Gamma-tubulin complex component 2	ENSMUSG00000025474	188417.359375	103883.4140625	182949.96875	186405.171875	187369.171875	186366.625	171496.328125	298303.4375	171009.5	134284.15625	126334.1484375	167223.34375	175480.609375	133303.078125	144527.53125	0.240366383326115	3.02578048412595	0.62868268829415	0.958204613157304	0.201568498424804	-0.404279798082735	3.02578048412595	0.416501731805176	0.682433389323621	-0.380383188466394	-0.163913414522218	3.02578048412595	0.741499987617865	0.87117816954069	-0.129888851887781	0.422759114063992	3.02578048412595	0.395592772475311	0.996583976911368	0.402751651611673	-0.0860199801987674	3.02578048412595	0.862540056112852	0.936827289774463	-0.0642207272751687	-0.508779095778582	3.02578048412595	0.306985624729677	0.581007643915382	-0.51288196083144	0.182392729854997
A0A1B0GR11;Q93092	Taldo1	Transaldolase	ENSMUSG00000025503	27092978	34778164	24580458	29540786	34528408	30881972	30895142	35973556	32434262	70606160	56922460	70697096	62169860	54200672	60008856	0.14115917848778	11.025010803732	0.279376188081736	0.705224582838561	0.553810612629152	1.04665665246484	11.025010803732	2.0735668835431E-15	1.62330664597374E-13	14.6832819517708	1.18781583096022	11.025010803732	2.69819776538832E-19	8.93666820316529E-18	18.5689262217252	0.194067314976672	11.025010803732	0.13704110140496	0.626770682298255	0.863149159585932	1.01537410891412	11.025010803732	1.31465356727529E-14	3.30197154313978E-13	13.8811886757997	0.821306793940637	11.025010803732	4.01822329383052E-10	1.7057640855782E-08	9.39596593304722	0.0529081364862447
A0A1B0GR18;Q8VI63;A0A1B0GRX6	Mob2	MOB kinase activator 2	ENSMUSG00000025147	1070458.625	989639.0625	1033614.25	1055603.75	1239796.5	1112487.625	1122392.5	1025981.875	1177868.5	1142131.5	1135365.125	1036106.1875	1244728.25	1172193.875	1237567.75	0.144503012751635	5.74184273808911	0.355498623340804	0.792219679234804	0.449162076725073	-0.0518685609111956	5.74184273808911	0.740104557900497	0.900191742337408	-0.130706921199412	0.0926344519039752	5.74184273808911	0.553588203230593	0.742221905932832	0.256813173114964	0.0978892284975303	5.74184273808911	0.531321809674392	1	0.274642356823486	0.226628871534942	5.74184273808911	0.147431202953892	0.289861477953706	0.831410590855735	0.128739643038744	5.74184273808911	0.410383135560312	0.690809701524033	0.386810494591136	-0.0466137843106878
A0A1B0GR53;A0A1B0GSF3;A0A1B0GS34;A0A1B0GT05;A0A1B0GR52;O35153	Bet1l;Gm45785	BET1-like protein;Predicted gene 45785	ENSMUSG00000025484	83100.2265625	144023.328125	119810.8359375	90308.53125	76933.8828125	108407.78125	78389.1171875	107789.9453125	132613.328125	144572.46875	127544.2421875	83476.71875	153964.625	84881.7109375	100198.7890625	-0.324473953213701	2.38062133790358	0.686899895025861	0.969086764194817	-0.16310654999377	0.359275464372247	2.38062133790358	0.655457309978433	0.857494061750848	0.183455588710043	0.0348015101624422	2.38062133790358	0.965485812739207	0.986556527754888	0.0152541035462591	-0.125902446700573	2.38062133790358	0.875614041833044	1	-0.0576872824607654	-0.0509310326464133	2.38062133790358	0.94950641613491	0.976475746832906	-0.0225020962428438	0.0749714146039908	2.38062133790358	0.925730989906316	0.978914933680293	0.0335151975216265	0.198571507629258
A0A1B0GR84;Q9D938	Tmem160	Transmembrane protein 160	ENSMUSG00000019158	75690.890625	0	91239.0546875	92686.3125	55291.44140625	102370.015625	73819.34375	78111.640625	78192.5859375	65033.44140625	99730.9921875	74113.03125	92230.203125	162011.734375	50859.078125	0.585670499216646	1.92450044999634	0.694834106361886	0.969775409388619	0.15811887208846	-0.0747210657685059	1.92450044999634	0.959959261435956	0.986975000500758	-0.0177471970739481	0.510949438009135	1.92450044999634	0.731966423481512	0.866174636974195	0.135508840295636	0.453279610075557	1.92450044999634	0.761121535973171	1	0.118545989499957	0.851445604329837	1.92450044999634	0.569802239448662	0.748804861433734	0.244275848219944	0.398165993285208	1.92450044999634	0.789344588181531	0.924275287015981	0.102733364248654	-0.132390893026638
A0A1B0GQZ3;A0A1B0GR78;A0A1B0GRA5;P70302	Stim1	Stromal interaction molecule 1	ENSMUSG00000030987	2963135	2692108	3018863	2561977.5	2655281.5	2488922.5	2596137.25	2573999	2497321.5	1911537.25	2069975.5	2229630.75	2209237.75	2133788	1965319	-0.165994338519873	6.8644314413888	0.178979637560279	0.557589528320793	-0.747196375714178	-0.324025132189703	6.8644314413888	0.00875949223892872	0.0385381170494497	-2.05752106782994	-0.4900194707734	6.8644314413888	7.53103203570118E-05	0.000407880153739503	-4.12314550498149	-0.184676220500066	6.8644314413888	0.134899925974102	0.622170431348041	-0.869988288645721	-0.474142510337025	6.8644314413888	0.000127537619980912	0.000667358310108455	-3.89436169177719	-0.289466289849721	6.8644314413888	0.0191693443394425	0.0767282919509691	-1.717392741302	-0.018681881948723
A0A1B0GRH2;A0A1B0GRT6;P49446	Ptpre	Receptor-type tyrosine-protein phosphatase;Receptor-type tyrosine-protein phosphatase epsilon	ENSMUSG00000041836	34224.02734375	49092.546875	0	38174.1171875	54043.875	71929.21875	35614.640625	24000.095703125	28114.525390625	55440.68359375	28378.453125	86468.4296875	37923.58203125	43084.0078125	14564.470703125	0.983666608619629	0.933801833242085	0.52631959682967	0.91378298666165	0.278750459288172	0.0264334788364688	0.933801833242085	0.986298811059587	0.994548215635194	0.0059914903992214	1.01010010170379	0.933801833242085	0.515462526037434	0.71217238298273	0.287802902304281	0.0668771932627129	0.933801833242085	0.96534356233396	1	0.0153180952867583	0.176645633085267	0.933801833242085	0.908640272641344	0.961432958308236	0.0416080183487066	0.109768440067286	0.933801833242085	0.943145019891759	0.983101881360457	0.0254215241275286	-0.916789422954508
A0A1B0GRP7;Q9Z2Y8;Q6P8V7;A0A1B0GRR5;Q80ZV3	Plpbp	Pyridoxal phosphate homeostasis protein;Proline synthetase co-transcribed	ENSMUSG00000031485	3269628.75	3433475	3392432.25	3578735.5	3125674.5	3186999.25	3494500	3334220.75	3534289.25	3127687.75	3387124.5	3487861.75	3765015	3744404	3536281.25	-0.0247301507547285	7.35482962740503	0.829579037743543	0.993607520917948	-0.0811422304706623	0.00425397610886829	7.35482962740503	0.970465697843286	0.991733043996143	0.0130198106111718	-0.020476174649671	7.35482962740503	0.858552871063652	0.932160790124585	-0.0662329551283699	0.0315467924425545	7.35482962740503	0.783646412232029	1	0.105879850396348	0.116199396292454	7.35482962740503	0.311906910609403	0.508842992463729	0.50597500290787	0.0846526038534794	7.35482962740503	0.46128144539452	0.734550201592302	0.336034014121058	0.0562769431973368
A0A1B0GRU3;E9Q8K8;Q6ZPZ3	Zc3h4	Zinc finger CCCH domain-containing protein 4	ENSMUSG00000059273	1154199	1311480	1231433.25	1165131.75	1067844.25	1118816.875	1242072.125	1133258.875	1185829.625	975063.6875	922492.3125	939580.8125	990047.375	1034302.125	1024924.375	-0.136215216954831	5.71596770670627	0.37272704351353	0.809805565880999	-0.428609095513913	-0.252691134463798	5.71596770670627	0.0983653951802197	0.263630267796782	-1.00715765894166	-0.388906351535505	5.71596770670627	0.0110347817797517	0.0333756470488427	-1.95723625088354	-0.0599613657659935	5.71596770670627	0.69473473448837	1	-0.158180987264231	-0.290050584732358	5.71596770670627	0.0578521259896857	0.136597185846387	-1.23768067666688	-0.230089219008191	5.71596770670627	0.132283044736275	0.32747523354015	-0.878495817561289	0.0762538512315788
A0A1B0GRV0	Bpnt1	3'(2'),5'-bisphosphate nucleotidase 1		4514068.5	4703716.5	4917156.5	4644957	5444708.5	5099025	5167623.5	4638454.5	5047606	5222798	5194083.5	4850562	5876399	5100289.5	5329631.5	0.109385286827309	7.91456620048474	0.341123473405607	0.775081906403693	0.467088394870613	-0.00425536925091846	7.91456620048474	0.970455682664595	0.991733043996143	-0.01302429254113	0.105129917588541	7.91456620048474	0.360232064991145	0.561105655753649	0.443417632357899	0.0654614628879579	7.91456620048474	0.56885741075202	1	0.244996579798337	0.191841390427737	7.91456620048474	0.0950924966148301	0.204866894065117	1.02185375022701	0.126379927542167	7.91456620048474	0.27141763623655	0.53854690955692	0.566361936074346	-0.0439238239484569
A0A1B0GRV3;P48377	Rfx1	MHC class II regulatory factor RFX1	ENSMUSG00000031706	449916.6875	507495.125	466815.65625	421431	482927.75	493053.8125	413447.21875	461995.84375	551497.25	430884.09375	444101.5625	419096.03125	713738.125	496185.84375	476367.15625	-0.021562109794571	4.52405161016574	0.917230669007036	0.99845330953563	-0.0375214324006225	-0.122666315997487	4.52405161016574	0.554419717011109	0.796274088950127	-0.256161333163822	-0.144228425876142	4.52405161016574	0.487040896417937	0.684829816917618	-0.312434569908719	-0.00305492772521234	4.52405161016574	0.988255852947476	1	-0.00513060486734486	0.225361413270012	4.52405161016574	0.27762133371732	0.468989979676717	0.556547163722535	0.228416341118974	4.52405161016574	0.271166481441847	0.53840301387729	0.566763994098824	0.0185071820833948
A0A1B0GRX7;Q99KH2;P63034;A0A1B0GRB2;A0A1B0GRB8;A0A1Y7VIW9	Cyth2	Cytohesin-2	ENSMUSG00000003269	93955.5	105690.3671875	80936.390625	129010.078125	93952.3125	92802.0625	100272.6484375	103648.859375	106068.6640625	135136.0625	118015.234375	133165.875	73777.8046875	105229.5859375	117841.25	0.174299478960861	2.34060111575801	0.825437563656391	0.993607520917948	0.0833157713230482	0.278357150457504	2.34060111575801	0.724783604272291	0.891678374049172	0.13979163963396	0.452656630901705	2.34060111575801	0.567442505469898	0.752249575313571	0.246078135583484	0.137455949948738	2.34060111575801	0.86190194142433	1	0.0645421410439022	0.0738513379417547	2.34060111575801	0.925530238157716	0.968495345970372	0.0336093877695176	-0.0636046126241627	2.34060111575801	0.935838330011371	0.981858796742336	-0.0287991709716632	-0.036843529798921
A0A1B0GRZ8;Q8BGF6	Elmod2	ELMO domain-containing protein 2	ENSMUSG00000035151	180787.359375	179904.34375	197774.671875	195628.46875	212675.46875	191493.4375	186870.9375	265148.8125	212980.890625	246096.171875	192436.609375	222199.203125	269827.0625	214760.875	246440.96875	0.108226696147758	3.35518507838411	0.77392042163949	0.985508217083194	0.111303693347632	0.125381672575402	3.35518507838411	0.739306797943425	0.899846238930178	0.13117530043613	0.233608369160622	3.35518507838411	0.535404322361773	0.727458187811652	0.271318127040963	0.245542312881279	3.35518507838411	0.514786769699176	1	0.288372623229338	0.373791219524478	3.35518507838411	0.321754443239887	0.520401337228344	0.492475447030442	0.128248906410133	3.35518507838411	0.733570092353325	0.898589822537257	0.134558383159585	0.137315616317747
A0A1B0GS41;Q9QYY0	Gab1	GRB2-associated-binding protein 1	ENSMUSG00000031714	641955.3125	673446.3125	622432.125	557323.25	600584.0625	589400.375	587791.125	544464.75	587975.5	434335.71875	385492.8125	410458.3125	477638.5625	469018.78125	476714.6875	-0.144081006624483	4.6828227081516	0.43165910079082	0.858923818711028	-0.364859098302994	-0.519370936716664	4.6828227081516	0.00469024277767698	0.0232889484875098	-2.32880467662893	-0.663451943700326	4.6828227081516	0.000311028760803407	0.00145452394889289	-3.507199449942	-0.178162901166957	4.6828227081516	0.33092131616672	0.926518204297717	-0.480275257030487	-0.458266203072051	4.6828227081516	0.0125464188102491	0.0379667733876414	-1.90148021943344	-0.280103301959716	4.6828227081516	0.126551321796967	0.317854736580048	-0.897733314384582	-0.0340818944144801
A0A1B0GS63;Q8K221;D3Z2F3;A0A1B0GSM3	Arfip2	Arfaptin-2	ENSMUSG00000030881	75825.203125	76607.8125	77018.25	65450.6328125	63402.796875	49336.82421875	56269.47265625	70366.8671875	73355.296875	64584.921875	79239.59375	60404.59375	66091.671875	34756.62890625	66689.9609375	-0.360301283351284	1.64227966401125	0.682299034441327	0.969086764194817	-0.166025243313528	0.188835824136171	1.64227966401125	0.829982993642123	0.945129501989759	0.0809308062300104	-0.171465461526954	1.64227966401125	0.84540543356146	0.926191193431677	-0.0729349652150959	-0.204515556768982	1.64227966401125	0.816118171202618	1	-0.0882469522933509	-0.468461255485602	1.64227966401125	0.594902853125822	0.765507072286121	-0.225553948214337	-0.263945698995916	1.64227966401125	0.764151713990011	0.912862967089137	-0.116820408430161	0.155785728679452
E9Q3Z5;A0A1B0GS91;Q8K4L3;Q8K4L2	Svil	Supervillin;Archvillin	ENSMUSG00000024236	1281775.75	1214357.25	979452.5625	1153538.75	1228787.75	1268731.875	1221066	1138603.375	1277479	1057744.875	1030393	973389.375	1082870.625	1123577.375	1267363.5	0.0755057751817229	5.78514331162522	0.648429608538487	0.964906581320275	0.188137162652489	-0.26581253797053	5.78514331162522	0.108695566979883	0.283275779401097	-0.963788167739221	-0.190306762805173	5.78514331162522	0.250627461976073	0.431739575992756	-0.600971343831767	0.0584333988811069	5.78514331162522	0.724193358772713	1	0.140145462205542	-0.0128671499571793	5.78514331162522	0.938066038564127	0.973869777165108	-0.0277665868080927	-0.0713005488704794	5.78514331162522	0.666792905974763	0.863093759333449	-0.176009029288549	-0.0170723763287856
A0A1B0GSA5;Q80Y98;A0A1B0GS27	Ddhd2	Phospholipase DDHD2	ENSMUSG00000061313	167482.890625	133632.8125	153141.8125	100541.7734375	121557.15625	112991.1015625	116586.34375	110607.328125	112895.59375	170348.09375	190082.9375	178443.359375	162862.96875	152390.65625	157218.71875	-0.43441483147815	2.76963115892553	0.45964884730418	0.880166217137737	-0.337573824658688	0.673770842733946	2.76963115892553	0.25267533819817	0.506527083025796	0.597437144336982	0.239356010443158	2.76963115892553	0.683317879560477	0.835574304683442	0.16537721546513	-0.424919712805504	2.76963115892553	0.46948245036709	1	-0.328380637372701	0.0421179671494448	2.76963115892553	0.942747146038989	0.97402040835782	0.0256047736520104	0.467037681954045	2.76963115892553	0.426773719344168	0.704009798044518	0.369802332207323	0.0094951202989261
A0A1B0GSD0;Q9CRB3;A0A1B0GR99;A0A0A0MQC3	Urah	Transthyretin;5-hydroxyisourate hydrolase	ENSMUSG00000025481	308418.28125	132823.453125	351343.21875	203378.703125	205194.296875	182965.984375	211469.90625	199362.3125	134368	81660.421875	228116.703125	182387.390625	128086.3046875	162117.78125	83194.4296875	-0.418959803139511	3.15646227831461	0.423014427477749	0.853390551819233	-0.373644820173134	-0.272408839359341	3.15646227831461	0.60204548715515	0.829867174804435	-0.220370694665466	-0.691368643837841	3.15646227831461	0.187423474794279	0.347833200132023	-0.727176014648176	-0.548190197484098	3.15646227831461	0.295075647580028	0.900138554817314	-0.530066631089751	-1.10347055719635	3.15646227831461	0.0366936821914637	0.0934077349029321	-1.43540870483729	-0.555280359934053	3.15646227831461	0.288914615368933	0.55945303612076	-0.539230487877063	-0.129230393294194
A0A1B0GSE5;Z4YJJ5;Q80TQ2	Cyld	Deubiquitinating enzyme CYLD;Ubiquitin carboxyl-terminal hydrolase CYLD	ENSMUSG00000036712	117690.25	120830.390625	111351.765625	115468.8125	105773.6796875	130151.3125	122560.71875	147593.1875	94489.9453125	189173.3125	158351.859375	174882.359375	95729.84375	101074.625	127854.6875	0.0112505074344692	2.6075027228314	0.98746680691717	0.999544429729254	0.00547749399516605	0.558471949667507	2.6075027228314	0.436758181104285	0.69927710908277	0.359758951313159	0.569722458001621	2.6075027228314	0.427633435464238	0.629707116434929	0.368928345862858	0.0528638816569183	2.6075027228314	0.941144611914581	1	0.0263436397702188	-0.117853915966793	2.6075027228314	0.869269175392007	0.940061964932329	-0.0608457203454986	-0.170717798173614	2.6075027228314	0.811586329454311	0.935419195784051	-0.0906652769326291	0.0416133741001474
A0A1B0GSG3;D3Z197;D3Z357;Q6P2L6	Nsd3	Histone-lysine N-methyltransferase NSD3	ENSMUSG00000054823	122576.609375	149727.53125	147100.796875	117590.4453125	105575.5078125	112717.1484375	125168.296875	98351.7890625	122585.53125	83486.5078125	78593.890625	78133.8984375	95562.671875	106679.21875	81426.7890625	-0.314718045751551	2.3725677576751	0.686415412328653	0.969086764194817	-0.163412973681873	-0.495525586873724	2.3725677576751	0.525585926186337	0.774803137454806	-0.279356272560617	-0.810243635144304	2.3725677576751	0.301224817940227	0.494629039102068	-0.521109249435253	-0.282491829507764	2.3725677576751	0.71701423677419	1	-0.144472221053138	-0.577465216122006	2.3725677576751	0.459849615179717	0.658426004822644	-0.337384172613726	-0.294973386683162	2.3725677576751	0.705104988594747	0.886417699947681	-0.151746212692824	0.0322262174200343
D3Z0B9;A0A1B0GSU0;Q571I9	Aldh16a1	Aldehyde dehydrogenase family 16 member A1	ENSMUSG00000007833	1539845.625	1608990	1668661.125	1324066.875	1398439.125	1449770.5	1456063.5	1297951.5	1382659.375	1441887.125	1252718.5	1194216.125	1059754.875	1195558.875	1101173.75	-0.20196036701007	6.02087779221418	0.178428460976145	0.557589528320793	-0.748535870481002	-0.113567636194925	6.02087779221418	0.449122017274246	0.710952605075934	-0.347635654030294	-0.315528003297628	6.02087779221418	0.0356366382511859	0.0901837344156795	-1.44810327146515	-0.225930097449083	6.02087779221418	0.132283008617691	0.616523547489897	-0.878495936141141	-0.533385774777806	6.02087779221418	0.000392291929737978	0.00183029083007781	-3.40639062612057	-0.307455677348508	6.02087779221418	0.0406196086279924	0.137020145948259	-1.39126426536061	-0.0239697303689245
Q564E2;A0A1B0GSX0;P06151;A0A1B0GSR9;D3YZQ9;A0A1B0GT41;A0A1B0GQX5	Ldha	L-lactate dehydrogenase;L-lactate dehydrogenase A chain	ENSMUSG00000063229	18373550	33827796	22105586	13758868	21908334	27276806	15076016	25585268	30366120	27996792	31141316	29106610	67824744	27223910	31825130	-0.230530955372999	10.3927260560111	0.437072052214306	0.862977507614752	-0.359446962801488	0.474601265246807	10.3927260560111	0.110219549579069	0.28589518272786	0.957741368085767	0.244070309872356	10.3927260560111	0.410657473520003	0.613203258626517	0.386520269076864	-0.0690295018115853	10.3927260560111	0.815902105901808	1	-0.0883619459239292	0.748964692144682	10.3927260560111	0.0119963765460719	0.0366333119654112	1.92094991092562	0.817994193964402	10.3927260560111	0.00612686879851798	0.0309838633535792	2.21276141960109	0.161501453564821
A0A1B0GSX7;Q6PFD9	Nup98	Nuclear pore complex protein Nup96;Nuclear pore complex protein Nup98-Nup96		5202647.5	5232194	5279153.5	7433486.5	5822398.5	6024625.5	5619417	6160001.5	5598584.5	5294363.5	5317927	5922084.5	4984554	5702806	5583773	0.299299648525102	8.08421376368762	0.0109670896784926	0.0874393986247572	1.95990860526585	-0.23426616115714	8.08421376368762	0.0464022276068902	0.148231387394984	-1.33346117000205	0.0650334873879314	8.08421376368762	0.580133762426768	0.761551898934791	0.236471858874824	0.138766097937261	8.08421376368762	0.237920967752835	0.823072678684708	0.62356728230875	0.0387463755575594	8.08421376368762	0.741706632961867	0.868111350155365	0.129767837145875	-0.100019722392613	8.08421376368762	0.394912911604546	0.676480543095255	-0.403498666853634	-0.160533550607538
A0A1B0GT26;O55003	Bnip3	BCL2/adenovirus E1B 19 kDa protein-interacting protein 3	ENSMUSG00000078566	39840.671875	98382.6796875	11141.083984375	102131.2734375	492912.84375	176351.953125	321470.25	225088.359375	502658.8125	881678.8125	617216.25	756312	1133364.25	979310.5625	990282.4375	2.37870403842971	4.54000966697919	2.31075687159377E-05	0.000548395370943593	4.63624574680988	1.52994499407271	4.54000966697919	0.00511437613352148	0.0249833544026479	2.29120733522524	3.90864904620982	4.54000966697919	7.45827990317055E-11	1.0504325059886E-09	10.1273613219507	2.80881741129304	4.54000966697919	8.95867257365427E-07	3.41790368822708E-05	6.04775633594559	4.36394107818739	4.54000966697919	1.11303392416713E-12	2.23645616495983E-11	11.9534915985996	1.55512365974744	4.54000966697919	0.00445740837698527	0.024141291730878	2.35091757507996	0.430113361032045
Q3LRV6;A0A1B0GT29;Q61418	Clcn4	Chloride channel protein;H(+)/Cl(-) exchange transporter 4	ENSMUSG00000000605	92059.328125	117864.71875	119441.515625	83087.1484375	98971.8046875	79922.3203125	88430.75	53909.78125	116684.296875	85456.0234375	90824.6875	56704.484375	89184.3515625	70745.7890625	62826.13671875	-0.323807992410218	2.05756207925469	0.699681945673156	0.971082623117177	-0.155099332312932	-0.176269729288719	2.05756207925469	0.833561607782067	0.945668422065341	-0.079062296338655	-0.500077723983223	2.05756207925469	0.551910037563392	0.741125797824042	-0.258131707368417	-0.351275924093445	2.05756207925469	0.67565689992716	1	-0.170273783784518	-0.580572062038995	2.05756207925469	0.490145292931582	0.682321100405029	-0.309675163715934	-0.229296137583937	2.05756207925469	0.784626773192404	0.922154452876548	-0.105336876870076	-0.0274679299885118
A0A1B0GT50;Q9Z0M9;A0A1B0GSF2	Il18bp	Interleukin-18-binding protein	ENSMUSG00000070427	42084.6640625	90675.5	48853.92578125	180772.609375	53185.29296875	160271.734375	132245.25	159800.15625	106189.109375	41218.66015625	59381.70703125	61019.8203125	22277.234375	53878.5390625	40721.3046875	1.12396628836849	1.99801708410808	0.212940647526355	0.606046375490496	0.671741429630577	-1.29648523824161	1.99801708410808	0.152372444705494	0.359491622968577	-0.817093564455491	-0.172518946178439	1.99801708410808	0.846629352039454	0.926221730325559	-0.0723066789191869	1.12867751849189	1.99801708410808	0.211073855609598	0.785470493420994	0.67556555668596	-0.638870664529071	1.99801708410808	0.475426088789965	0.671320792510168	-0.322916990242156	-1.76754819429507	1.99801708410808	0.0540451325922751	0.170122224159914	-1.26724341333886	0.00471122376510313
A0A1B0GT81;Q07813;A0A1B0GTA4;A0A1B0GS13	Bax	Apoptosis regulator BAX	ENSMUSG00000003873	923286.875	864151.9375	1205960	1006513.375	1055903.375	1074452.5	1027659.9375	855585.8125	1022654.25	1630184.625	1669096.75	1531631	1512490.75	1558661.25	1222441.5	0.073118358858199	5.85338968736164	0.672134275833735	0.967588349987037	0.172543956963612	0.611732712851034	5.85338968736164	0.000418847608302774	0.00303098845480087	3.37794396011623	0.684851071850748	5.85338968736164	7.94946178730752E-05	0.000429770005864482	4.09966227394918	-0.0486972754088422	5.85338968736164	0.778039697163692	1	-0.108998243859521	0.505724937268391	5.85338968736164	0.00350073068710861	0.0126131604552567	2.45584129843276	0.55442221282322	5.85338968736164	0.0013766647732123	0.00925143283492053	2.86117180038821	-0.121815634276116
A0A1B0GT92;Q9Z1E4	Gys1	Glycogen [starch] synthase;Glycogen [starch] synthase, muscle	ENSMUSG00000003865	114763.3203125	153242.21875	90789.875	90335.828125	164731.171875	88145.9296875	88645.8125	127583.40625	106581.484375	273283.15625	158319.78125	248599.6875	259644.0625	207478.6875	284831.15625	-0.0576185708183753	2.96541453436994	0.913866776463753	0.99845330953563	-0.0391171111192712	0.968204946441665	2.96541453436994	0.0716664977651019	0.207495508418844	1.14468381833574	0.910586376671641	2.96541453436994	0.0899254097233312	0.19571967842258	1.04611757474741	-0.158444650597511	2.96541453436994	0.766173471851995	1	-0.115672889194163	1.05523776978735	2.96541453436994	0.0500111758683667	0.120828604462731	1.3009329341518	1.21368242291949	2.96541453436994	0.0246689858136515	0.0931383369920201	1.60784870477004	-0.100826079341906
A0A1B0GX25;Q9Z2V5;B1AUA8	Hdac6	Histone deacetylase 6	ENSMUSG00000031161	1128454.375	1219939.625	1113687	1081881.125	1041085.375	1019524.1875	1092708	947811.1875	1062628.375	855902.625	914965.0625	928937	990530.75	969164.3125	1000831.875	-0.134750355376469	5.61375722044224	0.395379629386618	0.830724435671849	-0.402985710016992	-0.231045241317412	5.61375722044224	0.145188051622563	0.346199990182283	-0.838069122808817	-0.365795596812603	5.61375722044224	0.0211945894152738	0.0582585430894987	-1.67377499223132	-0.164087875997385	5.61375722044224	0.300738859469086	0.904795889082439	-0.521810451638041	-0.238672398071666	5.61375722044224	0.13238062428536	0.266529860785621	-0.878175575181283	-0.0745845220467825	5.61375722044224	0.638013144874709	0.846192131420186	-0.195170373492407	-0.029337520554687
A0A1C7CYV0;B1AX58;Q99K51	Pls3	Plastin-3	ENSMUSG00000016382	29098378	29037124	27504256	29587664	27859650	26970902	30451478	28668892	28727274	26997402	29084828	30300552	31108884	30844310	32955496	-0.0161805178711125	10.4502091415433	0.888002685464402	0.99845330953563	-0.0515857208423362	0.0209909308091347	10.4502091415433	0.855032979723218	0.949450948943939	0.0680171336512681	0.00481041293786592	10.4502091415433	0.966603237336173	0.986570320802989	0.0147517546607409	0.0301326408344474	10.4502091415433	0.793115703134521	1	0.100663451311153	0.135570322578243	10.4502091415433	0.238094016049721	0.418312657752177	0.623251519459644	0.105437681744412	10.4502091415433	0.358823273516968	0.638802921665767	0.445119396084481	0.046313158705492
A0A1D5RL92;G5E8I8;Q8CGZ0	Cherp	Calcium homeostasis endoplasmic reticulum protein	ENSMUSG00000052488	1715986	1790516.125	1548224.625	1523686.375	1785888	1775807.375	1623619.5	1521970.5	1713627.5	2008674	1789082.5	1885725.75	1988732.75	1855112.5	1881818.375	0.0140769792001812	6.39413850850298	0.920653325901998	0.99845330953563	0.0359038735934049	0.147016891400181	6.39413850850298	0.298288672033772	0.563516712987359	0.52536323931859	0.161093870622602	6.39413850850298	0.254431142960503	0.436457293615797	0.5944297311207	-0.0633562141798947	6.39413850850298	0.653931348595869	1	-0.184467842640501	0.16578200894973	6.39413850850298	0.240875758605244	0.4218474935713	0.618206904583287	0.229138223177665	6.39413850850298	0.1051034238137	0.280552948283995	0.978383136310697	-0.0774331933741073
A0A1D5RLJ8;D3Z1F9;Q8C0M0	Wdr59	GATOR complex protein WDR59	ENSMUSG00000031959	107708.5390625	134355.234375	110434.296875	117734.828125	112326.1875	124289.1796875	137579.359375	135281.796875	144875.515625	105197.9140625	99091.3046875	101734.7109375	134890.78125	114776.890625	117579.953125	0.0132579798362855	2.51732332520674	0.986079729842895	0.999544429729254	0.00608796859741316	-0.224061104607119	2.51732332520674	0.768145418970399	0.916181358439565	-0.11455655512725	-0.210803125148395	2.51732332520674	0.781493586431428	0.89389816679481	-0.107074581802017	0.239324631420468	2.51732332520674	0.752864931725348	1	0.123282931724882	0.0447443151923134	2.51732332520674	0.953035926159329	0.978188415271315	0.0208907276526831	-0.194580317233807	2.51732332520674	0.797916242245609	0.927287277473786	-0.098042694413259	0.22606665114918
A0A1D5RLL3;Q8BG67	Efr3a	Protein EFR3 homolog A	ENSMUSG00000015002	2223416.5	2515848	2255574.25	2256203.25	2311242	2376062.25	2195670.25	2297474	2253822.25	1948067.75	1534540.875	1754721	1870929	1728395.625	1802066.75	-0.00515235293797316	6.64099977928832	0.968071751579221	0.998893618370343	-0.0140924524435822	-0.420956228343233	6.64099977928832	0.00109611809758258	0.00699506433218512	-2.96014265172268	-0.426108581327656	6.64099977928832	0.000951687980176255	0.00391588747065015	-3.02150541579529	-0.0580877829597142	6.64099977928832	0.65179821781315	1	-0.185886831343984	-0.386337249964088	6.64099977928832	0.00272675865674481	0.0101274807041637	-2.56435329941897	-0.328249467041224	6.64099977928832	0.0108525168829583	0.0487110528778855	-1.9644695298689	-0.0529354300156597
E9PZA7;E9QLK7;E9PWT1;A0A1D5RLL4;F7CGG2;Q80YV3	Trrap	Transformation/transcription domain-associated protein	ENSMUSG00000045482	1841859.875	1654393.875	1676322.75	1722033.125	2228794	1689879.5	1785369.75	1559001.625	1823992.75	1844895.375	1581221.75	1865702.625	2205573.5	2253538.25	2281578.25	0.129780058440268	6.47931548671003	0.395930427502471	0.831347031942134	0.402381121161063	-0.106753695107495	6.47931548671003	0.484970378989153	0.742734106846192	-0.314284786417143	0.0230263633598248	6.47931548671003	0.88025828119592	0.945172233532064	0.0553898805312523	-0.00806565952809033	6.47931548671003	0.957918430419952	1	-0.0186714708032343	0.368756517984535	6.47931548671003	0.0159858633245845	0.0467553537703034	1.79626390446714	0.376822177566871	6.47931548671003	0.0138246610821573	0.0592288962354261	1.85934550681915	-0.137845717987243
A0A1D5RLM8	Gm11639	Predicted gene 11639		349854.3125	275894.25	266740.875	336823.15625	288138.53125	262420.46875	352455.6875	360078.65625	240339.546875	351876	388460.53125	491692.9375	236723.859375	299992.375	365982.28125	-0.00541266261042839	3.95491716718466	0.984374478555333	0.999544429729254	-0.00683965458551986	0.459226104831761	3.95491716718466	0.0971874994384649	0.261305194743562	1.01238959180236	0.453813442496217	3.95491716718466	0.101176891442412	0.214083548486157	0.994918667980881	0.0863203322754548	3.95491716718466	0.754737413912438	1	0.122204120589002	0.00701466778609553	3.95491716718466	0.979749049291808	0.991504357341613	0.00888514927116303	-0.0793056646489745	3.95491716718466	0.774100989674948	0.917836499952908	-0.111202377304857	0.0917329948303819
H7BX44;D3YYN8;E9PVY0;A0A1D5RLQ9;Q3UU96;F6Q5A5	Cdc42bpa	Non-specific serine/threonine protein kinase;Serine/threonine-protein kinase MRCK alpha	ENSMUSG00000026490	1021679.375	982473.8125	858095.5625	946075.25	1008653.875	948698.3125	938457.6875	895454.375	834193.5625	585853	566384	806247.4375	639616.75	644371.125	674977.4375	0.0251464669461576	5.29871105830463	0.888514113656379	0.99845330953563	0.0513356692268255	-0.584587539266902	5.29871105830463	0.00116239728946283	0.00731412407190183	-2.93464541141883	-0.559441072465839	5.29871105830463	0.00187646961382309	0.00704757559633994	-2.72665846384126	-0.108355102916315	5.29871105830463	0.545849186938383	1	-0.262927332254551	-0.560113428516126	5.29871105830463	0.00185302532806381	0.00722979720230979	-2.73211864448943	-0.451758325725894	5.29871105830463	0.0119585144627996	0.0525024946698878	-1.92232276689271	-0.133501569844331
A0A1D5RLR7;Q9D2X5;A0A1D5RLW7;Z4YNA3	Mau2	Cohesin loading complex subunit SCC4 homolog;MAU2 chromatid cohesion factor homolog	ENSMUSG00000031858	129595.34375	99486.03125	104901.703125	131088.578125	107416.03125	138610.390625	123673.640625	109477.1875	118965.8125	100022.625	108755.8203125	124862.1640625	129999	182572.265625	123767.5625	0.178673947145652	2.54587273393191	0.815075893352795	0.993607520917948	0.0888019513461639	-0.19017497445472	2.54587273393191	0.803416738097882	0.933791543680103	-0.0950591245736968	-0.0115010268239947	2.54587273393191	0.98798895539889	0.994854944165478	-0.00524791030723755	0.0685627327253782	2.54587273393191	0.928471088734162	1	0.0322316150245824	0.371953366751907	2.54587273393191	0.626695420029763	0.789796142104715	0.202943479168019	0.303390634474788	2.54587273393191	0.691436302403148	0.878393684064525	0.160247822480217	-0.110111214966397
A0A1D5RLV7;G3UYW1;Q6VNB8	Wdfy3	WD repeat and FYVE domain-containing protein 3	ENSMUSG00000043940	2488398.25	2776785.5	2835821.75	2248940.75	2397391.25	2215161	2281185.25	2128150.75	2383620	1567715.375	1418103.125	1323480.125	1881381	1645202.875	1658628.375	-0.233959321054508	6.63801176333459	0.0745396676243125	0.322791031924825	-1.12761254811624	-0.682649306376264	6.63801176333459	2.19348553945938E-07	4.4519632430509E-06	-6.65886522433344	-0.916608627564391	6.63801176333459	4.12223419146985E-12	6.82660101818139E-11	-11.3848673388125	-0.259819810591703	6.63801176333459	0.0476868634301296	0.333476116887264	-1.32160124204054	-0.657998875264706	6.63801176333459	5.83331121111593E-07	4.83010988744599E-06	-6.23408485304625	-0.398179064695046	6.63801176333459	0.00243054489652661	0.0147101652974522	-2.61429635231679	-0.0258604894884973
A0A1D5RLW5;A0A1D5RM85;P62717;A0A1D5RME4	Rpl18a	60S ribosomal protein L18a	ENSMUSG00000045128	4111046.75	4608668.5	3893862	2292269	3466120	2904486.25	2945180	2969066.75	2535894.25	4649215.5	3911194	5015563	4969669.5	3730373.75	4507629.5	-0.535871530095004	7.49035456977657	0.000620009139247459	0.00939049017935599	-3.20760190873483	0.631879035322358	7.49035456977657	5.54292219775236E-05	0.000563516099023496	4.25626121726248	0.0960075051801694	7.49035456977657	0.538611935653384	0.729821940794837	0.26872402684176	-0.584262177913938	7.49035456977657	0.000191638418092741	0.00451248587602751	-3.71751742274621	0.0515129149332286	7.49035456977657	0.741435006579024	0.868009896648367	0.129926912769378	0.635775092951557	7.49035456977657	4.98926832324738E-05	0.000582854834351457	4.30196313904095	-0.0483906477394071
A0A1D5RLX9;Q8BWH0	Slc38a7	Putative sodium-coupled neutral amino acid transporter 7	ENSMUSG00000036534	277861.71875	260832.90625	206356.3125	253007.34375	345608.53125	225990.859375	273339.03125	234154.671875	219857.078125	316792.5625	263880.71875	424850.75	394889.40625	389501.0625	429865.25	0.150809958266673	3.84519371341841	0.593293528692328	0.941150892357198	0.226730388673401	0.267798882399008	3.84519371341841	0.34317309711255	0.611121840293781	0.464486765792816	0.418608841173765	3.84519371341841	0.138817924630705	0.275351908415233	0.857554452716904	-0.0420791049264082	3.84519371341841	0.881520226873539	1	-0.0547677181703514	0.691530722453713	3.84519371341841	0.014769016952644	0.0436409971522246	1.83064841100155	0.733609828084729	3.84519371341841	0.00974271518621395	0.0448313642309143	2.01131999321777	-0.192889063315398
A0A1D5RM83;E9PUA3;Q8R0S2	Iqsec1	IQ motif and SEC7 domain-containing protein 1	ENSMUSG00000034312	3423369.5	4135278.75	3622259.75	3199616.5	3179292.25	3013632.5	3074616.75	2879718	3359649.5	1729540	1574175.125	1553829.5	2124650.25	1668294.625	1951088.875	-0.24593548532031	7.01201132889434	0.0573196476654578	0.27008219625294	-1.24169648780396	-0.963288238866479	7.01201132889434	1.55508974075483E-13	8.6000742727249E-12	-12.8082445437496	-1.20922372432021	7.01201132889434	2.96516395635014E-20	1.05763362892773E-18	-19.5279512876726	-0.269201426127732	7.01201132889434	0.0374850159440242	0.282096973920821	-1.42614230009331	-0.975048195620837	7.01201132889434	7.96669515288327E-14	1.81219767477662E-12	-13.0987218008781	-0.705846769548273	7.01201132889434	5.57250429984964E-08	1.51311062700422E-06	-7.25394958773776	-0.0232659407704367
A0A1D5RM90;B2ZAC8;Q8R3L2	Tcf25	Transcription factor 25;Nuclear localized protein-1 isoform d	ENSMUSG00000001472	126736.921875	143858.21875	141297.609375	153009.234375	146532.796875	151377.546875	174873.359375	169295.5625	154162.9375	270843.1875	254012.890625	262269.21875	249954.5	246135.625	258821.453125	0.136062497244644	3.20783544778924	0.738018580363361	0.978179911433434	0.131932704236984	0.791233361479002	3.20783544778924	0.0531681237113388	0.16546073811665	1.27434866554984	0.927295860113103	3.20783544778924	0.0237625733702747	0.0645228794036108	1.62410652917937	0.268916315536857	3.20783544778924	0.508788735196206	1	0.293462512721838	0.861829217506022	3.20783544778924	0.0354053174803797	0.0908570684426261	1.45093150693019	0.592912902204287	3.20783544778924	0.14628056750416	0.353135466926343	0.834813363459457	0.132853817646153
A0A1D5RM92;Q9DBH0;Q3TXI7	Wwp2	E3 ubiquitin-protein ligase;NEDD4-like E3 ubiquitin-protein ligase WWP2;HECT-type E3 ubiquitin transferase	ENSMUSG00000031930	35064.59765625	0	37925.89453125	34693.59765625	29807.111328125	29963.408203125	33639.19140625	28644.65234375	35310.3984375	56572.8046875	77539.140625	62538.3984375	61584.0859375	82004.09375	54282.33984375	0.372420416550277	1.07071050906995	0.803200566408049	0.99235355898908	0.0951759939393405	1.0494565551861	1.07071050906995	0.486337869880946	0.743575523565688	0.313061911719138	1.4218769842265	1.07071050906995	0.349471785837773	0.550132263864381	0.45658788071824	0.408708410276928	1.07071050906995	0.784531348425427	1	0.10538969812399	1.42142399873294	1.07071050906995	0.34961999187196	0.551559620780994	0.456403741622776	1.01271558995849	1.07071050906995	0.501438120723028	0.763493051709627	0.299782652846213	0.036287986870354
A0A1D5RMC4;A2AAE1	4932438A13Rik;Kiaa1109	RIKEN cDNA 4932438A13 gene;Transmembrane protein KIAA1109	ENSMUSG00000037270	16551.21875	13128.26171875	24106.26171875	12908.78515625	18057.8671875	0	13077.9716796875	16906.693359375	26610.462890625	12053.1279296875	7275.60595703125	22690.353515625	18741.1875	17129.4765625	0	-0.792642680791363	-0.52314160095288	0.690861058632849	0.969215909427544	-0.160609286252997	0.416092819226949	-0.52314160095288	0.833990867093054	0.945668422065341	0.0788387052289373	-0.376549886549542	-0.52314160095288	0.849525011213879	0.92663842696314	-0.0708238303649507	0.0678897208449327	-0.52314160095288	0.972687749672645	1	0.0120265537277604	-0.613918748483478	-0.52314160095288	0.757556857462195	0.877546167174455	-0.120584766184843	-0.681808483159825	-0.52314160095288	0.731925409668007	0.898367911502186	-0.135533175526543	0.86053241713067
E7FLY0;A0A1D5RMD4;B1AVY7	Kif16b	Kinesin superfamily protein 16B;Kinesin-like protein KIF16B	ENSMUSG00000038844	116459.828125	103007.8125	117130.1015625	99218.03125	188574.984375	99722.6171875	105165.40625	187969.4375	113007.703125	98221.3671875	52303.1875	106238.2578125	118253.890625	0	98454.0234375	0.208904576630187	2.35198575960699	0.886227434001477	0.99845330953563	0.0524548101032729	-0.615365763943638	2.35198575960699	0.674368712801237	0.865512469953189	-0.171102586919754	-0.406461187629545	2.35198575960699	0.780956737267687	0.893623236949433	-0.107373024107754	0.26388874589639	2.35198575960699	0.85660691076536	1	0.0672184262094062	-0.656877822229417	2.35198575960699	0.653947847343298	0.809445097286529	-0.184456885489429	-0.920766571416425	2.35198575960699	0.531319498936505	0.784613899948371	-0.274644245590101	0.0549841683249599
A0A1D5RMJ8;Q6ZQ08;B7ZWL1;A0A1D5RMD8	Cnot1	CCR4-NOT transcription complex subunit 1	ENSMUSG00000036550	4118249.5	4164587	4039892.5	3762227.25	3924110.75	3846915.5	3882809.25	3871167.5	3902689.25	4005197.5	3868696.5	3989514.25	4194947.5	3895918.75	4076457.75	-0.0904887595232362	7.56733199447246	0.43097501797325	0.858923818711028	-0.365547903553451	0.0281018371187158	7.56733199447246	0.806775625896832	0.93536536834813	0.0932472310572013	-0.0623869224155042	7.56733199447246	0.587145698313803	0.76841386657308	-0.231254116602141	-0.0866104981246844	7.56733199447246	0.450983161217704	1	-0.345839673480704	-0.031992640036677	7.56733199447246	0.780665740995305	0.890416856522175	-0.107534878946003	0.0546178580986837	7.56733199447246	0.634527604380082	0.843611027614277	0.197549479685634	0.00387826140951007
A0A1D5RML8;P97760;A0A1D5RLM9	Polr2c	DNA-directed RNA polymerase II subunit RPB3		467991.4375	535035.5	677560.25	560919.8125	619333.0625	572763.25	516738.84375	437512.96875	632795.375	561736.5625	539047.6875	354152.09375	614770	553434.9375	462174.15625	0.0671942429237931	4.69089750510367	0.77008321612198	0.985335925533213	0.113462341905663	-0.276784822674647	4.69089750510367	0.228961854140821	0.474452408649319	-0.640236866638689	-0.209590579798006	4.69089750510367	0.36215077689238	0.562785481595067	-0.441110578805909	-0.0875975127792556	4.69089750510367	0.703203524794563	1	-0.152918961035832	-0.0589708604975248	4.69089750510367	0.797564953894481	0.900157254518171	-0.0982339377764349	0.0286266523475983	4.69089750510367	0.900907279011841	0.968897248507293	0.0453199041215327	-0.154791755700765
A0A1I7Q4G8;E9QMN5;Q8CHY6	Gatad2a	Transcriptional repressor p66 alpha	ENSMUSG00000036180	1086630.375	1440655.25	1120587	1111623.375	953755.75	1054507.125	937160.1875	1064152.25	1071173.125	922894.9375	835649.25	834836.75	842962.5625	556042.8125	799317.375	-0.220021660385539	5.54295073589832	0.247245536278557	0.660051413944704	-0.606871540325689	-0.278585746815182	5.54295073589832	0.14302578266461	0.343079752448176	-0.844585667012802	-0.498607407371858	5.54295073589832	0.00887318839423935	0.0277713289929776	-2.05192029750619	-0.25310676039605	5.54295073589832	0.18323893077547	0.741253847711867	-0.736982251056989	-0.744726262684992	5.54295073589832	9.74318474227662E-05	0.000531510566755144	-4.0112990626364	-0.491619502373461	5.54295073589832	0.00986876628959048	0.0452302835363332	-2.00573713579155	-0.0330850999074716
J3QNU1;A0A1L1SQ41;Q4FCQ7;Q9Z2A5	Ate1	Arginyl-tRNA--protein transferase 1	ENSMUSG00000030850	1119427.375	1151691.75	1056752.5	1011664.375	1094185.75	1130551.75	1109818.25	1062498.375	1057832.25	1382853.875	1192350.75	1281477.75	1050615.75	1106348.375	1122237.75	-0.0349950642295915	5.75310710471056	0.818325151163747	0.993607520917948	-0.0870741006095951	0.239485251009214	5.75310710471056	0.116167283364632	0.295466828743461	0.934916166737751	0.204490186805817	5.75310710471056	0.17969315199988	0.337193523320775	0.745468473282419	-0.0494969187035664	5.75310710471056	0.745268980074175	1	-0.127686954796819	-0.033587087936479	5.75310710471056	0.825514483560177	0.916596298931801	-0.0832753026857627	0.0159098307855134	5.75310710471056	0.916829544975237	0.975619026797719	0.037711399943693	-0.0145018544553847
E9PUM4;A0A1L1SQ51;Q71LX4;Q8CDM9;A0A1L1SRI1	Tln2	Talin-2	ENSMUSG00000052698	3589374	3634854.5	3599691.75	3232538	2840156	3239138.25	2937289.5	2917844	3001815.5	1995726.875	2219969.5	1984575.375	2297953.25	2318418.25	2175275.75	-0.212298124577105	7.06448051251593	0.0711071273692488	0.311960526769892	-1.14808686590879	-0.59710481521844	7.06448051251593	4.18287516569206E-07	7.83055015490427E-06	-6.37852509637086	-0.809402939881535	7.06448051251593	7.93845656213693E-12	1.25598467602523E-10	-11.1002639272587	-0.295716019993884	7.06448051251593	0.0119748898510615	0.124671219382035	-1.92172847267717	-0.686011575476554	7.06448051251593	6.34414987594908E-09	7.67922398638977E-08	-8.19762656567646	-0.390295555495415	7.06448051251593	0.000918299436488605	0.00662935209958481	-3.03701568218629	-0.0834178953796907
A0A1L1SQA8;P62852	Rps25	40S ribosomal protein S25	ENSMUSG00000009927	1613485.75	1566620.875	1563294.625	1530328.875	1153915	1406991	1697222.375	1462617.125	1623378	1736131.75	1773905.125	1795465.5	1434273.5	1966474.125	1593179.75	-0.209199108080655	6.25158836914578	0.204762103991644	0.596661232721848	-0.68875041659363	0.363346362752075	6.25158836914578	0.0277670839404903	0.0996309416626639	1.55646972684142	0.154147254643397	6.25158836914578	0.350004093374118	0.550436909694542	0.45592687645145	0.00549812361480648	6.25158836914578	0.973402875869992	1	0.0117073749893449	0.0629722129352173	6.25158836914578	0.702558149196047	0.843461566093163	0.153317724334146	0.057474089328996	6.25158836914578	0.72744174082486	0.895698494990025	0.138201782618938	0.214697231734064
E9QPN7;A0A1L1SQR4;Q8VDR9	Dock6	Dedicator of cytokinesis protein 6	ENSMUSG00000032198	7579990	8387587.5	7591169	7262777	7594979.5	7136170.5	7022788	6829499	7090265.5	5085902	5031324.5	5811699	7038943	5773778	6183552.5	-0.0938680360758985	8.33569580572609	0.413965728136996	0.847329510767338	-0.383035612253715	-0.479332574654884	8.33569580572609	3.14823287572731E-05	0.000348211885777693	-4.50193315023207	-0.573200610754201	8.33569580572609	6.60087578014199E-07	5.24935081829761E-06	-6.18039844002625	-0.175931267184492	8.33569580572609	0.125820441051314	0.598615326485652	-0.900248796771294	-0.325409758095226	8.33569580572609	0.00466495338825912	0.0162639323449543	-2.33115269132219	-0.149478490909359	8.33569580572609	0.193348716960084	0.429758873833106	-0.71365870550974	-0.0820632311000556
A0A1L1SR69;A0A1L1ST61;A0A1L1SV00;Q8R472;Q9JLR9	Higd1a	HIG1 domain family member 1A, mitochondrial	ENSMUSG00000038412	17092.53125	0	16538.427734375	22245.3671875	0	29725.716796875	20038.50390625	0	25747.107421875	79741.703125	123594.3046875	71258.59375	70845.96875	81264.890625	64384.81640625	0.626928813974032	0.987819319126683	0.789890005571795	0.989720844048521	0.102433381240074	2.39819778895381	0.987819319126683	0.327692880085261	0.595163138245943	0.484532994605646	3.02512664231717	0.987819319126683	0.227159578107954	0.4013632255351	0.643668946581102	0.435016363437738	0.987819319126683	0.853071486592998	1	0.0690145738359819	2.66818240862358	0.987819319126683	0.280577418840289	0.472467402792512	0.55194728436853	2.23316605497545	0.987819319126683	0.359526436477387	0.639676906459766	0.444269169831516	-0.191912470215358
A0A1L1SRR1;Q9ESD6	Cmtm7	CKLF-like MARVEL transmembrane domain-containing protein 7	ENSMUSG00000032436	240131.65625	280175.28125	274994.71875	194320.984375	250525.515625	259663.328125	303838.84375	219544.796875	218801.703125	214327.0625	166573.40625	178629.515625	164457.8125	189632.546875	180409.0625	-0.168332052170825	3.41049123064144	0.646382984407229	0.964906581320275	-0.189510084590078	-0.346576907109489	3.41049123064144	0.345300832094464	0.613461071578376	-0.461802375100882	-0.514908960008873	3.41049123064144	0.161478733832336	0.309702134120687	-0.791884664586132	-0.105532036190894	3.41049123064144	0.773593569475175	1	-0.111487148998807	-0.584322867350745	3.41049123064144	0.112360975371967	0.233811624225688	-0.949384499473802	-0.47879083165784	3.41049123064144	0.192792338829958	0.428680272396529	-0.714910228057572	0.0628000162550727
F6TCF9;A0A1L1SRT0;Q60739	Bag1	BAG family molecular chaperone regulator 1	ENSMUSG00000028416	2084392.125	1895527.875	1880681	1613006	1455699.625	1602594.5	1918170.375	1900203	1894269.125	1605855.125	1524931.875	1498438.875	1192404.375	1570215.75	1518730.75	-0.322978871523085	6.32538125937502	0.0383484144975351	0.206995480601678	-1.41625258710498	-0.0248680270558429	6.32538125937502	0.873172768005729	0.957868142955147	-0.0588998172703464	-0.347846898684495	6.32538125937502	0.0257336640198105	0.0688515431475445	-1.58949837351387	-0.0438598506609198	6.32538125937502	0.778296907217083	1	-0.108854695339772	-0.463427930081627	6.32538125937502	0.00299272045226929	0.0109933692177205	-2.52393384838097	-0.419568079483561	6.32538125937502	0.00717583512449098	0.035025047878892	-2.14412754841246	0.279119020918261
A0A1L1SRX2;O08739	Ampd3	AMP deaminase;AMP deaminase 3	ENSMUSG00000005686	871669.25	742385.5625	672693.375	2606726	2954040.25	3085077.25	2645323	3245896.75	2724802.75	8243861	8446098	9303481	12052066	10363217	10220402	1.92303948469232	7.95547517743126	4.82846218127105E-46	9.70199000956729E-43	45.3161911658388	1.57437397441035	7.95547517743126	4.48784988013316E-32	3.8646798682061E-29	31.347961678784	3.49741345994157	7.95547517743126	1.60447407777599E-130	9.67176974083366E-127	129.794667295066	1.9061037738699	7.95547517743126	2.58019431834993E-45	7.77670567550668E-42	44.5883475854286	3.81861486738463	7.95547517743126	9.85744490581218E-151	5.94206778922358E-147	150.006235641561	1.91251109317598	7.95547517743126	1.36582175869814E-45	2.74439118714412E-42	44.8646059728833	-0.0169357115056108
A0A1L1SSA3;Q9CXU9;J3QPZ8;J3QN87	Eif1b;Eif1	Eukaryotic translation initiation factor 1b;Eukaryotic translation initiation factor 1	ENSMUSG00000006941;ENSMUSG00000035530	1870190.875	1618486.25	1504812.625	1520952.875	1692421.125	1410783	2779558.5	2245456	2136244.75	3216926.25	2792940.75	3397868.5	1946437.625	2851333.5	2854734.25	-0.106815935164567	6.75153021348977	0.535493055544926	0.920360373834664	-0.271246156873347	1.01001236235979	6.75153021348977	6.56704915057772E-09	1.89407522869294E-07	8.18262973325637	0.903196427259446	6.75153021348977	2.01145585323684E-07	1.72475901611831E-06	6.69648949473877	0.512668284691165	6.75153021348977	0.00301115144536295	0.0448178294139453	2.52126740116894	0.606620955597117	6.75153021348977	0.000453828075132474	0.00206778203847207	3.34310864089277	0.0939526708342212	6.75153021348977	0.585726034308551	0.822636657691507	0.232305472053201	0.619484219818403
A0A1L1SSA8;Q91XE8	Tmem205	Transmembrane protein 205	ENSMUSG00000040883	2850347.25	2324048.5	3193419.25	2482187	2557853	2408053.25	2481511	2367799.5	2396638.25	1914798.25	2225558.5	1892103.75	2019695.25	2162254.75	1815021.5	-0.163341788528995	6.80563907412798	0.261254864152361	0.680572308172184	-0.582935614929257	-0.313993600452837	6.80563907412798	0.030925612128189	0.108889947376591	-1.50968169537665	-0.477335389046271	6.80563907412798	0.00105122339159921	0.00427294309140934	-2.97830498384838	-0.214416702761197	6.80563907412798	0.140366246887345	0.635708291688139	-0.852737312098607	-0.494874802788516	6.80563907412798	0.00068312364473797	0.00298180255646668	-3.16550068231047	-0.280458100036161	6.80563907412798	0.0538642202392485	0.169641337305219	-1.26869962279945	-0.051074914197244
Q3UDS7;A0A1L1SSF2;Q8VDL4	Adpgk	ADP-dependent glucokinase		1239066.25	1017603.6875	1241229.25	1464286.625	1382037.375	1489574	1337955.125	1270991.25	1346403.5	1338591.75	1518044.75	1340583.25	1289844.25	1402338.375	1216018.875	0.314154980595977	5.98645173715396	0.0445251675575207	0.226114330275261	1.35139443752065	-0.0572169011881252	5.98645173715396	0.71416657146672	0.885263372014316	-0.146200482016816	0.256938079532635	5.98645173715396	0.10023231969387	0.212821565028054	0.998992218573768	0.170341737632221	5.98645173715396	0.275651459927984	0.86996178033816	0.559639703032388	0.14600654647804	5.98645173715396	0.350059996993928	0.551964860549149	0.455857515277273	-0.0243351912029754	5.98645173715396	0.876205707046323	0.960766144325792	-0.0573939224307786	-0.143813243060288
Q5NCU4;A0A1L1SSH9;P07214;Q5NCU3	Sparc	Osteonectin;SPARC	ENSMUSG00000018593	584565.4375	614009.625	558105.375	188562.421875	146090.796875	237176.75	207476.953125	251179.46875	186935.28125	770264.5625	628799.3125	708917.75	359706.59375	444025.90625	419599.03125	-1.614100181365	4.32732011393554	8.70596588727984E-12	7.28882810673929E-10	-11.060183038878	1.86830986072108	4.32732011393554	4.49989606603385E-15	3.26811728747615E-13	14.3467975169956	0.25420967773321	4.32732011393554	0.27078940842555	0.457232087952161	0.56736832651679	-1.45074219259452	4.32732011393554	7.11860965451423E-10	4.76788655526798E-08	-9.14760482073603	-0.532938757921762	4.32732011393554	0.0212404718190993	0.059139752482924	-1.67283584040811	0.917803436892554	4.32732011393554	7.95685011593949E-05	0.000850423625866724	4.09925882271478	0.163357991092956
A0A1L1SST3;O35492	Clk3	Dual-specificity protein kinase CLK3;Dual specificity protein kinase CLK3	ENSMUSG00000032316	58878.15625	71191.0390625	84544.265625	110057.4140625	135017.4375	100229.4375	95212.5234375	121940.0859375	103967.9609375	146492.53125	120596.40625	151148.484375	171944.40625	123879.34375	137120.609375	0.692565619136128	2.46174879620593	0.372414125827317	0.809560890907705	0.428973854402544	0.261270527419315	2.46174879620593	0.735485067156294	0.89806673520388	0.133426140499274	0.953836151242666	2.46174879620593	0.221168321079989	0.393218834502682	0.655277078838473	0.576182260611132	2.46174879620593	0.457405022582996	1	0.339699070887766	0.997049472903228	2.46174879620593	0.201306432048792	0.368895605371281	0.696142348515864	0.420867211118467	2.46174879620593	0.586696020892955	0.823040170803522	0.231586857258515	-0.116383362081753
A0A1L1SSX5;Q8R149	Bud13	BUD13 homolog	ENSMUSG00000032077	113229.125	120093.8359375	98776.5078125	135506.890625	99951.125	111700.6953125	122536.5546875	130263.3984375	107870.3984375	142949.5625	133938.796875	180697.359375	111664.8046875	134639.953125	125200.6015625	0.0679688469552392	2.57293152348371	0.927253378020504	0.998583996028034	0.0328015758446019	0.38349205955249	2.57293152348371	0.606940742236454	0.831886947294531	0.216853708555701	0.451460907461981	2.57293152348371	0.544987120592041	0.734611440726481	0.263613761066293	0.112378527347119	2.57293152348371	0.880017064220687	1	0.0555089064577513	0.150254555226877	2.57293152348371	0.840069010451867	0.926442736005095	0.0756850358102918	0.0378760276552081	2.57293152348371	0.959423058733059	0.988614567470276	0.0179898479295494	0.0444096800160438
A0A1L1STC6;Q6ZWR6	Syne1	Nesprin-1	ENSMUSG00000096054	7688644.5	7621909.5	7449560.5	6959655.5	7015619.5	6567146	6931782	6753398	6553027	3668087.25	3713107.75	4311236	4757743.5	4665607.5	5028431	-0.143149801675131	8.15931616555453	0.212878619259458	0.606046375490496	-0.671867955301572	-0.8268160155862	8.15931616555453	8.8003497877358E-13	4.34823840331733E-11	-12.0555000655925	-0.969965817307179	8.15931616555453	6.01948622441173E-17	1.59146767371728E-15	-16.2204405750918	-0.175998915612461	8.15931616555453	0.125675167663527	0.598396453930286	-0.900750526706244	-0.667972649141263	8.15931616555453	7.11299582911616E-09	8.49052254612123E-08	-8.14794744596156	-0.491973733544794	8.15931616555453	1.93969692343722E-05	0.000260411872037406	-4.71226612303957	-0.0328491139265436
A0A1L1STE4;Q9Z1X4;Q45VK5	Ilf3	Interleukin enhancer-binding factor 3	ENSMUSG00000032178	3428697.5	3475365.75	3563813.75	3745427	3942522.25	3798794	3611093.5	3864275.75	3950532.75	4015258.75	3784982	3888410.5	4457946.5	3938306	3926108	0.139169376410601	7.51379051851236	0.225874036930651	0.626163016010408	0.646133686148093	0.0125245949454998	7.51379051851236	0.913195016483363	0.972225284239087	0.0394364672208754	0.151693971377759	7.51379051851236	0.18683590654192	0.347149944526609	0.728539656401012	0.120065348319497	7.51379051851236	0.29608606453377	0.900766577783725	0.528582032457059	0.220554473700402	7.51379051851236	0.0550208703788669	0.130577089229846	1.25947254375824	0.100489125377417	7.51379051851236	0.38182382878004	0.662531387416833	0.418136971739222	-0.0191040281087184
A0A1L1STE6;Q9D6R2	Idh3a	Isocitrate dehydrogenase [NAD] subunit, mitochondrial;Isocitrate dehydrogenase [NAD] subunit alpha, mitochondrial	ENSMUSG00000032279	7738237.5	8176880	8487145	7508908.5	6991498	7553660.5	8190666.5	7921420.5	7665055	8452057	7365831	7741543.5	6193423.5	7235708.5	6496080	-0.140765289317725	8.50108753727324	0.220594883849816	0.618774294949601	-0.656404564160375	0.0824592919797051	8.50108753727324	0.472967771187248	0.732077732390494	0.325168451804277	-0.0583059973457085	8.50108753727324	0.611828364925706	0.78537082277942	-0.213370392592995	-0.0435538289313428	8.50108753727324	0.70463170465429	1	-0.152037819788561	-0.304212537399785	8.50108753727324	0.0081605485833154	0.0260826017286454	-2.08828064532719	-0.260658708476595	8.50108753727324	0.0233794242641284	0.0897079372782724	-1.6311661878701	0.097211460392578
A0A1L1STF0;Q6PDI6	Mindy2	Ubiquitin carboxyl-terminal hydrolase;Ubiquitin carboxyl-terminal hydrolase MINDY-2	ENSMUSG00000042444	409414.03125	550698.5	511480.96875	428377.6875	361261.09375	410172.15625	413046.40625	440701.28125	435032.625	380633.84375	301510.84375	321262.5	408341.5625	362904.84375	349811.875	-0.288648988068786	4.27629694030872	0.17122623301584	0.543004842601879	-0.766429697712328	-0.270763042357278	4.27629694030872	0.199279394788397	0.432262033747556	-0.700537604422065	-0.559412030945071	4.27629694030872	0.00815137912359984	0.0257934453317899	-2.08876890719881	-0.196476352417531	4.27629694030872	0.351457546481541	0.950464822876057	-0.454127127094532	-0.406335960406529	4.27629694030872	0.0542822926205216	0.129333462417591	-1.26534181813435	-0.209859607996866	4.27629694030872	0.319650890369868	0.596180559142811	-0.495324081525183	0.092172635923867
Q9D1F9;A0A1L1SUI3	Slc37a4	Solute carrier family 37 (Glucose-6-phosphate transporter), member 4;Solute carrier family 37 (glucose-6-phosphate transporter), member 4	ENSMUSG00000032114	77112.890625	48506.53515625	90873.4375	63249.0546875	58512.22265625	59149.01953125	55947.12109375	56337.0234375	60646.14453125	52923.9140625	75327.671875	54189.6171875	62651.57421875	69866.1875	45731.671875	-0.255117984280252	1.56941216169872	0.774213361521947	0.985508217083194	-0.111139337815336	0.00503175739588979	1.56941216169872	0.99548967820514	0.998092303877613	0.00196323862179567	-0.250086228997324	1.56941216169872	0.778544077277638	0.89238708838745	-0.108716794815105	-0.331269909921237	1.56941216169872	0.709641561827311	1	-0.148960956953562	-0.296879180331743	1.56941216169872	0.738566042180126	0.866483264466779	-0.131610664235566	0.034390731387128	1.56941216169872	0.969140253741235	0.991390827544147	0.0136133674093702	-0.0761519234632419
A0A1L1SUI7;Q9DB36;Q9D8P7;A0A1L1SQC4;A0A1L1STD0	Gtf3c6	General transcription factor 3C polypeptide 6	ENSMUSG00000019837	94004.703125	89278.890625	102161.7734375	70728.3984375	94814.140625	53592.87109375	89646.5859375	79952.5078125	67001.34375	85765.2578125	63784.9609375	100371.6484375	72526.390625	80613.6640625	88683.2890625	-0.376314886975973	1.97308436398989	0.65416064563763	0.965139820261467	-0.184315586619652	0.171831626705161	1.97308436398989	0.837744800169209	0.946519856579683	0.0768882591236399	-0.204483262287164	1.97308436398989	0.807490354728402	0.904625798805105	-0.0928626565055268	-0.277345425260042	1.97308436398989	0.741115148135735	1	-0.130114309814428	-0.24996189083022	1.97308436398989	0.765856725216828	0.882459901415291	-0.115852469620238	0.0273835355436303	1.97308436398989	0.97396377197846	0.992285202456906	0.0114571970458807	0.0989694636563233
A0A1L1SV73;Q8BY87	Usp47	Ubiquitin carboxyl-terminal hydrolase 47	ENSMUSG00000059263	2286648.5	2116109.75	2088917.75	2012385.375	1950654.125	2155108.25	2088988.375	1842988.375	2187016.5	2069094.375	2441877.75	2235943.5	2363251.75	2333599.5	2095752.75	-0.080921691269001	6.68369340626677	0.546407955683468	0.927084206153863	-0.262482985965842	0.130331445468787	6.68369340626677	0.331384867188688	0.598259352924052	0.479667327680426	0.0494097541916774	6.68369340626677	0.712655812030471	0.853374897679714	0.147120168642745	-0.0920703542141355	6.68369340626677	0.492564799241472	1	-0.307536627903795	0.0505350008612905	6.68369340626677	0.706412701137961	0.845395227806161	0.150941500845349	0.142605355107606	6.68369340626677	0.28788766442524	0.558287926744512	0.540776943620783	-0.0111486629250631
A0A1L1SVK0;Q61206;A0A1L1SQ76;A0A1L1SRD0;A0A1L1SSQ5;A0A1L1SQV7	Pafah1b2	Platelet-activating factor acetylhydrolase IB subunit alpha2	ENSMUSG00000003131	75827.46875	68964.3125	68309.484375	45765.56640625	61745.9921875	51718.9921875	73343.2890625	52515.83203125	72069.1796875	57463.6484375	58607.35546875	48247.484375	52259.3515625	59753.5078125	63181.56640625	-0.415340795808242	1.53644271624285	0.638721717678589	0.96303514611469	-0.194688316803313	0.0348707190272502	1.53644271624285	0.96851323155662	0.991644132544126	0.0138944416947163	-0.380470080376144	1.53644271624285	0.66706071511269	0.824863268451005	-0.175834635291293	-0.113372714006878	1.53644271624285	0.89787469067016	1	-0.0467842701788765	-0.293897830328338	1.53644271624285	0.739520677420023	0.866485698174744	-0.13104967837585	-0.180525116593685	1.53644271624285	0.838093720736321	0.946261548147416	-0.0767074132041572	0.301968084030524
A0A1S6GWJ4;Q91VN6	Ddx41	RNA helicase;Probable ATP-dependent RNA helicase DDX41	ENSMUSG00000021494	385545.625	523534	371303.0625	427826.0625	470889.625	388610.59375	393996.0625	473807.15625	462261.46875	484074.03125	330609	527590.5	550500.125	412531.03125	477835.875	0.0136320645819602	4.40963766538672	0.951080169359716	0.998583996028034	0.0217828735535614	0.0424284890459369	4.40963766538672	0.848561736567858	0.948124216502511	0.071316555378846	0.0560605536663023	4.40963766538672	0.800805367010419	0.902121986981649	0.096473024870398	0.0494137692086463	4.40963766538672	0.824008608093514	1	0.0840682513757171	0.155634666780235	4.40963766538672	0.483733693822978	0.677654358904233	0.315393661357132	0.106220897598764	4.40963766538672	0.632633744235716	0.842269355258714	0.198847646842493	0.0357817045933935
A0A1U6URG8;Q9WV30	Nfat5	Nuclear factor of-activated T-cells 5;Nuclear factor of activated T-cells 5	ENSMUSG00000003847	133032.75	143455.90625	118442.4921875	188451.078125	164034.3125	216403.046875	201162.6875	192679.25	167207.984375	216191.46875	197213.390625	240492.859375	185158.59375	215000.234375	176315.375	0.531533678166351	3.13290492726058	0.223557178732218	0.622397669317998	0.650611379771649	0.186279640530998	3.13290492726058	0.668946436912926	0.863207675259375	0.174608655153604	0.71781332075667	3.13290492726058	0.101017313257131	0.213960774530563	0.995604186537582	0.49994398020783	3.13290492726058	0.252145055232113	0.84386986025341	0.598349544286384	0.532535019545746	3.13290492726058	0.222690899050522	0.398214399132763	0.652297531384924	0.0325910383670322	3.13290492726058	0.940349183987712	0.982907036774393	0.0267108479754483	-0.0315896995824357
A0A1W2P6F6;A0A1W2P7Q9;Q60605;A0A1W2P6G5	Myl6	Myosin light polypeptide 6	ENSMUSG00000090841	35894900	34482264	31818076	23565140	19391898	21592076	31268712	29023276	29569398	24696500	23238892	24049222	17112928	25456740	25381468	-0.658777474408573	10.3039426896986	3.16841097513523E-06	9.91391148587675E-05	-5.49915849101647	0.145159886642785	10.3039426896986	0.302571074513865	0.567386720580046	0.519172592437952	-0.513617587777921	10.3039426896986	0.00027374406075816	0.00130548196064097	-3.56265529464658	-0.192395506838929	10.3039426896986	0.171879601500382	0.712089510545915	-0.76477566189054	-0.597333673753651	10.3039426896986	2.3556899344827E-05	0.000146242007467165	-4.62788187373427	-0.40493816691708	10.3039426896986	0.00408131017797508	0.022447205978863	-2.3892003977619	0.466381967577711
A0A1W2P6X3;Q9JL26;A2AB60	Fmnl1	Formin-like protein 1	ENSMUSG00000055805	144071.421875	141311.359375	128298.671875	128051.0078125	197870.296875	112692.9453125	113453.3828125	83499.5234375	110303.328125	78760.078125	74131.890625	108295.640625	89713.5	51551.86328125	93352.5703125	0.0896137333629868	2.3996963483374	0.910307801038842	0.99845330953563	0.040811735491806	-0.765222200995814	2.3996963483374	0.338772576624264	0.606510570802217	-0.470091752717923	-0.675608468763542	2.3996963483374	0.397767645990841	0.600903906645444	-0.400370544839244	-0.435700703934694	2.3996963483374	0.584553042620477	1	-0.233176074626704	-0.83274449740667	2.3996963483374	0.298372920515046	0.493170267305922	-0.525240594753477	-0.397043793525045	2.3996963483374	0.618209328101968	0.837044588066641	-0.208864446194992	-0.525314436678492
A0A1W2P737;F8VPV0;P48725	Pcnt	Pericentrin	ENSMUSG00000001151	189933.578125	153875.109375	201394.03125	194780.96875	159282.515625	161292.234375	121835.3984375	184637.703125	163036.203125	163616.171875	154162	150864.015625	163807.015625	173456.859375	153412.875	-0.0774114094372913	2.98762308938755	0.873894846365407	0.997430367596663	-0.0585408218171803	-0.148365683790363	2.98762308938755	0.761018656731309	0.91237235607054	-0.118604696164856	-0.225777093663736	2.98762308938755	0.643576467008817	0.808730236216207	-0.191399844677216	-0.222525646948879	2.98762308938755	0.648356035422639	1	-0.188186442035573	-0.166078019125393	2.98762308938755	0.733528595923215	0.862604443274511	-0.13458295092829	0.0564476283402679	2.98762308938755	0.907864164975568	0.971582559319367	0.0419791259443047	-0.14511423710597
A0A1W2P768;P84228	H3c14;H3c2	Histone H3.2	ENSMUSG00000069267;ENSMUSG00000069273;ENSMUSG00000069310;ENSMUSG00000074403;ENSMUSG00000081058;ENSMUSG00000093769;ENSMUSG00000099583;ENSMUSG00000100210	116578.140625	135265.765625	137915.609375	135192.6875	172332.359375	111319.4140625	142130.0625	110289.09375	145529.796875	125319.5234375	113087.3203125	123345.1484375	143420.65625	122882.0546875	140456.515625	0.109676425811118	2.65323686666048	0.871089382018944	0.997257831967806	0.0599372799797222	-0.224796222380217	2.65323686666048	0.739524841097713	0.899849766277152	-0.13104723320128	-0.115119796493831	2.65323686666048	0.864753422481406	0.935636831657717	-0.063107710479432	0.0245081735048697	2.65323686666048	0.971073756738981	1	0.0127477825243016	0.0485396299957903	2.65323686666048	0.942743556273743	0.97402040835782	0.0256064273490942	0.0240314564807875	2.65323686666048	0.971636166807714	0.992285202456906	0.0124963280037057	-0.0851682525713175
A0A1W2P7Q6;Q9CRT8	Xpot	Exportin-T	ENSMUSG00000034667	572459.8125	557989.25	534561.75	597574.8125	582310.5625	551556.8125	588858.75	566606.6875	539374.6875	549513.4375	504933.96875	607744.1875	499792.84375	566771.0625	564131.9375	0.0609671280090971	4.73931618760618	0.743209513796336	0.978917707563419	0.12888873959191	-0.0731190357982792	4.73931618760618	0.694393993216169	0.875142586474402	-0.158394044635071	-0.0121519077577295	4.73931618760618	0.947937483126775	0.97760938221658	-0.0232203036201079	0.0188911376369003	4.73931618760618	0.919144499747719	1	0.036616207319128	-0.0417899554838478	4.73931618760618	0.822321515777189	0.915742560117127	-0.0849583464171592	-0.0606810931615367	4.73931618760618	0.744372551279449	0.903166448936625	-0.128209649844949	-0.0420759904091977
A0A1W2P7W3;B2RU80	Ptprb	Protein-tyrosine-phosphatase;Receptor-type tyrosine-protein phosphatase beta	ENSMUSG00000020154	8948331	8841498	8916045	10680918	12236951	11507862	11720127	10820941	11753735	5721298.5	6184164.5	5869685	7306087.5	5889512.5	6106150	0.371562580997437	8.72250288944445	0.0012398265501653	0.016461837983252	2.90663906772084	-0.965296460359204	8.72250288944445	8.4098219980408E-17	7.92100109440468E-15	-16.0752131963646	-0.59373387936712	8.72250288944445	2.60937411221075E-07	2.20917235230427E-06	-6.58346365059661	0.354392655682518	8.72250288944445	0.00206514736528138	0.0335544698596122	2.68504895241193	-0.484243205891765	8.72250288944445	2.61171307361222E-05	0.000160319820852693	-4.58307453696496	-0.838635861612743	8.72250288944445	4.20158670673627E-13	3.08867861807393E-11	-12.3765866696386	-0.0171699253326862
A0A1W2P872;D3YVV7	Nova2	RNA-binding protein Nova-2	ENSMUSG00000030411	2613614.25	2927639	2424372.5	2664575	2413259	2592521	2812972.75	2689675.75	2660867.25	1879781.625	1626983.875	1903397	1570781.125	1792431.625	1927343.5	-0.0495633843422473	6.78098033883091	0.716565028709203	0.974342103758957	-0.144744390991603	-0.517559182030647	6.78098033883091	0.000156107994492925	0.00131980223114075	-3.80657485558422	-0.567122566435522	6.78098033883091	3.45726738972062E-05	0.000200388536781114	-4.46126703023792	0.029134395415122	6.78098033883091	0.831004546193224	1	0.0803966003058649	-0.600814010854705	6.78098033883091	1.15797919252674E-05	7.62383175367723E-05	-4.93629924428044	-0.629948406352826	6.78098033883091	4.29885000044659E-06	7.32018864482826E-05	-5.36664770843378	0.0786977797602805
A0A1W2P8A8;Q99KK1	Reep3	Receptor expression-enhancing protein;Receptor expression-enhancing protein 3	ENSMUSG00000019873	3161311.5	2911447.75	3072309.5	3148913.5	2798735.25	2779373.5	2768500.75	2843712.5	2536362.25	2909998.75	2290508.5	2491824.75	1917256.75	2942537	2981759	-0.0632917302896195	7.04969264018583	0.696315069012465	0.969919174743892	-0.157194206119627	-0.195098525079814	7.04969264018583	0.229092130583982	0.474559231326544	-0.639989828761936	-0.258390255396516	7.04969264018583	0.111292055792569	0.231493620537475	-0.953535835203345	-0.173288559021469	7.04969264018583	0.285368235573362	0.883966970213888	-0.544594369984338	-0.229839445339032	7.04969264018583	0.156583663797468	0.302430735460152	-0.805253549383404	-0.0565508863042211	7.04969264018583	0.727289961341028	0.895698494990025	-0.138292406879666	-0.109996828712995
A0A1W2P8C6;P41731	Cd63	CD63 antigen	ENSMUSG00000025351	90650.2578125	0	490946.15625	330388.46875	183016.859375	583086.25	222105.796875	210415.921875	611664.6875	3251769.25	2573270.5	2364336.5	2678505.25	3432050.5	2422535.5	0.923524342276495	5.94865593979302	0.48174992736247	0.893267411385769	0.317178342154774	2.88862482827198	5.94865593979302	0.0381734893684688	0.128409483210452	1.41823814017643	3.81214917322334	5.94865593979302	0.00853407126352207	0.0268633846352538	2.06884373489771	0.842027297195392	5.94865593979302	0.52070469624126	1	0.283408505400037	3.86494992730566	5.94865593979302	0.00780587001325148	0.0251221486598398	2.10757868505549	3.02292263005976	5.94865593979302	0.0309629518924886	0.110114851922077	1.50915764199732	-0.0814970467650597
A0A1Y7VJ48;P48428	Tbca	Tubulin-specific chaperone A	ENSMUSG00000042043	3000280.5	2707718.5	2318514.5	1904477.625	1774873.25	2127535.75	2830147	2616459.25	3597636.5	2777804	2403300	1787252.5	1467830.375	2385245	2122896.5	-0.462865817461124	6.8360493826858	0.0207702705848424	0.135062773554941	-1.68255784565371	0.253683470401192	6.8360493826858	0.204404646075479	0.438644074953004	0.689509237001067	-0.209182347146579	6.8360493826858	0.295241461833461	0.488262148678217	-0.529822653010741	0.165151006980956	6.8360493826858	0.408515966269618	1	0.388790965013363	-0.434756804886049	6.8360493826858	0.0298356258092455	0.0788780160202485	-1.52526484829578	-0.599907811953108	6.8360493826858	0.00276801677954761	0.0164066913934248	-2.55783128154084	0.628016824485885
A0A1Y7VJ93;A0A1Y7VMG9;Q8BJZ0;D3YY85;D3YXX1;D3YY86;Q8R5C8	Zmynd11	Zinc finger MYND domain-containing protein 11	ENSMUSG00000021156	353137.46875	325215.1875	340304.9375	283587.75	270803.375	298438.09375	301320.03125	323199.65625	338637.59375	216511.703125	202843.484375	176211.25	261861.5625	281839.625	255718.53125	-0.251711674666574	3.75292990387885	0.346335077960012	0.781035484453031	-0.460503519444012	-0.528658528287335	3.75292990387885	0.0484262577260734	0.15370657968019	-1.3149190909723	-0.780370203881359	3.75292990387885	0.00368503433049411	0.0127663143357578	-2.43355846181451	-0.0875342259357911	3.75292990387885	0.743162354109727	1	-0.128916298229304	-0.363107172779795	3.75292990387885	0.17460372926438	0.329806402652693	-0.757946484676007	-0.275572947018913	3.75292990387885	0.30260540041771	0.575427556377904	-0.519123325649637	0.164177449011744
F8WJB9;E9PVP4;A0A1Y7VJA2;P70429	Evl	Ena/VASP-like protein	ENSMUSG00000021262	309076.8125	505075.75	420069.34375	245358.71875	198272.40625	278874.0625	289378.25	234882.21875	377416.09375	228358.375	223157.640625	128975.015625	267050.1875	161934.59375	125874.9609375	-0.765609936929528	3.66929413162046	0.039354251849437	0.20905926185568	-1.4050083394169	-0.32211705769662	3.66929413162046	0.383749268341454	0.651719027019455	-0.415952439542306	-1.08772699630249	3.66929413162046	0.00360684715834937	0.0125242365613652	-2.44287226070128	-0.456974261670072	3.66929413162046	0.217055143106109	0.795305066722513	-0.663429919126641	-1.17425990813233	3.66929413162046	0.0017103597117819	0.00678292654119823	-2.76691254199783	-0.717285646894225	3.66929413162046	0.0533909166702098	0.168443474923698	-1.27253262266342	0.308635676220486
A0A1Y7VJF3;Q6P3Z4;A0A1Y7VLM5;P17141;A0A1Y7VJ69;J3QM38;A0A3B2WCF4	Zfp37;Zfp994;Gm7072	Zinc finger protein 37;Zinc finger protein 994;Predicted gene 7072	ENSMUSG00000028389;ENSMUSG00000096433	47020.671875	44115.48046875	40652.7890625	33904.73828125	31742.529296875	42650.80859375	43344.83984375	50217.9765625	34122.50390625	22162.88671875	25697.55859375	24697.572265625	26493.044921875	20019.76953125	30236.2265625	-0.278467954385106	0.721418855208026	0.77301544487962	0.985508217083194	-0.111811828773806	-0.589482879973236	0.721418855208026	0.542526875809544	0.787657034532739	-0.265578742775891	-0.867950842530624	0.721418855208026	0.371726947542075	0.574122340845173	-0.429775954522741	-0.0528759366403101	0.721418855208026	0.956298738392682	1	-0.0194064171710327	-0.792963239172494	0.721418855208026	0.413911079969921	0.615911130599528	-0.383092947831204	-0.740087308371374	0.721418855208026	0.445383150525857	0.720333463536806	-0.351266216965339	0.225592019940322
A0A1Y7VJM4;Q8R2E9;A0A1Y7VNF4	Ero1b	ERO1-like protein beta	ENSMUSG00000057069	297385.25	283068.40625	257171.4375	334855.15625	340871.03125	265872.375	288166.40625	312471.4375	359716.78125	248791.453125	238864.734375	284005.375	275464.34375	254059.375	271947.84375	0.172910515678091	3.78016842297249	0.514717664644999	0.910402881486741	0.288430926900007	-0.301005180055037	3.78016842297249	0.257014889420315	0.511146734881445	-0.590041716334962	-0.128094664283753	3.78016842297249	0.629302179524906	0.798281468471409	-0.201140764114582	0.190500590822881	3.78016842297249	0.472916180364402	1	0.325215826769598	-0.0776561740347029	3.78016842297249	0.769777636471065	0.885053980672073	-0.113634710152693	-0.268156765312545	3.78016842297249	0.312510632978326	0.586980873132343	-0.505135201471097	0.0175900748460849
A0A1Y7VJZ2;Q9WVL0;A0A1Y7VNC1	Gstz1	Maleylacetoacetate isomerase	ENSMUSG00000021033	911677.6875	372422.65625	838862.875	923100.125	906082.875	907873.4375	1038997.9375	1011963.125	745917.25	623755.0625	1110710.875	971975.1875	790255.4375	844993.125	808849.875	0.368907706776529	5.35160701591621	0.170409757128516	0.5419386452291	0.768505542516739	-0.025502267594513	5.35160701591621	0.924398709490651	0.97588010872323	-0.0341406694905057	0.343405439429134	5.35160701591621	0.201831762100395	0.368704797093229	0.695010488151166	0.388521387676819	5.35160701591621	0.14886229569291	0.660781972339368	0.827215287782175	0.188023409465881	5.35160701591621	0.484297170677983	0.678187220098338	0.314888068146375	-0.200497978426596	5.35160701591621	0.455802537177105	0.730019175919721	-0.341223261694148	0.0196136806700099
A0A1Y7VK19;Q9DCB8	Isca2	Iron-sulfur cluster assembly 2 homolog, mitochondrial	ENSMUSG00000021241	794632.4375	795706.25	760583.875	591392.5	553056.9375	622621.8125	743242.5	762718.8125	771615.8125	677669.5625	677327.875	664146.375	578235.8125	563677.9375	556060.5625	-0.407029434365276	5.00991030997768	0.0205471610396323	0.134045764877601	-1.68724817524752	0.180527090501692	5.00991030997768	0.303645455617339	0.567734121110831	0.517633214179428	-0.226502344132687	5.00991030997768	0.1969181482712	0.36232160301214	-0.705714256788075	-0.0522424626174749	5.00991030997768	0.765880887818432	1	-0.115838767946457	-0.483127522292264	5.00991030997768	0.0060070946999786	0.0202294786879726	-2.22133552148132	-0.430885059834525	5.00991030997768	0.0142276028767666	0.0606153597648133	-1.84686826541737	0.354786971928251
A0A1Y7VK76;A0A1Y7VM96;Q5RJG7	Crppa	2-C-methyl-D-erythritol 4-phosphate cytidylyltransferase-like protein;D-ribitol-5-phosphate cytidylyltransferase	ENSMUSG00000043153	55507.8984375	58439.0234375	54156.296875	44421.71875	37600.19140625	57759.828125	51545.6953125	67337.25	50690.09765625	43229.96484375	39916.9296875	35722.3515625	48123.33203125	37238.31640625	43043.7265625	-0.260850502700106	1.20738047633841	0.776951174067671	0.986199553017461	-0.109606272703922	-0.245078728324569	1.20738047633841	0.790098314737618	0.926778097146986	-0.1023188645432	-0.505929235065574	1.20738047633841	0.583370074398343	0.764302283954186	-0.234055852994554	0.00605591274918058	1.20738047633841	0.994756120109644	1	0.00228338023216905	-0.403718455213363	1.20738047633841	0.661345732555582	0.814920702339544	-0.179571444467043	-0.409774370294749	1.20738047633841	0.65660455770909	0.856341902611508	-0.182696107014784	0.266906416836534
E0CY91;E0CYW1;E0CY38;A0A1Y7VKT9;E0CZB3;Q9EPV8	Ubl5;Ubl5b	Ubiquitin-like protein 5	ENSMUSG00000084786	866288.625	781556.875	714936.0625	469580.78125	652112.25	489972.125	789714.875	628630.9375	612221.9375	725400.125	614789.4375	684815.5625	469792.625	614519.5	813450	-0.547149774904326	4.98419033750265	0.0155455769499136	0.111293037831448	-1.80839315515736	0.315174859929788	4.98419033750265	0.162589407239712	0.378558882518727	0.788907752267142	-0.231974915327214	4.98419033750265	0.303827807404107	0.497604485803537	-0.517372480474891	-0.225893695515498	4.98419033750265	0.316666660327625	0.915962873538831	-0.499397658124533	-0.323734544932946	4.98419033750265	0.151496092044313	0.29482085778644	-0.819598569970129	-0.0978408493599984	4.98419033750265	0.664375368739982	0.861923688845753	-0.177586477091506	0.32125607968896
A0A1Y7VKX7;F8WJA0;Q9ESV0	Ddx24	RNA helicase;ATP-dependent RNA helicase DDX24	ENSMUSG00000041645	66293.7109375	115419.671875	59027.26953125	78191.3359375	73799.328125	70035.546875	84850.5234375	70189.5390625	85273.0078125	133430.46875	72130.78125	111750.703125	73280.359375	98908.6875	108017.515625	-0.110460909858836	2.04968828495441	0.895404394726177	0.99845330953563	-0.047980778390541	0.497932850545041	2.04968828495441	0.554319030237004	0.796274088950127	0.25624021145796	0.387471941115458	2.04968828495441	0.645111886090436	0.809646980918831	0.190364956221076	-0.00726223101853114	2.04968828495441	0.993108151666457	1	-0.00300345330289924	0.212234664248826	2.04968828495441	0.800634956278621	0.901593089910032	0.0965654522180548	0.219496895992759	2.04968828495441	0.793970259280858	0.92601633348619	0.100195765170029	0.103198679255703
F6YVP7;A0A1Y7VKY1;P62270;S4R1N6	Rps18-ps6;Rps18-ps5;Rps18	40S ribosomal protein S18	ENSMUSG00000008668;ENSMUSG00000069117	3555920.25	3651586.25	3902703.5	4037085.25	4217306.5	4213744.5	3721293.75	4005934	4010753	4738093.5	5109223.5	5137020.5	6141134	4864287.5	4748814	0.171725655615196	7.71583496787433	0.137880407176197	0.473585808808042	0.860497442742228	0.253040382928978	7.71583496787433	0.0288485045889382	0.10265571762817	1.5398766943143	0.424766038580239	7.71583496787433	0.000247799213778009	0.00120075053107222	3.60590007589544	0.0731671862217249	7.71583496787433	0.527174484379639	1	0.278045618067484	0.487477100972303	7.71583496787433	2.63215898581475E-05	0.000161410522548233	4.57968788231616	0.414309914769694	7.71583496787433	0.000350723020774607	0.00298188768579595	3.45503572694069	-0.098558469409701
E9Q6P5;A0A1Y7VL44	Ttc7b	Tetratricopeptide repeat protein 7B	ENSMUSG00000033530	2108070.75	2371684.5	2013561.375	2281778.25	2511254	2323305.5	2167065.75	2155359	2250800	1861249.75	1595806.75	1926657	1912835.875	1584612	1767249.5	0.13756758924893	6.61796765622	0.314506721657447	0.747597424250572	0.502370068350529	-0.417235398563521	6.61796765622	0.00232016776826404	0.0129739993572316	-2.63448061071384	-0.279667809324839	6.61796765622	0.0409982484441904	0.101465013050073	-1.38723469711617	0.0115095255314823	6.61796765622	0.932925290410775	1	0.0301531335969763	-0.316930880879249	6.61796765622	0.0205955548544176	0.0577710584748391	-1.68622650344217	-0.328440406458542	6.61796765622	0.016429921641151	0.0675576859842142	-1.78436450783073	-0.126058063735354
A0A1Y7VLP0;P56379	Atp5mpl;Atp5mj	ATP synthase membrane subunit 6.8PL;ATP synthase subunit ATP5MJ, mitochondrial	ENSMUSG00000021290	139435.765625	121704.640625	136845.96875	97223.046875	86894.8125	94861.1640625	118537.3828125	133744.71875	146004.71875	88325.3046875	84536.8984375	68416.296875	69107.46875	82389.9375	65555.9921875	-0.508287960920933	2.28969422428751	0.521801731378928	0.911190862124614	-0.282494484210373	-0.219065065198945	2.28969422428751	0.782057528048229	0.923271346352286	-0.106761299120505	-0.727353029196259	2.28969422428751	0.360582001415439	0.561505632790562	-0.442995955043013	-0.00567983560598282	2.28969422428751	0.994277935545704	1	-0.00249219809615766	-0.888164616810578	2.28969422428751	0.265439308486706	0.453595769398994	-0.576034762727185	-0.882484783703037	2.28969422428751	0.268462252078547	0.533913050323154	-0.571116770919657	0.502608126593328
E9Q7E9;A0A1Y7VLZ7;Q3V3Q7	Pacs2	Phosphofurin acidic cluster sorting protein 2	ENSMUSG00000021143	180040.484375	177624.359375	146901.359375	159698.625	155063.9375	175665.515625	146240.203125	158003.796875	185354.078125	117369.859375	128879.6875	108810.984375	149101.125	125108.4296875	131629.015625	-0.036416548971873	2.83943761218807	0.946816799378149	0.998583996028034	-0.0237340449840791	-0.476037505872697	2.83943761218807	0.384252176345052	0.651741791871122	-0.4153836640443	-0.512454055704224	2.83943761218807	0.349108762121347	0.549889631060225	-0.457039250890215	-0.0501982361783524	2.83943761218807	0.926737987726498	1	-0.0330430345381149	-0.329660011818324	2.83943761218807	0.546347015075857	0.730565659078502	-0.262531425314726	-0.279461776061441	2.83943761218807	0.6089737174019	0.832968815180089	-0.215401450607908	-0.0137816870805821
A0A1Y7VMH3;Q80X41	Vrk1	Serine/threonine-protein kinase VRK1	ENSMUSG00000021115	1603761.5	1596959.125	1666085.875	1535274	1453599.875	1518739.5	1721473.5	1621752.25	1589519.625	1474656.25	1556954	1572961.25	1668512.875	1681936	1613707.875	-0.105705978716843	6.24890811406721	0.443843953130562	0.867820742611426	-0.352769692512127	0.018687610978804	6.24890811406721	0.892309035297687	0.966000000756068	0.0494847094346455	-0.0870183677726669	6.24890811406721	0.528452285571073	0.721472059936975	-0.276994219423103	0.0130096188379232	6.24890811406721	0.924911895840147	1	0.0338996347991424	0.0151947133099779	6.24890811406721	0.912347018447562	0.963832426779163	0.0398399428867929	0.00218509446988925	6.24890811406721	0.987371394460897	0.996252988349147	0.00551945905667592	0.118715597571737
F8VPK5;A0A1Y7VMN0;P70336	Rock2	Rho-associated protein kinase;Rho-associated protein kinase 2	ENSMUSG00000020580	8704045	9911168	9154376	9581713	9812762	9294220	9348659	9785619	8833170	9419288	8461634	10014815	9727557	8243579.5	9231062	0.0523980853096131	8.79538780164781	0.648354463418534	0.964906581320275	0.188187495027292	-0.0546587312864687	8.79538780164781	0.634271047570537	0.847934745442163	-0.197725112293735	-0.00226064597503987	8.79538780164781	0.984301992170055	0.993886868833575	-0.00687163590659679	0.00422751530066519	8.79538780164781	0.970648464657977	1	0.0129380280752824	-0.0435104473386829	8.79538780164781	0.704911804363227	0.844773033141457	-0.151865216731193	-0.047737962640919	8.79538780164781	0.677782056261055	0.870031992151116	-0.16890993294621	-0.0481705700105881
A0A1Y7VN19;Q9CXR1	Dhrs7	Dehydrogenase/reductase SDR family member 7	ENSMUSG00000021094	2449929.75	2667483.25	2467667	2196803	2572847.25	2644843	2408756	2380714.75	2341794.75	2441542.5	2085993.375	2174063.25	2501511.75	2147897.5	2296320.25	-0.0270460156050398	6.83254783558427	0.835796711233411	0.993607520917948	-0.0778993420892486	-0.159239426629534	6.83254783558427	0.222437749712752	0.46509009894848	-0.652791507104749	-0.186285442255111	6.83254783558427	0.153533268582708	0.297492299266013	-0.813797504249365	-0.0951917755935594	6.83254783558427	0.465716920718761	1	-0.331877982721575	-0.141307097626254	6.83254783558427	0.278926004721238	0.470707154663948	-0.554510993871435	-0.0461153220257471	6.83254783558427	0.723780676680034	0.893497833099988	-0.140393015761194	-0.0681457599771615
A0A1Y7VNC5;Q61043;A0A1Y7VJC3	Nin	Ninein	ENSMUSG00000021068	280645.53125	306685.0625	285220.09375	223734.359375	200923.359375	187322.375	219109.46875	241499.859375	255670.3125	138131.671875	129735.8515625	160241.71875	187952.1875	161912.296875	158108.0625	-0.507003925381682	3.32089271723919	0.178097786134426	0.557589528320793	-0.749341479052075	-0.529721517916318	3.32089271723919	0.159535811079091	0.372889441327941	-0.797141815375672	-1.036725445122	3.32089271723919	0.00629728487683755	0.0206080527891296	-2.20084665962154	-0.290770904780072	3.32089271723919	0.439152869410183	1	-0.35738427523694	-0.795637426948656	3.32089271723919	0.0352468742749504	0.0905275492668944	-1.45287939059686	-0.50486652251098	3.32089271723919	0.179926944505459	0.407396676932165	-0.744903795110234	0.216233021417367
A0A286YCI0;Q9JI78;A0A286YCZ7	Ngly1	N-glycanase 1;Peptide-N(4)-(N-acetyl-beta-glucosaminyl)asparagine amidase	ENSMUSG00000021785	441598.1875	290265.875	535371	454530.8125	556881.9375	493378.375	584778.125	534676.8125	461784.25	310995.0625	307294.53125	284193.25	232871.3125	322309.8125	244510.046875	0.252688512756493	4.27155600907368	0.300648323245677	0.728126995791459	0.521941213927847	-0.749261183124887	4.27155600907368	0.00225773774779421	0.0126656334930315	-2.64632650585676	-0.496572670485314	4.27155600907368	0.042323222812224	0.104302693013935	-1.37342126922727	0.312194598501634	4.27155600907368	0.201121628123718	0.77085546340108	0.696541223934747	-0.676357589863339	4.27155600907368	0.00578585821281172	0.019574081155493	-2.23763221329916	-0.988552189314079	4.27155600907368	5.98860540230341E-05	0.000673494652333675	-4.22267430225191	0.0595060854506255
A0A286YCK9;A0A286YD70;Q99KQ3;A0A286YCQ7;P57791	Rce1	Farnesylated proteins-converting enzyme 2;CAAX prenyl protease 2	ENSMUSG00000024889	61633.40625	61503.27734375	78599.2578125	64475.60546875	74998.390625	99536.203125	87058.703125	78002.3046875	68952.015625	106149.3828125	112219.9453125	102023.5859375	118405.5390625	104010.515625	84696.6875	0.251082104514842	2.05145957820167	0.761016881653221	0.982525115143632	0.118605709159099	0.410910898603879	2.05145957820167	0.619014749073099	0.839993605364143	0.208299003056216	0.661993005969338	2.05145957820167	0.424289643317144	0.626624811230696	0.372337568999611	0.20809430738446	2.05145957820167	0.800948272535395	1	0.0963955309542761	0.589857832992173	2.05145957820167	0.476120825634353	0.671829666882931	0.322282821969565	0.381763525871854	2.05145957820167	0.644024839426128	0.850437863624888	0.191097381991641	-0.0429877986980924
A0A286YCV0;D3YV00;P98195;A0A286YDR0	Atp9b	Phospholipid-transporting ATPase;Probable phospholipid-transporting ATPase IIB	ENSMUSG00000024566	560991.625	770133.125	583967.75	668761.5	591996	678554.0625	574084.5625	860002.375	605406.1875	778119.625	620077.125	750272.4375	920377.375	610983.3125	854533.75	0.023974302723308	5.05239413754925	0.911590546053508	0.99845330953563	0.0402001874605999	0.133303395839915	5.05239413754925	0.537050052934727	0.784034508825773	0.269985236273725	0.157277698625964	5.05239413754925	0.466462825322351	0.665838955965695	0.33118296156524	0.0852307577373703	5.05239413754925	0.693054717868674	1	0.159232475734066	0.302937092372239	5.05239413754925	0.160985729794553	0.308881349278427	0.793212619285874	0.217706334675193	5.05239413754925	0.313538132983316	0.588054718613387	0.50370963206737	0.0612564549758467
A0A286YCV9;E9Q4K7	Kif13b	Kinesin family member 13B	ENSMUSG00000060012	3252194	2989162.5	3110253.5	2968620	3219639	3060296.75	3058568.25	2859485.75	3100125.5	2505929.5	2528543.25	2471706.75	2666973.25	2705945.5	2643322.25	-0.0112244144965756	7.10322005205287	0.922176484731	0.99845330953563	-0.0351859563757466	-0.313139165404111	7.10322005205287	0.00647321303104146	0.0302954411111164	-2.18888010027646	-0.324363579926976	7.10322005205287	0.0047994789760037	0.0162261689665453	-2.31880590640114	-0.0591266350826178	7.10322005205287	0.606831857554254	1	-0.216931627626832	-0.235823224043938	7.10322005205287	0.0402289799180544	0.100803592959554	-1.3954609796479	-0.176696588972317	7.10322005205287	0.124188062618287	0.314144205397832	-0.905920148025514	-0.0479022205808783
A0A286YCX6;E9PY51	Trappc8	Trafficking protein particle complex 8	ENSMUSG00000033382	9217302	10354357	9273290	9045057	10263936	9446721	9348730	9133005	9059865	8710897	7612830	8765210	9961457	8357584	9459252	0.0011081798130401	8.77988680165318	0.992304549598387	1	0.00335501745139553	-0.211013471923588	8.77988680165318	0.0663871731637913	0.195671766711587	-1.17791582367879	-0.209905292115563	8.77988680165318	0.0678249783551309	0.154399157675502	-1.168610336162	-0.0727941884919967	8.77988680165318	0.526373334389146	1	-0.278706119813896	-0.068245758716171	8.77988680165318	0.55253272495744	0.735362216083117	-0.257641994841853	0.00454842977843078	8.77988680165318	0.968421496197425	0.991390827544147	0.0139355790234584	-0.0739023683033992
A0A286YD12;Q91YP2	Nln	Neurolysin, mitochondrial	ENSMUSG00000021710	1259214.875	1201237	1328065.875	1681908.5	1518062.5	1392134.625	1336138.75	1410962.875	1491069.375	2222267.75	2013241.75	2010294.5	1710242.375	1952729	1939762.875	0.281939732725108	6.2840717329299	0.0608074050268689	0.280878955940204	1.21604352983118	0.43198009884505	6.2840717329299	0.00410970065918217	0.0208353873621111	2.3861898099487	0.713919831734212	6.2840717329299	2.273596301394E-06	1.6374239551736E-05	5.64328664591092	0.155416657170528	6.2840717329299	0.301095817568554	0.904795889082439	0.521295277099374	0.55303275376011	6.2840717329299	0.000243101421164438	0.00119528170210378	3.61421250227526	0.397616096619989	6.2840717329299	0.00823982461199132	0.0390931356512233	2.08408203233869	-0.126523075635733
A0A286YDA2;A0A286YDT3;E9Q5C9;A0A286YDV7	Nolc1	Nucleolar and coiled-body phosphoprotein 1	ENSMUSG00000015176	1736496.875	1765661.5	2149132.5	2727248	3360153	3293589	2411473.75	2842537.5	2726649.5	4725382	4166898.5	4425186	4562236	3743124.75	3418642.25	0.737267050104618	7.25626683332951	2.55236299794505E-07	1.03957055078465E-05	6.59305756004744	0.491871774591375	7.25626683332951	0.000563444545449849	0.00394621631388695	3.24914882103802	1.22913882489353	7.25626683332951	1.69405792623684E-17	4.74966566481658E-16	16.7710717435833	0.49203442275332	7.25626683332951	0.000561125390124117	0.0112748795055606	3.25094007964564	1.03650709241829	7.25626683332951	5.6532754335811E-13	1.19153651446248E-11	12.2476998547362	0.54447266964146	7.25626683332951	0.000135983501821327	0.00132211056286929	3.86651377914884	-0.245232627483659
A0A286YDA5;A0A286YE10;A0A286YDZ5;Q9EP84;O70293	Grk6	G protein-coupled receptor kinase;G protein-coupled receptor kinase 6	ENSMUSG00000074886	370864.625	484274.9375	398225.9375	404537.875	351975.65625	379092.03125	359526.78125	359838.78125	344778.34375	309315.34375	325900.09375	361191.90625	385083.75	285341.3125	336337.8125	-0.136782440851912	4.11905316812953	0.534993172850729	0.920360373834664	-0.271651760057602	-0.201569355104238	4.11905316812953	0.360688929222065	0.628720522565141	-0.44286718746138	-0.338351796268031	4.11905316812953	0.125227218704575	0.25433614364932	-0.902301264987875	-0.241630602590639	4.11905316812953	0.273284853627579	0.869407929572213	-0.563384437711829	-0.330716261817617	4.11905316812953	0.133958073744097	0.268745031955922	-0.873031106043517	-0.089085659098123	4.11905316812953	0.686136724421084	0.875117002544788	-0.163589335102111	-0.104848161508216
A0A286YDB3;Q80XQ2	Tbc1d5	TBC1 domain family member 5	ENSMUSG00000023923	2438098.75	2628284.25	2442486.25	2127398.75	2124266.5	2121220	2241912.25	2159170.75	2147999.75	1785290.75	1669387.75	1809846.5	1811903.875	1722136.25	1843141.5	-0.231487028624578	6.62954842773769	0.0639938936718228	0.291329792230792	-1.19386146462788	-0.288785088829573	6.62954842773769	0.0208885786479058	0.07974436484457	-1.68009111034867	-0.520272117541701	6.62954842773769	3.26803091926775E-05	0.000190703682297638	-4.48571384320332	-0.203528980744146	6.62954842773769	0.103373023663534	0.536258680416335	-0.985592780416194	-0.494629161698445	6.62954842773769	7.80804086895717E-05	0.00043580435516735	-4.10745792214514	-0.291100180967085	6.62954842773769	0.0198865924656387	0.0789976448855332	-1.70143962613397	0.0279580479269536
A0A286YDB8;Q9CZX0	Elp3	Elongator complex protein 3	ENSMUSG00000022031	315707.03125	320713.25	312239.90625	312474.1875	325282.21875	356422.875	290183.1875	277118.71875	298610.96875	344666.96875	301392.28125	266041.5625	251701.15625	273582.9375	273826.96875	0.072870535553289	3.84894388390481	0.77135323811043	0.985335925533213	0.112746692986404	-0.135589942179509	3.84894388390481	0.588740637578328	0.820995490757828	-0.230075986156719	-0.0627194065941935	3.84894388390481	0.802490998502298	0.902831138455651	-0.0955598303532533	-0.138037686489831	3.84894388390481	0.582032968313086	1	-0.235052414747131	-0.259484742744932	3.84894388390481	0.30104892140544	0.496215989454494	-0.521362924439244	-0.121447056230088	3.84894388390481	0.628186448725062	0.840743319918888	-0.201911436462516	-0.210908222006691
A0A286YDC0;Q03147	Cdk7	Cell division protein kinase 7;Cyclin-dependent kinase 7	ENSMUSG00000069089	170872.140625	127373.828125	167819.734375	181164.640625	235537.796875	169592.15625	172193.21875	197346.59375	164758.953125	176452.734375	186586.75	193249.859375	197408.484375	140071.28125	197504.53125	0.335473401993228	3.09280048771457	0.466168480833254	0.885776210142193	0.331457093884826	-0.0885363328429587	3.09280048771457	0.847336444421967	0.947972073248574	-0.0719441139389519	0.246937070111776	3.09280048771457	0.591490336348038	0.770740784938185	0.228052346395317	0.189673328364952	3.09280048771457	0.680101440285728	1	0.167426305425131	0.183913985633476	3.09280048771457	0.689294256954361	0.834853482202308	0.161595339935265	-0.00575934310304818	3.09280048771457	0.990011640859194	0.996686372510138	-0.00435969880528852	-0.145800074406441
A0A286YDF2;O89116;Q5FWJ7	Vti1a	Vesicle transport through interaction with t-SNAREs homolog 1A	ENSMUSG00000024983	1242028.75	1290528.75	1281345.625	1208602	1067760.875	1140922.25	1252969.5	1431158.25	1256583.125	1189012.5	983346.4375	1088929.625	1038495.75	1101025	1137571.75	-0.153595310589679	5.81815613680933	0.323876558197318	0.759256480488751	-0.489620484573871	-0.0806788599506401	5.81815613680933	0.604265650994697	0.83090965724306	-0.218772092177893	-0.234274170626214	5.81815613680933	0.13251869897835	0.265831187168551	-0.877722836518549	0.040857931271109	5.81815613680933	0.792950269905037	1	0.100754048726607	-0.230682189406418	5.81815613680933	0.138552197174109	0.275550196161506	-0.858386582743352	-0.271540120749919	5.81815613680933	0.0812993430524807	0.23116624524545	-1.089912963752	0.194453241889209
A0A286YDK4;E9Q4Y4	Cep192	Centrosomal protein 192	ENSMUSG00000024542	55950.75	67932.0390625	87836.3359375	75006.140625	83438.0625	63670.625	84913.265625	67259.421875	84617.09375	76636.34375	55032.0625	42059.78515625	57859.53125	72768.640625	69868.8125	0.0755118959524396	1.7357777146716	0.930701750112803	0.998583996028034	0.0311894694291227	-0.36450731626078	1.7357777146716	0.6750071493218	0.865971274335634	-0.170691627325176	-0.288995420932683	1.7357777146716	0.739448547313386	0.86991707643011	-0.131092039916297	0.156646794236358	1.7357777146716	0.856858311624289	1	0.0670909862063814	-0.0876182972739009	1.7357777146716	0.919627613058175	0.965937489373528	-0.0363879969299974	-0.244265093102296	1.7357777146716	0.778578159347192	0.919819218936888	-0.108697783263676	0.0811348975425382
A0A286YDN1;Q8VC03	Eml3	Echinoderm microtubule-associated protein-like 3	ENSMUSG00000071647	1513266.25	1492695.25	1530450.875	1428259	1597144.5	1605614.5	1515091.375	1531457.625	1492985.125	1280674.625	1244728.25	1225854.25	1593023.25	1378952.375	1427826.25	0.0350736073928823	6.12174976401771	0.802935291670746	0.99235355898908	0.0953194529811984	-0.316296201058152	6.12174976401771	0.0245600101784102	0.0904384492091978	-1.60977145754608	-0.281222593701691	6.12174976401771	0.0455688910656229	0.110717160557668	-1.34133153999207	-0.0054833250737944	6.12174976401771	0.968880314471699	1	-0.0137298679181039	-0.0588986497381771	6.12174976401771	0.675173636421165	0.824710573525184	-0.170584523995471	-0.0534153246730858	6.12174976401771	0.703910563099402	0.886209873509439	-0.15248251759067	-0.0405569324722302
A0A286YDP0;O35648;A0A286YD15;A0A286YDS3	Cetn3	Centrin-3	ENSMUSG00000021537	136075.046875	138479.140625	145200.984375	83483.578125	44889.12109375	62952.046875	97562.015625	97265.0546875	102150.515625	110489.8125	93344.25	71033.0703125	54082.40625	104389.21875	99809.125	-1.1299052987407	2.20050091878175	0.174303005241659	0.549191351834554	-0.758695124946129	0.514655918151935	2.20050091878175	0.532140444272188	0.779524325169563	0.27397373213573	-0.615249385890175	2.20050091878175	0.455643772812384	0.656910980888488	-0.341374560761274	-0.505396417087614	2.20050091878175	0.539503989758079	1	-0.268005339260012	-0.706194245721663	2.20050091878175	0.392369667343272	0.59510874983383	-0.406304573704462	-0.200797827858156	2.20050091878175	0.807014178582671	0.933540869026356	-0.0931188350101203	0.62450888597117
A0A3B2WC92;A0A286YE25;Q9QYY8	Spast	Spastin	ENSMUSG00000024068	205023.890625	215097.78125	249560.9375	216130.0625	244145.9375	214884.40625	212392.9375	245816.359375	225931.421875	219967.5625	161240.40625	171771.59375	214497.15625	189732.421875	199106.046875	0.0174532708342848	3.34289498201828	0.962940944283969	0.998583996028034	0.0164003466844419	-0.301517355804374	3.34289498201828	0.422522069646659	0.688182392820876	-0.374150601565325	-0.284064085246311	3.34289498201828	0.449827363324848	0.651664936944512	-0.346954129648425	0.0249248483347445	3.34289498201828	0.947094318186998	1	0.0236067688019475	-0.164260410296339	3.34289498201828	0.661953547973958	0.815169762448829	-0.179172485736144	-0.189185258909161	3.34289498201828	0.614600196290566	0.834820696414415	-0.211407305374961	0.00747157745514786
A0A2C9F2B5;Q8BX57	Pxk	PX domain-containing protein kinase-like protein	ENSMUSG00000033885	1795347	1951912.5	1720049.75	1583032.875	1811523	1748435.375	1846519	1560982.5	1767470.75	1322298.75	1264364.875	1195415.75	1416195	1292917.875	1492721.875	-0.0827406398097143	6.24346723881948	0.583628572744269	0.938716110616042	-0.233863454473223	-0.455339707398365	6.24346723881948	0.00261029054826781	0.0143697090638889	-2.5833111491803	-0.538080347300714	6.24346723881948	0.000378893888847605	0.00172635855024442	-3.42148239937311	-0.0855047189231073	6.24346723881948	0.571122156908089	1	-0.243270990883626	-0.392498603951136	6.24346723881948	0.00942646065140387	0.0294265690350401	-2.02565134099539	-0.306993885067044	6.24346723881948	0.0421716583864694	0.140867583213373	-1.37497932016297	-0.00276407909007975
A0A2C9F2D2;Q07076	Anxa7	Annexin;Annexin A7	ENSMUSG00000021814	10008831	9987232	10111650	10691523	10570728	10942687	10752559	10250261	10619572	12272768	11929567	11763489	11565670	11851127	11529817	0.102126226132287	9.03645655407	0.374114150294306	0.810916971583631	0.426995864968026	0.147339858121932	9.03645655407	0.199793951636602	0.432755278643708	0.699417663310276	0.24946608426243	9.03645655407	0.0300103303287418	0.0779373374599199	1.5227292241966	0.0644030967024071	9.03645655407	0.575119259955702	1	0.240242088231828	0.201947916274869	9.03645655407	0.0789180991078592	0.176978534755274	1.10282338410041	0.137544819573887	9.03645655407	0.231331321259456	0.483234557901432	0.635765561655509	-0.0377231294339459
A0A2C9F2D9;O35732	Cflar	CASP8 and FADD-like apoptosis regulator	ENSMUSG00000026031	61249.12109375	93291.9375	78870.09375	99175.734375	94265.0859375	105501.6171875	94740.9609375	91019.234375	91146.1484375	76101.0078125	71694.2421875	84074.90625	100382.484375	75529.671875	68743.234375	0.363708585223842	2.03308923462426	0.659588156647765	0.965805476154962	0.180727151009175	-0.380660259303905	2.03308923462426	0.644830646983536	0.854163611308288	-0.190554329919556	-0.0169516727355491	2.03308923462426	0.983605287993923	0.993886868833575	-0.00717914510167349	0.241812612566302	2.03308923462426	0.769473196996762	1	0.113806503316761	0.0514849628006733	2.03308923462426	0.950224243225743	0.976475746832906	0.0221738935496777	-0.19032765127853	2.03308923462426	0.817535409544021	0.938865202654098	-0.0874934278584575	-0.121895974417288
A0A2I3BPG4;Q920N2	Hlcs	Biotin--protein ligase	ENSMUSG00000040820	411494.4375	373124.15625	449113.6875	367648.6875	392510.03125	371392.40625	388609.5625	406057.46875	357957.78125	225299.78125	222121.890625	246139.40625	251043.0625	237783.359375	214680.96875	-0.119747119294533	3.96957143300774	0.605680155428968	0.948674282752193	-0.217756655375629	-0.719663352058006	3.96957143300774	0.0020206029347775	0.0115452080481884	-2.69451902056547	-0.83941047204972	3.96957143300774	0.00032520553300302	0.0015114409814512	-3.48784207398745	-0.104719467708557	3.96957143300774	0.651645357242829	1	-0.185988694598775	-0.825389509624834	3.96957143300774	0.000407603912348124	0.0018904387454491	-3.38976165611054	-0.720670042499352	3.96957143300774	0.00199171996178394	0.0124933277103367	-2.70077172394518	0.0150276517266988
A0A2I3BPN6;E9QAP7	Taf4	TATA-box-binding protein-associated factor 4	ENSMUSG00000039117	326806.71875	241775.296875	390027.34375	321983.625	332112.46875	279257.125	278590.375	323514.15625	315389	281150.84375	224864.84375	239298.265625	303027.4375	373894	279296.75	-0.0341356499992177	3.84509615436996	0.900487703569298	0.99845330953563	-0.0455222132258609	-0.337558671528161	3.84509615436996	0.216757640354836	0.457178116185778	-0.664025585406702	-0.371694321848806	3.84509615436996	0.173899707616134	0.328507501570059	-0.759701148191688	-0.0700218008511221	3.84509615436996	0.797565495068773	1	-0.0982336430933151	-0.017152610725533	3.84509615436996	0.949901037913655	0.976475746832906	-0.0223216377919219	0.0528691902433188	3.84509615436996	0.84643468406256	0.949620002890213	0.0724065490088445	-0.0358861507737458
A0A2I3BRT5;Q7TT21;A0A2I3BPP1;Q3UHB2;Q61037;A0A2I3BPE9	Tsc2	Tuberin	ENSMUSG00000002496	299457.6875	394158.53125	303321.59375	249257.671875	299535.71875	276412.0625	258269.71875	295784.3125	257571	297671.96875	165554.546875	291096.75	320769.71875	253111.53125	288633.71875	-0.2664701335167	3.75779672210656	0.371734159813978	0.809542454970613	-0.429767528392959	-0.148929443523584	3.75779672210656	0.617453742960824	0.839120995635668	-0.209395572366827	-0.415399577648228	3.75779672210656	0.164209591740008	0.314040424812427	-0.784601478653275	-0.302326954344121	3.75779672210656	0.310955217296602	0.90864114848028	-0.50730215207086	-0.223120171724391	3.75779672210656	0.454414938299097	0.653282434549716	-0.34254740019706	0.0792067830190718	3.75779672210656	0.790490220079166	0.924898106878341	0.102103498776586	-0.0358568203659993
E9Q784;A0A2I3BPQ5	Zc3h13	Zinc finger CCCH domain-containing protein 13	ENSMUSG00000022000	646442.75	563133.9375	734434.6875	585124.5	581874.25	617832.25	674544.8125	626142.4375	583737.4375	760870.9375	697535.5625	566192.8125	432042.46875	600053.5	585461.9375	-0.11830762550004	4.88329357548873	0.562655074462751	0.934044741829124	-0.249757759969223	0.171782349453744	4.88329357548873	0.400663435508228	0.667366451849571	0.397220289415517	0.0534747239071137	4.88329357548873	0.793560227186229	0.900693099129841	0.100420106915374	-0.0515229078706185	4.88329357548873	0.800934082085797	1	-0.0964032254443723	-0.274500735148908	4.88329357548873	0.179477280589814	0.337142115112309	-0.74599051944755	-0.222977827357829	4.88329357548873	0.275411266283445	0.543239459108882	-0.560018297976504	0.0667847176994201
A0A2I3BPT1;A0A2I3BQZ9;Q3TWF3;P12023;A0A2I3BR03	App	Amyloid-beta A4 protein;Amyloid-beta precursor protein	ENSMUSG00000022892	684697.3125	705984.625	373938.5625	1390293.25	1578568.5	1665173.75	1632830.5	1825371.75	1608468.25	1785092.875	1304012.75	1312806.25	1611341.625	1593989.5	2071586.875	1.39728941846472	6.07371759037244	1.30866284665108E-10	9.39121385668178E-09	9.88317222716896	-0.0873897428073518	6.07371759037244	0.682193318076053	0.870135700669159	-0.166092538720634	1.3098996764831	6.07371759037244	1.56570564150881E-09	1.81851129229578E-08	8.80528988358376	1.51409897826938	6.07371759037244	3.87244593784694E-12	3.76501679247441E-10	11.4120146365923	1.56880841999082	6.07371759037244	6.88895895414095E-13	1.44189738109589E-11	12.1618464028575	0.0547094412248838	6.07371759037244	0.797674678863025	0.927285462641065	0.0981741938389572	0.116809559041788
A0A2I3BPW0;Q9QYG0;A0A2I3BPL1;A0A2I3BQR5;A0A2I3BS20;A0A2I3BQM5	Ndrg2	Protein NDRG2	ENSMUSG00000004558	478761.0625	295788.4375	390192.96875	450989.96875	366333.25	356619.21875	459532.28125	498796.8125	386949.625	251745.59375	436687.15625	359750.375	259710.578125	290048.46875	404501.96875	0.0136004959025303	4.18121702426397	0.960645851415192	0.998583996028034	0.0174366884222538	-0.171279248579164	4.18121702426397	0.534415206663167	0.781768412469739	-0.272121192605975	-0.157678752757027	4.18121702426397	0.567340557747505	0.752249575313571	-0.246156168706875	0.199341652133683	4.18121702426397	0.469680121689922	1	0.328197820108559	-0.29760862937318	4.18121702426397	0.280641326620533	0.472467402792512	-0.551848375354335	-0.49695028202142	4.18121702426397	0.0720651019854241	0.211185432556216	-1.14227499442439	0.185741156118507
A0A2I3BPX3;Q6P9J9;A0A2I3BPY8	Ano6	Anoctamin;Anoctamin-6	ENSMUSG00000064210	364939.59375	620963.4375	258608.5	290046.75	207598.203125	293421.65625	288225.34375	275674.8125	264949.5	291251.15625	180447.46875	389081.5	214064.59375	149928.578125	241920.84375	-0.647950294595793	3.78496677741648	0.068730467413865	0.305987634838093	-1.16285070258342	0.100972260158166	3.78496677741648	0.775804884373794	0.919946799277364	0.110247490461783	-0.546978035446352	3.78496677741648	0.123959797245055	0.25227199790452	-0.906719142786304	-0.59160144894105	3.78496677741648	0.0963056103237565	0.516026861361426	-1.01634841213115	-1.04983926994834	3.78496677741648	0.00339183669016257	0.012272503942557	-2.46956506628226	-0.458237820982617	3.78496677741648	0.197083532767644	0.436124388994685	-0.705349661498901	0.0563488465797645
A0A2I3BPX9;Q60775	Elf1	ETS-related transcription factor Elf-1	ENSMUSG00000036461	701854.875	735468.9375	771880.625	865525.75	643784.25	731420.1875	798959.125	789138.4375	714059.625	455735.0625	476128.15625	506827.53125	491723.75	642889.8125	577260.75	0.0249458427882236	4.98021349251074	0.896893729604386	0.99845330953563	0.0472590122296479	-0.651198752012075	4.98021349251074	0.000755253236059857	0.00505290400329502	-3.121907405214	-0.626252909441459	4.98021349251074	0.00119253218154778	0.00478282367955423	-2.92352989230459	0.0532767877894582	4.98021349251074	0.781968063237873	1	0.106810983823519	-0.378336933782575	4.98021349251074	0.0496926351775263	0.12030385549638	-1.30370797220771	-0.431613721774267	4.98021349251074	0.025220154370896	0.0946619492825412	-1.59825225946702	0.0283309449766681
A0A2I3BPY7;Q9EP71	Rai14	Ankycorbin	ENSMUSG00000022246	4249302.5	4205231	4245672.5	4200346.5	3666326.5	3964204.75	4242387.5	4376504.5	4146288.5	4668077	4486854	4323148.5	4825060.5	5179292.5	5365650.5	-0.0977083667612107	7.71904043725559	0.395133029899833	0.830642836563352	-0.40325666532319	0.176638554789108	7.71904043725559	0.124309159616391	0.309761465630085	0.905496869553893	0.0789301880237636	7.71904043725559	0.49211784681473	0.690466643383588	0.307930884848844	0.000850259746232837	7.71904043725559	0.994096159151038	1	0.00257160416524142	0.263409863658928	7.71904043725559	0.0219597220885569	0.0609172594338799	1.65837316040455	0.262559603928095	7.71904043725559	0.0223904154127561	0.0866855646166305	1.64993784881516	0.0985586265139965
A0A2I3BQ16;P62046	Lrch1	Leucine-rich repeat and calponin homology domain-containing protein 1	ENSMUSG00000068015	538302.125	464907.0625	536608.375	626483.1875	603602.5625	648705.5	652847.9375	537201.75	665350.25	489726.78125	610253.0625	517386.34375	712114.5	764624.75	628796.875	0.29155145364442	4.84112925062914	0.130844150186228	0.461560809431578	0.883245689138981	-0.225841321720546	4.84112925062914	0.241728917257341	0.492151926651378	-0.61667139322457	0.0657101321237216	4.84112925062914	0.733275725836876	0.866765430878777	0.134732691534578	0.262211707078422	4.84112925062914	0.174157399582043	0.716601231863862	0.759058068553552	0.436869339182955	4.84112925062914	0.0237328679819058	0.0651761859657988	1.62464977659707	0.174657632029286	4.84112925062914	0.365175225239099	0.645588307285416	0.437498694190652	-0.0293397468085646
A0A2I3BQ43;A0JP53;D3YXJ0;A0A2I3BQ48	Dgkh	Diacylglycerol kinase;Diacylglycerol kinase eta	ENSMUSG00000034731	161499.671875	183251.09375	187602.1875	155472.265625	130169.453125	145997.265625	146636.78125	183140.28125	165332.15625	156622.609375	162189.359375	146806.5	150945.234375	103826.3359375	121863.265625	-0.297316362341677	2.87391176697727	0.577666063380265	0.93553266413419	-0.238323145561589	0.0988475651405629	2.87391176697727	0.853028274420871	0.949072031551789	0.069036573496657	-0.198468798085129	2.87391176697727	0.709997236571474	0.851714097920964	-0.148743341624721	-0.110404222909144	2.87391176697727	0.836078724185618	1	-0.0777528279799607	-0.515262318338986	2.87391176697727	0.335409288910609	0.536298990332401	-0.474424914100956	-0.40485809600078	2.87391176697727	0.448672131768357	0.723928161215111	-0.348070904826388	0.186912140086213
A0A2I3BQ91;Q8BMD6;A0A2I3BQY6	Tmem260	Transmembrane protein 260	ENSMUSG00000036339	226230.140625	242279.984375	172004.84375	176984.5	169089.53125	203677.796875	162234.375	170187.921875	182303.640625	128026.9609375	116785.8125	136377.4375	123580.078125	112064.8515625	120652.7421875	-0.215661477015932	2.96089135887074	0.663370537402353	0.965805476154962	-0.178243820919825	-0.542520138017891	2.96089135887074	0.274708116448115	0.532696399429157	-0.561128508848258	-0.758181616403977	2.96089135887074	0.12792804578566	0.258949046338468	-0.893034234295979	-0.322130598271462	2.96089135887074	0.515833114889021	1	-0.28749078094191	-0.860188613085788	2.96089135887074	0.0846377911598998	0.186995870300468	-1.07243567918867	-0.538058015319806	2.96089135887074	0.278653149128942	0.546411956525528	-0.55493604450947	-0.106469120590906
A0A2I3BQI5;Q8BG09	Tmem184b	Transmembrane protein 184B	ENSMUSG00000009035	29457.5625	32856.3125	29999.626953125	36905.5234375	47094.05859375	34618.30859375	33714.5625	42437.80859375	43115.41015625	71904.734375	58343.5859375	64393.5859375	70414.7421875	57406.07421875	68032.0859375	0.367314335933688	1.19715493610921	0.689678536562005	0.969086764194817	0.161353289449262	0.700641253056468	1.19715493610921	0.447819611460407	0.709686058769816	0.348896891189017	1.06795559780724	1.19715493610921	0.250169561923505	0.431356441440186	0.601765531944	0.36360573805469	1.19715493610921	0.692643515117609	1	0.159490227511071	1.07137129271672	1.19715493610921	0.24868989530549	0.431297787524002	0.604341860496933	0.707765555203818	1.19715493610921	0.443259812459371	0.71788558557364	0.353341641627124	-0.00370860304000529
A0A2I3BQP6;Q923T9	Camk2g	Calcium/calmodulin-dependent protein kinase;Calcium/calmodulin-dependent protein kinase type II subunit gamma	ENSMUSG00000021820	726709.0625	795525.5625	706937.8125	689435.875	686871.125	711767.8125	724022.625	714669.3125	697531.125	636640.375	617822.75	709392.125	717335.5	639323.3125	651263.375	-0.0891271675974339	5.05322393230243	0.605747729647179	0.948674282752193	-0.217708204930531	-0.102321672326109	5.05322393230243	0.553482964260401	0.796208731317817	-0.256895741798017	-0.191448840024392	5.05322393230243	0.267687794953155	0.452755900105953	-0.572371429729514	-0.067693524016734	5.05322393230243	0.695029545998198	1	-0.157996732976453	-0.165116633580036	5.05322393230243	0.339051625597876	0.539974425126552	-0.469734169038055	-0.0974231095725017	5.05322393230243	0.572626826560385	0.815793170711343	-0.242128309904651	0.0214336436349659
E9Q2H1;A0A2I3BQS6;Q80TP3	Ubr5	E3 ubiquitin-protein ligase UBR5	ENSMUSG00000037487	165074.484375	154383.546875	167281.8125	161405.6875	189454.375	159329.046875	154049.328125	166280.921875	163185.3125	169087.34375	143900.671875	153536.359375	185788.421875	171106.078125	186585.515625	0.0728861580582496	2.9878705693254	0.878963791898712	0.99845330953563	0.0560290149176653	-0.14242260399881	2.9878705693254	0.766063048254088	0.914955463800944	-0.115735485743321	-0.0695364458875628	2.9878705693254	0.884486389375606	0.947459886901125	-0.0533088456989154	-0.0161898169775999	2.9878705693254	0.973018591571968	1	-0.0118788615405098	0.145557933136221	2.9878705693254	0.761069729491553	0.879047538103255	0.118575551184632	0.161747750405835	2.9878705693254	0.735452521898604	0.899978461077884	0.133445358480968	-0.0890759751353326
A0A2I3BQY4;Q9JK38;A0A2I3BQE3	Gnpnat1	Glucosamine 6-phosphate N-acetyltransferase	ENSMUSG00000037722	66890.3359375	60786.140625	81846.0703125	77820.296875	74116.078125	73550.1875	81209.8671875	69715.7578125	66265.21875	100307.3515625	101273.515625	77339.84375	89826.8046875	104487.1953125	113848.3671875	0.110908361229879	1.98178847626467	0.893719807896091	0.99845330953563	0.048798616503428	0.297933559426582	1.98178847626467	0.71986894217697	0.887821169129774	0.142746563110669	0.408841922266379	1.98178847626467	0.622885644277676	0.792309488015579	0.205591678249047	0.0455356259249504	1.98178847626467	0.956256168577439	1	0.0194257503005458	0.546536024536132	1.98178847626467	0.511469630072276	0.699600392574467	0.291180148625526	0.501000400009961	1.98178847626467	0.547089519568671	0.797840458296578	0.261941604793159	-0.0653727358655536
A0A2I3BRC5;F8VQ52;Q01341	Adcy6	Adenylate cyclase type 6	ENSMUSG00000022994	207559.984375	206798.21875	229533.0625	166575.921875	162161.75	118948.75	150206.734375	153967.1875	199359.109375	129483.59375	141413.921875	105336.046875	148848.640625	130323.3125	146337.703125	-0.519786692612352	2.93364551766418	0.313956552543251	0.74744474673409	-0.503130448411717	-0.258800332340978	2.93364551766418	0.615415463391701	0.838355799621508	-0.210831595541737	-0.778587026967914	2.93364551766418	0.132739630468806	0.26606594932938	-0.876999395715987	-0.360711813170787	2.93364551766418	0.48408297056944	1	-0.315080195024485	-0.611146302114902	2.93364551766418	0.236910591026774	0.416597737079753	-0.625415523820622	-0.25043448878482	2.93364551766418	0.62686672503293	0.839909450655368	-0.202824782510891	0.159074880658327
A0A2I3BRD1;Q8K0F1	Tbc1d23	TBC1 domain family member 23	ENSMUSG00000022749	31599.40234375	27622.84375	32694.01171875	41826.36328125	0	37889.30859375	38937.515625	27689.845703125	38751.01953125	45913.24609375	37635.4921875	44856.671875	39280.4609375	102468.3125	42261.43359375	-0.203550087388446	0.907747177181724	0.893564816649443	0.99845330953563	-0.0488739395296621	0.676071849076054	0.907747177181724	0.657973987485984	0.858685255805479	0.181791275557178	0.472521762113603	0.907747177181724	0.756495993694176	0.880453000943253	0.121193367602618	0.190604023471878	0.907747177181724	0.900292301329613	1	0.0456164636224102	0.991756937159136	0.907747177181724	0.518050752990786	0.706038873847718	0.285627690710177	0.801152916634923	0.907747177181724	0.600458319664773	0.828854577047118	0.221517133419826	0.394154111578703
A0A2I3BRK6;Q9JIX0;A0A2I3BRR5;A0A2I3BQK0	Eny2	Transcription and mRNA export factor ENY2	ENSMUSG00000022338	716068.125	656851.625	540976.5625	420412.125	443648.34375	539886.4375	903786.8125	592504.0625	659472.4375	712401.9375	637923.5	650547.1875	430657.625	824528	784661.25	-0.442445109736966	4.92279896845698	0.0710064502361397	0.311941420112727	-1.14870219811581	0.498097593665348	4.92279896845698	0.0422063124161286	0.137896829942777	1.37462259068583	0.0556524836738991	4.92279896845698	0.820012712533023	0.911429583019474	0.0861794147624454	0.164295676167926	4.92279896845698	0.501870334186726	1	0.29940847492918	0.0851519235615204	4.92279896845698	0.727748982256328	0.857815968916924	0.138018393241635	-0.0791437527145998	4.92279896845698	0.746270378258248	0.903166448936625	-0.127103796506766	0.60674078607676
A0A2I3BRL8;Q91VM5	Gm7324;Rbmxl1	Predicted gene 7324;RNA binding motif protein, X-linked-like-1	ENSMUSG00000037070	986479.125	908649.125	691453.75	1073173.25	914307.9375	890808.5	851093.75	889647.6875	1049993.5	904828.9375	873752.125	974499.125	847460.375	1027355.0625	1037658.25	0.15747529923989	5.47120369430542	0.404059308715304	0.839596522901018	0.393554883509877	-0.0770107996691621	5.47120369430542	0.683183480839822	0.870196236735493	-0.165462643295113	0.0804644996483865	5.47120369430542	0.6697997495163	0.826859080500565	0.174055019208378	0.102289536377046	5.47120369430542	0.587774142368052	1	0.230789523526898	0.159650837934258	5.47120369430542	0.397599933676953	0.599966485491153	0.400553696718727	0.0573613015374737	5.47120369430542	0.761130143893931	0.910887848322386	0.118541077864731	-0.0551857629352566
A0A2I3BRW0;Q9D958	Spcs1	Microsomal signal peptidase 12 kDa subunit;Signal peptidase complex subunit 1	ENSMUSG00000021917	1254968.75	1614939.25	1283841.5	1206138.375	1273475.5	1304124.5	1045592.25	1278852.25	1406282.375	1376772.375	1146627.125	1358744.625	1843076.75	1313897.375	1319736.875	-0.128615624628466	5.99374242566269	0.467340188519954	0.885776210142193	-0.330366870587126	0.0224870751499655	5.99374242566269	0.898866015171849	0.9679298981685	0.0463050393102878	-0.10612854952831	5.99374242566269	0.548659852015398	0.737825870119083	-0.260696817981604	-0.160420288419893	5.99374242566269	0.364692155290555	0.970580270239058	-0.438073578475816	0.0909438954931413	5.99374242566269	0.607272139887638	0.774573943978561	0.216616642754609	0.251364184002766	5.99374242566269	0.155662017200585	0.367396491654318	0.807817345894143	-0.0318046637381786
A0A2I3BS49;Q9CXU4;Q9WTQ8	Timm23	Mitochondrial import inner membrane translocase subunit Tim23;Mitochondrial import inner membrane translocase subunit TIM23	ENSMUSG00000013701;ENSMUSG00000069622	1320801.375	1311809.875	1199264.875	1612116.5	1630470.75	1413285.25	1406777.625	1362503.625	1399861.875	2396713.25	2264748	2435142	2120823.5	2151324.75	2351984.5	0.285496415251043	6.39194703865409	0.0390627585080298	0.208538947910594	1.40823709124492	0.595248903811635	6.39194703865409	1.7803950008576E-05	0.000212099230536949	4.74948363383627	0.880745319241775	6.39194703865409	2.57047256532206E-10	3.41295344135713E-09	9.58998702700131	0.1150389437243	6.39194703865409	0.405381764152502	0.999746779438841	0.392135791671798	0.777439251650785	6.39194703865409	2.26596369264822E-08	2.43480020308084E-07	7.644747053082	0.662400308003777	6.39194703865409	1.83430055820234E-06	3.36084005010446E-05	5.73652950177714	-0.170457471601406
A0A2K6EDK3;Q6PIP5	Nudcd1	NudC domain-containing protein 1	ENSMUSG00000038736	1317269	1159042.375	1344299.25	1335639.25	1432266.125	1322597.625	1348551.625	1359766.25	1395131.125	1869906	1748620.625	1888832.375	1747529.875	1814293.75	1623597	0.103179574642624	6.17581637834497	0.464403744745617	0.884832588419378	0.333104286961456	0.415882531857058	6.17581637834497	0.00323840260773888	0.0170363912747361	2.48966915945851	0.519062106599528	6.17581637834497	0.000241529006068226	0.00117509027326817	3.6170307058279	0.0962913360776452	6.17581637834497	0.494744877712602	1	0.305618693519075	0.426579530986585	6.17581637834497	0.00253104366327378	0.00949417000760071	2.59670036272191	0.330288194944893	6.17581637834497	0.0192998245801302	0.0770969798336811	1.71444663836154	-0.00688823860231245
A0A2R8VHF9;E9QPE7;A0A338P6K2;O08638	Myh11	Myosin-11	ENSMUSG00000018830	423517.34375	453481.9375	501936.125	448082.96875	363637.34375	376813.40625	415056.15625	467529.40625	389696	285048.46875	298655.125	277786.5625	339029.3125	309978.375	355505.25	-0.209511505829312	4.18454886878811	0.333530793920298	0.770020538395847	-0.47686406276012	-0.474781045305659	4.18454886878811	0.0287098543098615	0.102283097978632	-1.54196901135524	-0.684292551709609	4.18454886878811	0.00165966572691465	0.00634398541651334	-2.77997937435456	-0.12212306534622	4.18454886878811	0.572865821390423	1	-0.241947088073886	-0.46938912078925	4.18454886878811	0.0305620454234473	0.0805192350579284	-1.51481758313334	-0.347266055608796	4.18454886878811	0.109239365967083	0.288686934699507	-0.961620829200525	0.087388440678403
A0A2R8VHH1;Q99P88	Nup155	Nuclear pore complex protein Nup155	ENSMUSG00000022142	2152787	2040239.5	1846471.875	1953534.25	2132660.75	2053938.75	2047841.125	1769100.25	1922598.375	1990527.5	1951462.875	2076926.75	2149441.75	2277240.75	2337852.25	0.0284961388420645	6.61205235853949	0.833097089691952	0.993607520917948	0.0793043826744005	-0.0418507427635331	6.61205235853949	0.756950754963902	0.910396110484603	-0.12093237352913	-0.0133546039181909	6.61205235853949	0.921330343060571	0.964532703711205	-0.0355846255627994	-0.0804188769151019	6.61205235853949	0.552062036884092	1	-0.258012116541478	0.150966630348555	6.61205235853949	0.264347917048038	0.452310316198005	0.577824107305805	0.231385507307311	6.61205235853949	0.0872240712725057	0.244623222494935	1.05936364605151	-0.108915015752208
A0A2R8VHQ0;Q8CGB6	Tns2	Tensin-2	ENSMUSG00000037003	12375466	13827777	12894783	9495617	9388513	9251202	9997923	9508962	9617941	3553721.25	3607266.5	3765512.25	5047883	3910936.75	4873321.5	-0.469416165253478	8.59342107931131	4.56691484352715E-05	0.00102339638203649	-4.34037708634156	-1.37706385352392	8.59342107931131	5.62463356913899E-32	4.23816139434623E-29	-31.2499057654983	-1.84648001885351	8.59342107931131	1.19072235845818E-54	5.521287982143E-52	-53.9241894914527	-0.430871044886044	8.59342107931131	0.000181629054582404	0.00431047220875091	-3.74081467764583	-1.51296786311242	8.59342107931131	5.51689538322002E-38	9.23773482501397E-36	-37.258305251482	-1.08209681825964	8.59342107931131	1.26213479783081E-20	2.62349950390488E-18	-19.8988942593329	0.0385451203874938
A0A2R8VHU8;E9Q7U2;Q8CGU1;A0A2R8VKP5	Calcoco1	Calcium-binding and coiled-coil domain-containing protein 1	ENSMUSG00000023055	624474.5625	730031.75	600383.75	863153.625	773427.4375	643802.5	882903	697807.0625	650392.3125	986102.3125	1027571.4375	1238577.625	1160643.375	1218941.875	1352631.375	0.226834635824085	5.41981447987762	0.231772149089852	0.637373409997094	0.634938752252026	0.498548580095827	5.41981447987762	0.00871375993208504	0.0384246853479214	2.05979440923925	0.725383216216372	5.41981447987762	0.000141143690305844	0.000718944477840406	3.85033853180402	0.184495240494229	5.41981447987762	0.330665934339189	0.926276185863622	0.480610544398552	0.921959752978666	5.41981447987762	1.4181100500165E-06	1.09205366862028E-05	5.84829006516116	0.737464512612902	5.41981447987762	0.000109331565278405	0.00111703504321733	3.9612544341425	-0.0423393954761012
A0A2R8VKI7;Q9ERA0	Tfcp2	Alpha-globin transcription factor CP2	ENSMUSG00000009733	36373.0625	65571.859375	37861.98046875	33218.58984375	0	29559.923828125	26085.31640625	30838.322265625	31829.875	16819.76171875	35711.43359375	19971.927734375	20890.7265625	0	13872.6240234375	-1.1509847132581	0.34556314375954	0.563241750172836	0.934044741829124	-0.249305160688291	0.20746795367621	0.34556314375954	0.916100765133585	0.972931208272164	0.0380567541327584	-0.943516778461519	0.34556314375954	0.634361603969241	0.801662840403896	-0.197663111454837	-0.659961593594627	0.34556314375954	0.738395315548354	1	-0.131711067179807	-2.03107541396501	0.34556314375954	0.318540972118025	0.516868096884913	-0.496834698900522	-1.37111383587125	0.34556314375954	0.493094213860162	0.75602246529035	-0.307070093602196	0.491023133990288
A0A2R8VI30;A0A2R8VI94;A0A2R8VJU9;A0A2R8VK70;A0A2R8W6P0;D3Z187;Q61735	Cd47	Integrin-associated protein;Leukocyte surface antigen CD47		1746433.25	1881100.125	1637117.875	2169280	2106903.25	2022420	2135222.5	1905961.625	1693434.875	2353755	2043859.875	2379605.25	1928282.625	2270218.5	2546234	0.263552922156947	6.61740955147663	0.0822850980795094	0.345606264264168	1.08467880886829	0.0917510631888609	6.61740955147663	0.544996498063061	0.789339128580671	0.263606288322944	0.355303985430557	6.61740955147663	0.0192238264484754	0.0536487156626897	1.71616016297037	0.116874076835428	6.61740955147663	0.440726430093909	1	0.355830904335199	0.347707693551045	6.61740955147663	0.0219500769599703	0.0609172594338799	1.65856395272337	0.230833616725911	6.61740955147663	0.127981266522938	0.319979707424417	0.892853596298499	-0.146678845373225
A0A2U3TZ82;Q99KW3;G5E8W1	Triobp	TRIO and F-actin-binding protein	ENSMUSG00000033088	3845615	3868346.75	4045870.25	3928528.75	3614570.5	3658377.5	3661004.25	3701581.75	3683510.75	3326612	3137489	3226662.75	3539341.5	3782384.75	3592286.75	-0.0653699490449357	7.44292792132716	0.56939903857029	0.934473680129606	-0.244583270494245	-0.221267580299028	7.44292792132716	0.0542410479415231	0.167760408923295	-1.2656719284547	-0.286637529367087	7.44292792132716	0.0126752772104876	0.0376572553104087	-1.89704253379592	-0.0966421094170102	7.44292792132716	0.400310534297244	0.998374803783115	-0.397602981149036	-0.120324560946107	7.44292792132716	0.295044672234827	0.489127358992722	-0.530112223220903	-0.0236824515227844	7.44292792132716	0.836694803067288	0.94555610665347	-0.0774329285238002	-0.0312721603618773
A0A338P695;Q6ZPR5;A0A338P6S3;A0A338P7L1;A0A338P735	Smpd4	Sphingomyelin phosphodiesterase 4	ENSMUSG00000005899	382100.34375	393493.5	425689.65625	313623.09375	341822.90625	311308.03125	322678.1875	320604.1875	405979.65625	301408.53125	304535.75	277383.9375	407456.28125	345359.5625	296092.0625	-0.307967515626214	4.0356041194286	0.188870363658517	0.574135427197952	-0.723836183472169	-0.141315328339452	4.0356041194286	0.546271149741399	0.789492336547431	-0.262591735306335	-0.449282844537101	4.0356041194286	0.0555171051939154	0.130572419082685	-1.25557318720531	-0.201104739265179	4.0356041194286	0.390634109111018	0.993408660226757	-0.408229837976106	-0.212365092436184	4.0356041194286	0.364674184138734	0.567942590520877	-0.438094979990113	-0.0112603530088685	4.0356041194286	0.961650927476576	0.989727128364145	-0.0169825451994995	0.106862776714014
E9Q440;A0A338P6D4;E9Q7X6	Heg1	Protein HEG homolog 1	ENSMUSG00000075254	79647.0859375	108288.4140625	86871.984375	69953.59375	74380.96875	66460.234375	88508.7734375	70639.0390625	80671.78125	55739.296875	64314.7421875	47299.83984375	92445.65625	63675.41796875	101880.53125	-0.376518879059747	1.87458350538038	0.657353720877549	0.965805476154962	-0.182200874448172	-0.341193188868975	1.87458350538038	0.687648386241427	0.872661994160699	-0.162633571865271	-0.717712071693219	1.87458350538038	0.399516454447669	0.603154362861613	-0.398465329169352	-0.201761396248576	1.87458350538038	0.811940809779477	1	-0.0904756295311303	-0.103003075436259	1.87458350538038	0.903297328241995	0.958273938064385	-0.0441692743147659	0.0987583218900549	1.87458350538038	0.907263912196018	0.971573434485273	0.042266363503667	0.174757484619233
A0A338P6F2;G5E8A0;Q8CI95	Osbpl11	Oxysterol-binding protein;Oxysterol-binding protein-related protein 11	ENSMUSG00000022807	2263705	2284424	2299250.5	2349476.25	2703403.75	2581609.25	2598160.5	2384696.5	2497029.75	2660870.5	2663782.75	2501756.75	3037752.25	2697678.75	2934532	0.162357487264989	6.93662201513685	0.192221235764839	0.577845136760159	0.716198635054389	0.0240781036102997	6.93662201513685	0.846613265477748	0.947972073248574	0.0723149309025821	0.186435590914386	6.93662201513685	0.134314230825742	0.268183565226092	0.871877970639768	0.121096101658871	6.93662201513685	0.330681213002408	0.926276185863622	0.480590477965501	0.326652741711601	6.93662201513685	0.00875336905663048	0.0276434787065579	2.05782476056721	0.205556640057649	6.93662201513685	0.0987899909651867	0.268487856419362	1.00528705428672	-0.0412613856356648
G5E843;A0A338P6F7;O89026	Robo1	Roundabout homolog 1	ENSMUSG00000022883	32033.65234375	43344.10546875	27073.853515625	57247.47265625	26621.705078125	36800.63671875	29296.013671875	53264.23828125	37369.71875	36416.30078125	39040.6484375	36508.46484375	23657.494140625	14821.3212890625	40305.98828125	0.239640282311456	0.767087689435112	0.809583405195339	0.993607520917948	0.0917384025620288	-0.117092328511318	0.767087689435112	0.906239794745266	0.97030434861891	-0.0427568710259402	0.122547956715756	0.767087689435112	0.901894555245293	0.956141466587869	0.0448442349103991	0.221329331403484	0.767087689435112	0.823871264287636	1	0.0841406445861132	-0.385953959268333	0.767087689435112	0.698204851982109	0.840211168526347	-0.156017137501596	-0.607283297755789	0.767087689435112	0.542639767014469	0.792785389133112	-0.265488382409849	-0.0183109539888872
A0A338P6K3;Q61624	Zfp148;Znf148	Zinc finger protein 148	ENSMUSG00000022811	27550.701171875	131871.640625	79464.6171875	30685.01953125	119451.2109375	71066.484375	67911.1328125	75307.0390625	56285.671875	67385.65625	0	61392.03125	140617.53125	0	60558.58984375	-0.0977789935221013	1.65001604038615	0.961289581157428	0.998583996028034	-0.017145764720441	-0.815124073054897	1.65001604038615	0.687449418246453	0.872593197134054	-0.162759251220751	-0.912903070456273	1.65001604038615	0.652763990659394	0.814161658910131	-0.185243811192405	-0.261170084445946	1.65001604038615	0.896901246884138	1	-0.0472553722226705	-0.27482265113468	1.65001604038615	0.891551109796495	0.953365901616417	-0.0498537550502157	-0.0136525656004558	1.65001604038615	0.994594951694268	0.998570681014832	-0.0023537494642265	-0.163391089795039
A0A338P6N4	Crybg3	Beta/gamma crystallin domain-containing protein 3		1145882.125	1134920.375	1247291.375	1263901.5	1179283.75	1074238.75	1195949.75	1120494	1155379.625	824534.875	929709.125	990625.1875	1103729.875	1110077.125	1039371.3125	0.000331392027766684	5.71737714761995	0.998316867817861	1	0.000731590873946686	-0.370051920612491	5.71737714761995	0.0185067470973399	0.0720198008410361	-1.73266990981672	-0.369720528661648	5.71737714761995	0.0186117750982038	0.0522065054871905	-1.73021220405405	-0.0294683962886542	5.71737714761995	0.851022184732	1	-0.0700591184334983	-0.130605288923177	5.71737714761995	0.405253486150003	0.607448108860415	-0.392273240491298	-0.101136892651299	5.71737714761995	0.519229963128512	0.776461974135121	-0.284640253715581	-0.0297997883110545
D4AFX6;A0A338P6P6;Q6ZQK5	Acap2	Arf-GAP with coiled-coil, ANK repeat and PH domain-containing protein 2	ENSMUSG00000049076	5918550	6107958.5	5460521.5	5850974	6313153.5	6218152	5913001	5729374.5	6441611.5	4168852.25	4212632	4345784.5	6060807.5	5233655.5	5269149	0.077114642811005	8.05095235389018	0.502126579370536	0.907591910178588	0.299186789244181	-0.543059350335837	8.05095235389018	2.4431271630181E-06	3.68179263466828E-05	-5.61205392772169	-0.465944707540772	8.05095235389018	5.19425483997416E-05	0.000290723938489919	-4.28447674687469	0.0420021956880196	8.05095235389018	0.714685774594048	1	0.145884862192652	-0.0934453741181796	8.05095235389018	0.416071873321316	0.616984662163189	-0.380831641751433	-0.135447569814905	8.05095235389018	0.238522748398581	0.49264647728102	-0.622470195102497	-0.035112447128075
[truncated: 5,551 more rows]
[truncated: 39 more columns]
