# Supplementary material for: Mouse liver sinusoidal endothelial cell responses to the glucocorticoid receptor agonist dexamethasone
Source: Front Pharmacol. 2024 Oct 8;15:1377136. doi: 10.3389/fphar.2024.1377136 (PMC11494038; doi:10.3389/fphar.2024.1377136)
Supplement: Supplementary file 6 [file Table5.XLSX]

## Sheet: Fig 10A
Obtained from LISA (p-values were transformed using -log10(p) − 𝑙 𝑜 𝑔 10 ( 𝑝 ) −log 10 ​ (p)				Symbol and description			Normalized expression values															Results from edgeR analysis
TF	Pval_downregulated_genelist	Pval_upregulated_genelist	Overlap	Gene symbol	Protein	Protein name	NT_1h_TMT_Exp1	NT_1h_TMT_Exp2	NT_1h_TMT_Exp3	NT_10h_TMT_Exp1	NT_10h_TMT_Exp2	NT_10h_TMT_Exp3	Dex_10h_TMT_Exp1	Dex_10h_TMT_Exp2	Dex_10h_TMT_Exp3	NT_48h_TMT_Exp1	NT_48h_TMT_Exp2	NT_48h_TMT_Exp3	Dex_48h_TMT_Exp1	Dex_48h_TMT_Exp2	Dex_48h_TMT_Exp3	log2FC_NT_10h_vs_NT_1h	PValue_NT_10h_vs_NT_1h	FDR_NT_10h_vs_NT_1h	log2FC_NT_48h_vs_NT_10h	PValue_NT_48h_vs_NT_10h	FDR_NT_48h_vs_NT_10h	log2FC_NT_48h_vs_NT_1h	PValue_NT_48h_vs_NT_1h	FDR_NT_48h_vs_NT_1h	log2FC_Dex_10h_vs_NT_1h	PValue_Dex_10h_vs_NT_1h	FDR_Dex_10h_vs_NT_1h	log2FC_Dex_48h_vs_NT_1h	PValue_Dex_48h_vs_NT_1h	FDR_Dex_48h_vs_NT_1h	log2FC_Dex_48h_vs_Dex_10h	PValue_Dex_48h_vs_Dex_10h	FDR_Dex_48h_vs_Dex_10h	log2FC_Dex_10h_vs_NT_10h	PValue_Dex_10h_vs_NT_10h	FDR_Dex_10h_vs_NT_10h	log2FC_Dex_48h_vs_NT_48h	PValue_Dex_28h_vs_NT_48h	FDR_Dex_48h_vs_NT_48h
FLI1	5.05	16.5	+	Fli1	P26323;V9GX50	Friend leukemia integration 1 transcription factor	453955	557978	412374	197970	168621	225045	240659	248614	203956	260428	148808	294784	102116	124852	124037	-1.26206	0.000237129	0.00437129	0.230635	0.495398	0.750859	-1.03143	0.00253557	0.00916333	-1.04499	0.00222861	0.0354461	-2.03081	7.31976e-09	8.65167e-08	-0.985814	0.00387669	0.0214983	0.217072	0.521072	0.999957	-0.999378	0.00342241	0.063283
ERG	7.27	15.4	+	Erg	P81270;H3BKX4	Transcriptional regulator ERG	1879040	2015750	1842070	982550	968953	1065000	1296430	1245210	1144230	835417	717507	851958	986500	988207	1063910	-0.922152	2.55385e-09	1.48025e-07	-0.341357	0.026326	0.0953112	-1.26351	5.23818e-16	1.30478e-14	-0.644609	2.88384e-05	0.000816141	-0.929012	1.95429e-09	2.54438e-08	-0.284403	0.0641105	0.193519	0.277543	0.0707899	0.999957	0.334497	0.0294934	0.279538
STAT3	2.51	14.3	+	Stat3	P42227;B7ZC18	Signal transducer and activator of transcription 3;Signal transducer and activator of transcription	4909210	4712720	5204510	2641850	3175860	3326700	2908540	2962450	3056330	2854600	2721820	2309880	3336950	2911210	2680920	-0.691587	4.71946e-07	1.80056e-05	-0.22456	0.100471	0.267547	-0.916147	2.93801e-11	4.34077e-10	-0.738267	7.70615e-08	3.3907e-06	-0.747451	5.32788e-08	5.3085e-07	-0.00918443	0.946412	0.985039	-0.0466799	0.732644	0.999957	0.168696	0.217121	0.795963
BRD3	1.21623	3.12079	+	Brd3	Q8K2F0;A2AKA9	Bromodomain-containing protein 3	1113990	1082850	1810980	834095	882881	647443	946701	866118	757234	635798	588005	436170	577918	657504	446725	-0.75563	0.00103529	0.0140309	-0.519032	0.0238107	0.0882726	-1.27466	4.27903e-08	4.08779e-07	-0.646514	0.00493557	0.0651377	-1.26652	5.18059e-08	5.17887e-07	-0.620009	0.00700038	0.0343914	0.109116	0.633811	0.999957	0.00813918	0.971655	0.999328
NCOA3	1.24569	1.25769	+	Ncoa3	A2A468;Q05BA5;O09000	Nuclear receptor coactivator;Nuclear receptor coactivator 3	881002	891335	900226	509676	351268	451652	466991	498515	514492	351558	406110	316591	302186	349894	328889	-1.02158	6.48327e-07	2.383e-05	-0.297173	0.143991	0.344436	-1.31875	1.74975e-10	2.38092e-09	-0.858938	2.71289e-05	0.000775039	-1.45768	2.07834e-12	4.04137e-11	-0.598745	0.0033253	0.018946	0.162643	0.423624	0.999957	-0.138929	0.494277	0.999328
BAZ1B	0.84594	1.07606	+	Baz1b	Q9Z277	Tyrosine-protein kinase BAZ1B	3511390	4177240	3894150	2687160	2396100	2511490	2623840	2385580	2344820	2707220	2360510	2845760	2755160	2809120	2636600	-0.603533	5.78606e-07	2.1799e-05	0.0451273	0.707609	0.881908	-0.558406	3.71197e-06	2.57193e-05	-0.661083	4.47729e-08	2.09218e-06	-0.510913	2.28051e-05	0.00014216	0.15017	0.21208	0.45816	-0.0575496	0.63243	0.999957	0.047493	0.69304	0.999328
NR2F2	0.725704	0.930901	+	Nr2f2;Nr2f1	P43135;D3YYP4;Q32NY6;Q60632;B8JJI9;F7CII1	COUP transcription factor 2;COUP transcription factor 1	1306140	1406650	1424290	562841	644053	608067	670034	586484	677031	191644	150464	109432	264411	199908	181544	-1.18298	7.30667e-08	3.28691e-06	-2.01674	3.20753e-19	4.29667e-17	-3.19972	6.5794e-42	1.13316e-39	-1.10331	4.91632e-07	1.93697e-05	-2.69699	1.60785e-31	1.64273e-29	-1.59367	7.14776e-13	4.95249e-11	0.0796715	0.713254	0.999957	0.502734	0.0207173	0.220844
RELA	4.34	31.5	+	Rela	Q04207	Transcription factor p65	1713540	1775130	1712750	1600000	1472790	1712930	1409450	1648990	1914880	1920300	1744300	1548490	1620620	1525250	1331530	-0.115125	0.476	0.89117	0.112451	0.486306	0.743576	-0.00267458	0.986789	0.994642	-0.0708422	0.660933	1	-0.231483	0.151986	0.295444	-0.160641	0.320022	0.596274	0.0442832	0.783938	0.999957	-0.228808	0.15677	0.689252
STAT1	4.76881	31.1	+	Stat1	A0A087WSP5;P42225;Q8C3V4;Q99K94	Signal transducer and activator of transcription;Signal transducer and activator of transcription 1	10882100	12594900	11328300	14843900	13827700	17989000	13047300	16106000	12863700	24716100	22301500	23449600	18120400	15551600	15457000	0.428625	0.000453174	0.00732368	0.581638	2.01724e-06	3.10996e-05	1.01026	2.42775e-16	6.2809e-15	0.265624	0.0295716	0.241215	0.482475	7.95719e-05	0.000443718	0.216851	0.0756196	0.21819	-0.163001	0.181626	0.999957	-0.527788	1.60103e-05	0.000748139
STAT2	2.21715	29.7	+	Stat2	Q9QXJ2;E9QJX9;Q9WVL2	Signal transducer and activator of transcription;Signal transducer and activator of transcription 2	1007270	805962	1102490	1258690	1363750	1303420	1267000	1220230	1114220	1836730	1867370	1818210	1747590	1751310	1726260	0.43388	0.004998	0.048909	0.480325	0.00189396	0.0109671	0.914205	4.16491e-09	4.5482e-08	0.297792	0.0537819	0.3564	0.827965	9.7781e-08	9.35594e-07	0.530173	0.000610198	0.00472786	-0.136088	0.377794	0.999957	-0.0862406	0.576176	0.999328
JUNB	2.7	29.4	+	Junb	P09450	Transcription factor jun-B	470522	298703	566340	681302	686763	736196	768084	906824	799040	699358	730636	653923	674250	632578	516552	0.66027	0.00265016	0.0298044	-0.0248841	0.909426	0.971631	0.635386	0.00381234	0.0131393	0.882183	6.26818e-05	0.0016616	0.432443	0.0484524	0.117961	-0.449739	0.0401684	0.135878	0.221913	0.310556	0.999957	-0.202942	0.353698	0.931452
GATA4	15.4	24.6	+	Gata4	Q08369;E9PXW9;Q3UYJ1	Transcription factor GATA-4	574330	734404	777475	570741	376399	416779	380992	353538	405257	191904	264959	157325	153083	131279	114219	-0.608116	0.0177944	0.122342	-1.15505	8.21049e-06	0.000106208	-1.76316	2.10565e-11	3.20527e-10	-0.877125	0.000661817	0.0128278	-2.40329	4.30095e-19	1.59056e-17	-1.52616	5.26765e-09	1.7164e-07	-0.269009	0.293064	0.999957	-0.640127	0.0126482	0.162913
NR3C1	26.3468	24.5	+	Nr3c1	E9PUR6;E9PYV1;P06537;E9Q310	Glucocorticoid receptor	2188370	3019240	2229370	2298880	1166860	2330260	1408440	2160100	1374330	1749370	1476370	1775580	817092	581933	749775	-0.354561	0.130827	0.461561	-0.226351	0.334428	0.601718	-0.580912	0.0135042	0.0396702	-0.595031	0.0114124	0.121329	-1.8053	7.93195e-14	1.81113e-12	-1.21027	3.56382e-07	7.89804e-06	-0.24047	0.305186	0.999957	-1.22439	2.62406e-07	2.05426e-05
STAT6	5.2	21.5	+	Stat6	P52633	Signal transducer and transcription activator 6	2736940	3028230	2912560	2275200	2418700	2422280	2308380	2340830	2308340	2003170	2203330	2123970	2922390	2101400	2400050	-0.280636	0.0371253	0.202596	-0.180479	0.179889	0.40507	-0.461116	0.000625499	0.00270675	-0.324751	0.0158916	0.154259	-0.241102	0.0732744	0.166741	0.0836487	0.534119	0.786244	-0.0441144	0.742986	0.999957	0.220014	0.102131	0.56378
RXRA	26.8351	20.2	+	Rxra	Q6LC96;P28700	RXR alpha 2;Retinoic acid receptor RXR-alpha	328580	404529	360056	205729	159170	178667	189018	200753	205354	118083	99430.4	104456	132038	103458	123994	-1.00289	0.0144783	0.10566	-0.767816	0.0601751	0.182188	-1.77071	2.29548e-05	0.000138233	-0.882831	0.030996	0.248794	-1.61827	0.000101394	0.000550635	-0.735436	0.0716863	0.210588	0.120062	0.767567	0.999957	0.152442	0.707491	0.999328
STAT5B	15.8	17.3	+	Stat5b	P42232	Signal transducer and activator of transcription 5B	8480900	8571350	8567570	8008590	8115090	7622060	7423550	7252410	7068760	4627450	4729260	5154010	5540030	5117700	5548760	-0.104665	0.362357	0.798934	-0.72357	3.72199e-10	1.35157e-08	-0.828236	8.05604e-13	1.45831e-11	-0.243012	0.0345259	0.267685	-0.674003	5.21904e-09	6.38141e-08	-0.430991	0.000180888	0.0016853	-0.138347	0.228625	0.999957	0.154233	0.179569	0.739669
NCOR1	19.9	17.1	+	Ncor1	Q5RIM6;Q60974;E9Q2B2;Q8CHB6;F7C134;E9Q9Y2	Nuclear receptor corepressor 1;MKIAA1047 protein	686559	718798	609495	560508	577520	608306	527251	533522	524657	520133	474867	533490	540852	500503	547021	-0.201326	0.269675	0.69322	-0.206014	0.258693	0.513299	-0.407341	0.0257118	0.0688235	-0.352363	0.0535712	0.3564	-0.356492	0.0508368	0.122431	-0.00412975	0.981933	0.993985	-0.151036	0.407542	0.999957	0.0508482	0.780333	0.999328
GTF2B	18.3435	17.1	+	Gtf2b	P62915	Transcription initiation factor IIB	752610	873999	783907	504119	546999	619772	585232	565156	611349	615968	562298	507396	690670	562255	607281	-0.522758	0.00529735	0.0506941	0.00109316	0.995339	0.998092	-0.521665	0.00539297	0.0180404	-0.458188	0.0144655	0.143418	-0.388532	0.0379931	0.0961471	0.0696563	0.709497	0.888235	0.0645701	0.729845	0.999957	0.133133	0.47651	0.99598
FOSL2	1.84104	17	+	Fosl2	P47930	Fos-related antigen 2	173270	0	16375.3	626078	1134660	702737	1135860	842998	1296850	1762310	1474770	1492260	1414260	1562370	1551650	3.6917	0.00735817	0.0651322	0.927263	0.459563	0.72048	4.61896	0.00130125	0.00514356	4.09057	0.00353168	0.0504478	4.55202	0.00147874	0.00597043	0.461447	0.711182	0.888498	0.398873	0.7488	0.999957	-0.0669424	0.957077	0.999328
POLR2B	15.4	16.6	+	Polr2b	Q8CFI7	DNA-directed RNA polymerase II subunit RPB2	2405640	2510030	2368310	2372470	2473370	2369390	2264190	2355350	2350480	2399980	2298160	2430670	2737830	2389580	2586020	-0.00858661	0.942248	0.998584	-0.0302684	0.798433	0.930939	-0.038855	0.743048	0.871447	-0.069898	0.555385	1	0.0685576	0.562992	0.74342	0.138456	0.242828	0.498728	-0.0613114	0.604966	0.999957	0.107413	0.364855	0.938288
CREBBP	11.4487	16	+	Crebbp	F8VPR5;P45481;A0A0U1RQB6	Histone acetyltransferase;Histone lysine acetyltransferase CREBBP	1414180	1168180	1603620	1381100	1512650	1416360	1446260	1500110	1580400	1057900	1067780	853043	1278580	1263190	1085590	0.0470539	0.78151	0.989198	-0.542757	0.00142313	0.0085872	-0.495703	0.00355942	0.0123881	0.106306	0.530956	1	-0.2217	0.191497	0.354746	-0.328006	0.0534397	0.16848	0.0592519	0.726905	0.999957	0.274004	0.106551	0.574497
MED1	5.98	15.8	+	Med1	Q925J9;B1AQH6	Mediator of RNA polymerase II transcription subunit 1	294398	349198	322786	295798	245538	297786	291095	270549	296258	347053	417376	307461	329683	254209	324221	-0.198338	0.434389	0.860652	0.345335	0.173835	0.395874	0.146997	0.56228	0.748878	-0.177459	0.484259	1	-0.103137	0.684298	0.831213	0.0743221	0.769508	0.916575	0.0208788	0.934397	0.999957	-0.250134	0.324318	0.906436
JUN	2.08	15.1	+	Jun	P05627	Transcription factor AP-1	131467	19827.5	184334	114453	485003	266982	678956	220072	394444	205829	261334	232651	369875	492351	407464	1.37415	0.0171576	0.119017	-0.321288	0.570871	0.806849	1.05287	0.0658618	0.150784	1.93793	0.000945692	0.017119	1.9063	0.00113143	0.00470687	-0.031624	0.955468	0.987943	0.563772	0.320986	0.999957	0.853436	0.134555	0.641555
NCOR2	10.3	14.7	+	Ncor2	E9Q9V3;F8VQL9;E9PY55;E9Q701;Q9WU42;D3Z2J5;F6Z4B2	Nuclear receptor corepressor 2	81645.1	0	99051.6	80255.2	106907	91135.2	84648.2	168319	97182.2	104502	0	63071.3	58679.8	132989	57411.1	0.625222	0.752503	0.979668	-0.761248	0.701486	0.879138	-0.136026	0.945125	0.975718	0.944231	0.635375	1	0.449192	0.820476	0.914877	-0.495039	0.802586	0.931099	0.319009	0.871851	0.999957	0.585218	0.767773	0.999328
IRF3	0.851	14.1	+	Irf3	P70671;A0A140LJE8	Interferon regulatory factor 3	1251050	1113950	1227230	1089210	1161130	1019050	1136570	1010270	1122250	749682	836609	799643	870948	928554	910865	-0.131318	0.42217	0.852256	-0.465813	0.00448943	0.022477	-0.597131	0.000275181	0.00131026	-0.142766	0.382874	0.987577	-0.419253	0.0105099	0.0324725	-0.276487	0.0912221	0.252358	-0.0114483	0.944205	0.999957	0.177877	0.276999	0.868586
SMARCA4	3.55	13.6	+	Smarca4	A0A0R4J170;Q3TKT4;G3UX35	Transcription activator BRG1	1929290	2143590	2186460	1773430	1931510	1983110	1786380	1794940	1801980	1859210	1810090	1882010	2141350	1688110	1579490	-0.132233	0.355567	0.79222	-0.0480272	0.737178	0.898809	-0.18026	0.207958	0.37692	-0.223373	0.118738	0.578855	-0.227251	0.112478	0.23394	-0.00387835	0.97838	0.993525	-0.0911402	0.524249	0.999957	-0.0469914	0.742643	0.999328
BRD4	3.98341	13.1	+	Brd4	Q3UH70;Q9ESU6;B0V2V8;B0V2V6	Bromodomain-containing protein 4	2411430	2767370	2432670	2363180	2510930	2508100	2445280	2345060	2329670	1920450	1703600	1997450	2359110	2043650	2166120	-0.0385439	0.757745	0.980665	-0.407435	0.00113344	0.00718441	-0.445979	0.000368183	0.00168392	-0.102317	0.412953	1	-0.226597	0.0699208	0.16081	-0.12428	0.320026	0.596274	-0.0637728	0.609825	0.999957	0.219382	0.0793	0.497765
SMAD4	7.39599	12.6	+	Smad4	P97471	Mothers against decapentaplegic homolog 4	524425	524370	560515	453268	525088	508776	553531	542100	546553	571585	509541	518565	588383	556918	540239	-0.108399	0.557426	0.931463	0.0923386	0.61724	0.839121	-0.01606	0.930731	0.967986	0.0228815	0.901435	1	0.0527165	0.775389	0.887374	0.0298351	0.87171	0.958881	0.13128	0.477413	0.999957	0.0687765	0.709704	0.999328
CLOCK	13.2	12.4	+	Clock;Npas2	A0A0J9YU61;O08785;G3X9B7;P97460	Circadian locomoter output cycles protein kaput;Neuronal PAS domain-containing protein 2	14957.1	29216.6	23123.2	46145.7	35704.2	38053.9	37103.1	35022.4	27424.5	36613.2	13905.7	30378	18244.7	37742.7	33234.5	0.840156	0.405745	0.840781	-0.587733	0.559489	0.799422	0.252422	0.801572	0.90248	0.56094	0.577422	1	0.403746	0.687979	0.833877	-0.157194	0.875591	0.960521	-0.279216	0.781042	0.999957	0.151323	0.880202	0.999328
ETS1	2.44602	11.8	+	Ets1	P27577;E9PWI8;V9GXE2;V9GX28	Protein C-ets-1	695424	721724	667186	433881	464460	467068	364334	424481	406188	683453	508280	565530	321498	356232	390852	-0.605058	0.00240115	0.0276741	0.349991	0.0783901	0.221432	-0.255067	0.199326	0.365542	-0.80898	5.18437e-05	0.00140772	-0.974675	1.16095e-06	9.09327e-06	-0.165695	0.404252	0.684695	-0.203922	0.304731	0.999957	-0.719608	0.000312369	0.00896649
YAP1	1.44	11.1	+	Yap1	P46938;G3UYV4;G3UYA6;G3UY62;G3UYW7	Transcriptional coactivator YAP1	2597580	2435640	2517830	1956790	1618400	1881690	2870400	2433900	2495860	2186570	2241810	2106230	1351630	2148650	1947310	-0.464287	0.00531085	0.050735	0.249069	0.134217	0.327291	-0.215218	0.195551	0.360261	0.0400871	0.809406	1	-0.479661	0.00398384	0.0141512	-0.519749	0.00181559	0.0115569	0.504375	0.0024694	0.402312	-0.264443	0.111836	0.584458
TRIM33	2.07	10.2	+	Trim33	E9QME5;E9QP19;Q99PP7	E3 ubiquitin-protein ligase TRIM33	149500	153915	185604	157217	133464	187443	155397	143389	136571	202034	179620	199769	175910	218902	126095	-0.0268928	0.956212	0.998584	0.268583	0.583661	0.817072	0.24169	0.621846	0.791655	-0.173628	0.723015	1	0.0764033	0.876033	0.944505	0.250031	0.609886	0.833747	-0.146735	0.764513	0.999957	-0.165287	0.735803	0.999328
RNF2	3.26	9.75	+	Rnf2	Q9CQJ4;A0A087WRE9	E3 ubiquitin-protein ligase RING2	143248	129063	132056	155011	155245	100360	129302	155597	232493	111655	162651	153567	189435	116248	106436	0.025855	0.965968	0.998894	0.0493854	0.935045	0.980423	0.0752404	0.901184	0.955611	0.349089	0.56499	1	0.00578005	0.992394	0.996904	-0.343309	0.571435	0.814713	0.323234	0.594091	0.999957	-0.0694603	0.90874	0.999328
CHD8	4.6169	9.32	+	Chd8	Q09XV5;F7AL76	Chromodomain-helicase-DNA-binding protein 8	222957	189957	227421	212560	163279	161641	190979	192094	151639	201128	234709	280899	194095	230505	197958	-0.249027	0.528472	0.915937	0.402049	0.30931	0.573985	0.153022	0.698402	0.843992	-0.267119	0.498994	1	-0.0534141	0.892392	0.953446	0.213705	0.588494	0.823454	-0.0180923	0.963456	0.999957	-0.206436	0.601229	0.999328
HRAS	1.8197	8.68	+	Hras	Q61411	GTPase HRas	2198590	2277910	2218020	2136280	1885190	2143750	2010100	1943980	2164620	1786410	1613130	1468450	1508370	1830170	1605390	-0.113949	0.439034	0.863942	-0.351878	0.0169888	0.0674626	-0.465826	0.00159401	0.0061358	-0.135987	0.355781	0.957692	-0.449092	0.00233416	0.00884925	-0.313105	0.0336297	0.117869	-0.022038	0.88102	0.999957	0.0167345	0.909511	0.999328
GTF2E2	14.6959	8.42	+	Gtf2e2	Q9D902;A0A087WSE8	General transcription factor IIE subunit 2	166076	173346	194143	154796	125900	150117	190804	152828	159045	244077	245148	205928	141077	189013	184375	-0.303563	0.505401	0.908202	0.680544	0.136832	0.332031	0.376981	0.40841	0.611804	-0.0920387	0.839841	1	-0.0617451	0.892151	0.953446	0.0302936	0.946965	0.985039	0.211524	0.642433	0.999957	-0.438726	0.336241	0.916303
ATF2	3.33722	8.28	+	Atf2	P16951;G3UXC3;A2AQE9;A2AQF0	Cyclic AMP-dependent transcription factor ATF-2	31705.3	0	27577.6	30461.5	0	29604.1	32392.3	0	25433.4	24473.7	85820.8	30312.7	25636.5	56847.4	31203.8	0.0161336	0.994707	1	1.23354	0.615889	0.838811	1.24968	0.611394	0.785147	-0.0470202	0.984559	1	0.925136	0.705226	0.844982	0.972156	0.691211	0.878292	-0.0631537	0.97926	0.999957	-0.324539	0.893778	0.999328
SMC3	2.86231	8.07	+	Smc3	Q9CW03	Structural maintenance of chromosomes protein 3	13069200	13236600	13374000	12860600	13639200	13510200	12989400	12648700	14052600	11190800	10729500	10153100	12839100	11982600	11484600	0.0171617	0.881261	0.998453	-0.330698	0.00403784	0.0205575	-0.313536	0.00640523	0.0209386	-0.00587107	0.959246	1	-0.142617	0.214584	0.388442	-0.136746	0.234051	0.486503	-0.0230327	0.841112	0.999957	0.170919	0.136959	0.645505
ASH2L	0.0204143	8.03	+	Ash2l	Q91X20;E9PU93;D3YYA0	Set1/Ash2 histone methyltransferase complex subunit ASH2	1458210	1626340	1521720	1299340	1280260	1304130	1231470	1198120	1315710	1221830	1070870	1151840	1269960	1233170	1155920	-0.240811	0.100015	0.393533	-0.18627	0.20318	0.436638	-0.427081	0.00357491	0.0124277	-0.304465	0.0376333	0.28286	-0.345908	0.0182182	0.0521954	-0.0414426	0.777012	0.919154	-0.0636538	0.663565	0.999957	0.0811734	0.579095	0.999328
RELB	0.852455	8.02	+	Relb	Q04863;Q8K220	Transcription factor RelB;Relb protein	159252	360382	138177	326455	177220	401679	246781	345235	272165	447568	303585	379225	219729	195796	200975	0.467962	0.223937	0.622644	0.305451	0.426737	0.69094	0.773414	0.0452327	0.110122	0.389655	0.31092	0.908641	-0.10548	0.783564	0.89212	-0.495135	0.198301	0.437788	-0.0783074	0.838408	0.999957	-0.878894	0.0231013	0.238525
RAD21	2.7994	7.99	+	Rad21	Q61550	Double-strand-break repair protein rad21 homolog	2567950	2722410	2481180	2628530	2867420	2614650	2577690	2435110	2789420	2192730	1976300	2148560	2533480	2356750	2395880	0.0667773	0.587055	0.939224	-0.373798	0.00239697	0.0133786	-0.307021	0.0126027	0.03746	-0.000552004	0.996419	1	-0.106902	0.384633	0.588021	-0.10635	0.387091	0.668209	-0.0673293	0.583968	0.999957	0.200118	0.103735	0.56847
SMC1A	3.39922	7.83	+	Smc1a	Q9CU62	Structural maintenance of chromosomes protein 1A	19196100	19494700	20019900	19675300	21166800	19786000	19537800	19116300	19786100	16036200	14687900	15805300	18696300	17646900	17220800	0.0515676	0.653559	0.96514	-0.395063	0.000596476	0.0041361	-0.343496	0.00282463	0.0100513	-0.0129399	0.910327	1	-0.146398	0.202681	0.371131	-0.133458	0.245484	0.50213	-0.0645075	0.574499	0.999957	0.197098	0.0863754	0.521581
SUPT5H	3.12628	7.72	+	Supt5h	O55201	Transcription elongation factor SPT5	3372210	3263020	3311410	3303860	3467900	3407010	3259040	2878270	3085370	3540250	3829720	3778940	4003230	3805320	3788520	0.0382109	0.739459	0.97818	0.119416	0.298704	0.5636	0.157627	0.170188	0.323116	-0.115585	0.314473	0.912918	0.207466	0.0710826	0.162737	0.323051	0.00497241	0.0262237	-0.153796	0.180807	0.999957	0.049839	0.664453	0.999328
SETDB1	2.7971	7.72	+	Setdb1	G5E8N3;D3YYC3;O88974	Histone-lysine N-methyltransferase SETDB1	133948	84018.3	146836	117705	124706	139000	128836	113523	117543	100079	122656	84338.2	103288	133253	93156.7	0.0685528	0.92978	0.998584	-0.320462	0.680661	0.869265	-0.251909	0.746208	0.873256	-0.0269642	0.972351	1	-0.16018	0.836894	0.923787	-0.133216	0.864047	0.955683	-0.0955171	0.902282	0.999957	0.0917289	0.906139	0.999328
NELFB	0.00472283	7.37	+	Nelfb	Q8C4Y3	Negative elongation factor B	1196870	1179250	1211580	1068620	1067920	991604	1107380	1140640	1170190	1133490	1118230	1103230	1230140	1162310	1228500	-0.192961	0.190695	0.574923	0.0891557	0.545334	0.789339	-0.103805	0.481359	0.679379	-0.0762425	0.605027	1	-3.6761e-05	0.999803	0.999803	0.0762058	0.605201	0.831268	0.116718	0.428543	0.999957	0.103768	0.481514	0.998474
POU2F1	0.001451	7.21	+	Pou2f1;Pou2f3;Pou2f2	A0A0A0MQM6;I1E4X2;A0A0A0MQE0;E9Q6Z8;F8VQL7;A0A0R4J1Z4;P25425;Q3U5D1;H3BJT4;H3BKB7;P31362;Q00196	POU domain protein;POU domain, class 2, transcription factor 1;POU domain, class 2, transcription factor 3;POU domain, class 2, transcription factor 2	187436	96639.5	166126	129644	274190	125665	142387	138706	138931	163401	129425	134632	117224	93699.6	172372	0.238098	0.696707	0.969919	-0.323024	0.59712	0.826697	-0.0849256	0.88938	0.950773	-0.108676	0.858739	1	-0.243518	0.690166	0.83507	-0.134842	0.825234	0.942037	-0.346775	0.570497	0.999957	-0.158592	0.795099	0.999328
MAX	2.0098	7.11	+	Max	P28574	Protein max	417826	451826	252495	400194	390005	370066	449444	415713	389744	534285	504179	653262	361663	376780	493711	0.0522411	0.828342	0.993608	0.528928	0.0285701	0.101845	0.581169	0.0162065	0.0464982	0.154081	0.522566	1	0.124514	0.605335	0.772757	-0.0295665	0.902331	0.969273	0.10184	0.672541	0.999957	-0.456655	0.058552	0.422465
TCF4	12.0588	6.93	+	Tcf4	Q91YV0;A0A0J9YTR9;A0A0J9YUG4;A0A0J9YTW1;A0A0J9YU37;A0A0J9YVG2;A0A0J9YUK1;A0A0J9YUP9	Tcf4 protein;Transcription factor 4	257425	247679	204424	215646	259325	196211	199807	241541	215083	424549	311783	421656	683976	687060	720813	-0.0756886	0.745052	0.978918	0.77074	0.000994079	0.00642951	0.695051	0.00295757	0.0104749	-0.119318	0.608252	1	1.54665	8.24362e-11	1.31811e-09	1.66597	3.09812e-12	1.88641e-10	-0.0436291	0.851315	0.999957	0.851602	0.000280103	0.00817229
CTCF	5.08	6.67	+	Ctcf	Q61164	Transcriptional repressor CTCF	1469760	1474790	1620090	1393460	1388930	1447380	1441600	1351540	1516230	1254770	1137830	953433	1018130	1162700	1012760	-0.104693	0.515685	0.910403	-0.34853	0.0306524	0.108181	-0.453223	0.00497709	0.0167515	-0.0891584	0.579866	1	-0.527842	0.00108103	0.00451902	-0.438684	0.00655259	0.0326979	0.0155342	0.923158	0.999957	-0.0746196	0.643137	0.999328
TBP	6.63265	6.51	+	Tbp	P29037;Q91YM5	TATA-box-binding protein	115681	85163	74637.5	101074	129834	142473	108539	122094	115989	125164	109122	98968.5	135070	132078	148628	0.442592	0.567016	0.934045	-0.176251	0.81939	0.940822	0.266341	0.730165	0.864382	0.322968	0.675873	1	0.579669	0.454019	0.652989	0.256701	0.739556	0.901633	-0.119624	0.876825	0.999957	0.313328	0.685001	0.999328
ZMIZ1	2.5764	6.37	+	Zmiz1	Q6P1E1	Zinc finger MIZ domain-containing protein 1	708015	610854	853415	563564	592489	602374	587224	610392	654081	515125	556152	409335	624573	596311	462080	-0.299752	0.143203	0.487502	-0.256746	0.209762	0.446327	-0.556498	0.00668825	0.0217576	-0.236689	0.247533	0.834661	-0.38446	0.0605737	0.142188	-0.147771	0.470177	0.738465	0.0630632	0.757887	0.999957	0.172038	0.400506	0.965
CDK9	2.51527	6.29	+	Cdk9	Q99J95	Cyclin-dependent kinase 9	229841	250539	428775	281979	299941	365505	294575	282894	273539	394292	351519	251413	370586	363448	237562	0.0666441	0.824543	0.993608	0.0645569	0.829952	0.94513	0.131201	0.662534	0.821284	-0.100173	0.738961	1	0.0800371	0.790042	0.895857	0.18021	0.548942	0.798435	-0.166817	0.579011	0.999957	-0.0511639	0.864845	0.999328
SIN3A	3.28516	6.28	+	Sin3a	Q60520	Paired amphipathic helix protein Sin3a	2361400	2630470	2464060	2306200	2488740	2508270	2390140	2365030	2499310	2272390	1992750	2065370	2497100	2209250	2216760	-0.0242391	0.844587	0.993623	-0.219206	0.0764004	0.217134	-0.243445	0.0491044	0.118306	-0.0454957	0.712921	1	-0.121343	0.326488	0.525801	-0.0758475	0.539628	0.790868	-0.0212566	0.863509	0.999957	0.122102	0.323474	0.906436
ETV6	0.912063	6.09	+	Etv6	P97360;E9QAJ7	Transcription factor ETV6	400041	330959	221412	320151	345141	264447	370129	418503	339366	439414	332372	547668	201832	290940	361118	-0.0319182	0.912729	0.998453	0.486955	0.095273	0.256849	0.455036	0.118918	0.243822	0.23562	0.418721	1	-0.165798	0.569241	0.748571	-0.401418	0.168756	0.388712	0.267538	0.358599	0.999957	-0.620835	0.0336904	0.300868
SPNS1	2.47443	5.73	+	Spns1	D3YTR6;Q8R0G7;A0A0U1RPY3;D3YWA9;D3YWU4	Protein spinster homolog 1	180812	118182	251873	377317	314383	290380	252806	168205	230074	232202	283983	269845	328997	467755	318603	0.838139	0.0146302	0.106382	-0.331594	0.331289	0.598259	0.506545	0.138355	0.274706	0.234657	0.49153	1	1.00534	0.00350273	0.0126132	0.770682	0.024622	0.0930792	-0.603482	0.0777855	0.999957	0.498794	0.144457	0.660718
KDM1A	2.59566	5.57	+	Kdm1a	A3KG93;Q6ZQ88;G8JL40	Lysine-specific histone demethylase;Lysine-specific histone demethylase 1A	1094040	965576	1052640	886033	1130670	1006920	922750	934436	921178	916153	865458	925127	991188	859193	880252	-0.0366185	0.827042	0.993608	-0.17328	0.301302	0.566515	-0.209898	0.210603	0.379358	-0.170636	0.308732	0.908	-0.204049	0.223585	0.399339	-0.033413	0.841974	0.947728	-0.134018	0.42398	0.999957	0.00584923	0.97216	0.999328
H2AFX	1.85955	5.57					NaN	NaN	NaN	NaN	NaN	NaN	NaN	NaN	NaN	NaN	NaN	NaN	NaN	NaN	NaN	NaN	NaN	NaN	NaN	NaN	NaN	NaN	NaN	NaN	NaN	NaN	NaN	NaN	NaN	NaN	NaN	NaN	NaN	NaN	NaN	NaN	NaN	NaN	NaN
MEN1	0.858661	5.49	+	Men1	F8WHD9;A0A0R4J1I3;O88559;D3YZC2	Menin	114322	144004	102284	95709.5	115698	100255	98347.3	77009.1	103670	92714.6	72565.9	86518.4	99492	85357.8	105254	-0.204621	0.797988	0.992055	-0.322558	0.686779	0.87211	-0.527178	0.510592	0.707714	-0.375784	0.638641	1	-0.326338	0.683313	0.830948	0.0494463	0.950667	0.986255	-0.171163	0.830449	0.999957	0.200841	0.80164	0.999328
NELFE	2.64405	5.15	+	Nelfe	P19426;G3UY39	Negative elongation factor E	696986	742937	672010	641444	599740	732020	738437	816513	809937	787718	755460	706795	933276	833408	848022	-0.0928232	0.589872	0.939714	0.177813	0.301921	0.567325	0.0849901	0.621629	0.791547	0.156908	0.362286	0.967172	0.293687	0.0883576	0.193891	0.136779	0.42708	0.704107	0.249731	0.147223	0.999957	0.208697	0.22571	0.808806
SMAD3	2.87412	5.12	+	Smad2;Smad3	A2CG44;E9PXA8;E9Q3M0;E9Q5P9;F7BUP2;Q62432;Q8BUN5	Mothers against decapentaplegic homolog;Mothers against decapentaplegic homolog 2;Mothers against decapentaplegic homolog 3	474307	513261	534697	419938	315424	451947	413415	384298	477311	593840	661260	487978	499183	494232	435259	-0.35336	0.0932275	0.375334	0.545817	0.00964129	0.0416614	0.192457	0.360162	0.561106	-0.261473	0.213939	0.7897	-0.105604	0.615503	0.780752	0.155868	0.458584	0.732576	0.0918876	0.662106	0.999957	-0.298061	0.156648	0.689252
MEF2D	1.02208	5.12	+	Mef2d	Q921S6;Q63943;E9Q5E0;E9QKT0	Myocyte enhancer factor 2D;Myocyte-specific enhancer factor 2D	223157	289422	217755	225651	219859	241529	216403	197717	204063	276882	262692	304964	307796	261843	273381	-0.0823732	0.7887	0.989721	0.283743	0.356273	0.624488	0.20137	0.512505	0.709061	-0.246195	0.42338	1	0.192854	0.530486	0.717471	0.439049	0.153919	0.365285	-0.163822	0.594111	0.999957	-0.00851613	0.977898	0.999328
SUMO2	2.49532	5.1	+	Sumo2;Sumo3	H7BWX9;D3Z794;P61957;G3UZX6	Small ubiquitin-related modifier 2;Small ubiquitin-related modifier 3	3539940	4055360	4034010	4015190	3743860	3824060	4448440	3950430	4047570	4453120	4095100	4503810	4524730	4868230	4445530	-0.0003199	0.997779	1	0.159107	0.166214	0.38398	0.158787	0.167067	0.318192	0.09219	0.422363	1	0.238531	0.037993	0.0961471	0.146341	0.202862	0.444673	0.0925099	0.420755	0.999957	0.079744	0.487666	0.999328
RCOR1	2.57	4.98	+	Rcor1	Q8CFE3;A0A140T8R7	REST corepressor 1	1190180	1330210	1325830	1186990	1451450	1136460	1170840	1544960	1130320	1201330	573157	1233430	1203740	991587	1097780	-0.0212477	0.923883	0.998453	-0.34889	0.117121	0.29664	-0.370138	0.0964823	0.206386	-0.0061042	0.978103	1	-0.238185	0.284414	0.476715	-0.232081	0.296924	0.568028	0.0151435	0.94571	0.999957	0.131952	0.553011	0.999328
HCFC1	3.64	4.87	+	Hcfc1	Q61191;B1AUX2	Host cell factor 1	8197900	8412710	8468600	7911570	8501200	8167490	8238180	8133850	8365440	7305590	6698190	6959020	8246380	7698250	7707360	-0.0237376	0.836318	0.993608	-0.242521	0.0348918	0.119913	-0.266259	0.0205682	0.0569261	-0.0260655	0.820527	1	-0.0984468	0.391568	0.594553	-0.0723813	0.528722	0.78212	-0.00232793	0.983835	0.999957	0.167812	0.144238	0.660718
NOTCH1	1.82646	4.85	+	Notch1	Q01705	Neurogenic locus notch homolog protein 1	1146360	1112430	1101030	1081530	977270	1139190	1006390	1280020	1056860	1876910	1522470	1756560	884589	1036990	931350	-0.0665215	0.68544	0.969087	0.675072	4.27211e-05	0.000449429	0.60855	0.000222414	0.00108824	-0.0138377	0.93285	1	-0.248235	0.130877	0.264275	-0.234397	0.153714	0.364942	0.0526838	0.748364	0.999957	-0.856785	2.22231e-07	1.76265e-05
CHD4	2.69276	4.84	+	Chd4	E9QAS4;E9QAS5;Q6PDQ2	DNA helicase;Chromodomain-helicase-DNA-binding protein 4	6224180	5684190	6635460	5995400	6546210	6000300	6164960	6124470	5496040	5819640	5917860	6119050	5787600	5382980	5603090	0.00481245	0.96659	0.998894	-0.0669363	0.560182	0.79959	-0.0621238	0.588721	0.769045	-0.0668919	0.560442	1	-0.158565	0.167658	0.319521	-0.0916732	0.424966	0.703184	-0.0717044	0.532584	0.999957	-0.0964414	0.401287	0.965
NIPBL	1.98453	4.65	+	Nipbl	Q6KCD5	Nipped-B-like protein	1329130	1526090	1447700	1305800	1332540	1265580	1271200	1234310	1325030	1087110	1029830	1176150	1435510	1228200	1176580	-0.13488	0.367601	0.804211	-0.259209	0.0835202	0.232009	-0.394089	0.00856747	0.0269544	-0.173559	0.246372	0.83445	-0.179251	0.231229	0.409593	-0.00569186	0.969667	0.991391	-0.0386791	0.79609	0.999957	0.214838	0.151381	0.677449
CREB1	1.80051	4.64	+	Creb1	Q62347;Q01147;A0A087WRI6	Cyclic AMP-responsive element-binding protein 1	1107170	1097130	1017440	993764	922109	922770	1138220	1167220	1133310	1087020	915573	1023210	792211	969275	1006180	-0.178167	0.289777	0.713551	0.0787244	0.639875	0.850533	-0.0994423	0.554531	0.742825	0.0873685	0.603592	1	-0.229509	0.172761	0.327074	-0.316877	0.0599037	0.184329	0.265535	0.114768	0.999957	-0.130067	0.439566	0.979418
SMAD1	1.87984	4.52	+	Smad1	P70340;Q8C3Y6	Mothers against decapentaplegic homolog 1;Mothers against decapentaplegic homolog	738564	969434	775446	674578	693614	694912	699266	694553	813340	822751	723648	719298	885939	688115	792429	-0.261556	0.149882	0.501558	0.122784	0.498835	0.752939	-0.138772	0.444655	0.646809	-0.175517	0.333724	0.929272	-0.0838286	0.644235	0.802532	0.0916883	0.613507	0.834248	0.086039	0.63553	0.999957	0.054943	0.762138	0.999328
CHD2	0.0278	4.42	+	Chd2	E9PZM4	Chromodomain-helicase-DNA-binding protein 2	2552170	2032270	2702920	3000300	3321320	2771640	2819660	2369440	2812140	2551100	2859690	2776760	3145300	3304040	2916000	0.323862	0.0213975	0.136781	-0.162932	0.246675	0.498642	0.16093	0.252525	0.434004	0.127969	0.362843	0.967911	0.347698	0.013517	0.0405577	0.21973	0.118296	0.304219	-0.195893	0.163723	0.999957	0.186768	0.184233	0.744566
PWP1	0.85261	4.4	+	Pwp1	Q99LL5;A0A1W2P7U7	Periodic tryptophan protein 1 homolog	178167	202835	199004	194708	175905	222586	125375	151137	163639	392974	334894	321493	269343	276823	245941	0.0381092	0.911484	0.998453	0.810884	0.0187559	0.0728482	0.848993	0.0139208	0.0406957	-0.403754	0.239617	0.823967	0.436291	0.20395	0.372843	0.840045	0.0149446	0.0626469	-0.441864	0.198258	0.999957	-0.412702	0.229386	0.813169
MAFF	1.15741	4.38	+	Maff	O54791	Transcription factor MafF	56190.4	0	4966.02	112434	106412	92809.3	132577	113565	143063	88807.8	103471	102225	137190	196767	179059	2.34008	0.122618	0.445734	-0.0929107	0.948825	0.984354	2.24717	0.136906	0.272457	2.64986	0.0839115	0.477638	3.04513	0.0505235	0.121774	0.395277	0.785089	0.922339	0.309779	0.830681	0.999957	0.797966	0.583648	0.999328
NFATC1	1.38762	4.37	+	Nfatc1	Q6P7T9;B5B2N7;B5B2N2;Q9DBQ6;O88942	Nuclear factor of activated T-cells c1 isoform IA-IXS;Nuclear factor of activated T-cells c1 isoform IB-IXL;Nuclear factor of activated T-cells c1 isoform IA-IXL;Nuclear factor of activated T-cells c1 isoform IB-VIII;Nuclear factor of activated T-cells, cytoplasmic 1	264440	273208	284492	198486	170497	207756	206954	209603	194726	102110	113278	86723	122697	122490	118591	-0.506407	0.259618	0.67874	-0.941507	0.0372457	0.125921	-1.44791	0.00153755	0.0059642	-0.433783	0.333905	0.929272	-1.18955	0.00882562	0.0278101	-0.755771	0.0935002	0.257554	0.072624	0.871257	0.999957	0.258361	0.564488	0.999328
HSF1	0.599611	4.36	+	Hsf1	A0A2R8W6L8;Q52L52;A0A075F5C6;P38532;A0A2I3BQV9;A0A2I3BQX3	Heat shock factor protein 1	143082	50840.6	133333	80452	102398	109242	134437	118403	99878.1	79458.2	131842	94191.7	72777.4	103142	72911.7	-0.16092	0.846116	0.993623	0.0569884	0.945195	0.983641	-0.103932	0.900237	0.955544	0.0987389	0.905196	1	-0.40993	0.621508	0.785254	-0.508669	0.540474	0.791155	0.259659	0.754254	0.999957	-0.305998	0.712272	0.999328
FOXO1	1.10386	4.35	+	Foxo1	Q9R1E0	Forkhead box protein O1	303096	384093	290526	170177	226361	155332	274066	181164	261443	172911	152822	199019	422792	378711	424224	-0.819153	0.00967146	0.0791191	-0.0884225	0.778629	0.921936	-0.907576	0.00420416	0.0143829	-0.453713	0.149972	0.663752	0.313368	0.31955	0.518087	0.76708	0.015315	0.0637122	0.36544	0.245902	0.999957	1.22094	0.000129998	0.00425886
RB1	0.750427	4.34	+	Rb1	P13405	Retinoblastoma-associated protein	92721.5	63484	77648.8	55420	132843	91221.8	76252.1	0	122549	66454.4	78871.2	33131.1	104117	113378	66746	0.26252	0.86126	0.996355	-0.651905	0.665321	0.86161	-0.389386	0.795611	0.901082	-0.241044	0.872497	1	0.263046	0.860985	0.935813	0.50409	0.73761	0.90115	-0.503564	0.737873	0.999957	0.652432	0.66507	0.999328
UBTF	0.802764	4.31	+	Ubtf	A2AWT5;A2AWT6;A2AWT7;P25976	Nucleolar transcription factor 1	3444220	3498510	3408560	2709520	2922320	3022640	2731000	2798820	2705210	3369630	3058850	3328970	3484600	3264090	3187850	-0.253024	0.0277478	0.166597	0.159512	0.165141	0.382138	-0.0935121	0.415743	0.618179	-0.336406	0.00344821	0.0497269	-0.0732486	0.5238	0.711622	0.263157	0.0220877	0.085961	-0.0833823	0.468034	0.999957	0.0202635	0.860007	0.999328
OGT	2.2839	4.3	+	Ogt	Q8CGY8	UDP-N-acetylglucosamine--peptide N-acetylglucosaminyltransferase 110 kDa subunit	1134170	1172280	1263420	1586820	1516910	1533760	1517040	1592150	1467540	1797640	1685170	1854340	1949550	1905280	1806090	0.382613	0.0058382	0.0539728	0.189539	0.171582	0.391778	0.572151	3.8719e-05	0.00022144	0.352286	0.0111236	0.1191	0.651506	2.85124e-06	2.08331e-05	0.29922	0.0309963	0.110168	-0.0303267	0.82679	0.999957	0.079355	0.566945	0.999328
HDAC2	1.56439	4.3	+	Hdac2	Q8BQ10;A0A0R4J008;P70288	Histone deacetylase;Histone deacetylase 2	755100	973846	971262	943053	1017380	973111	825825	847725	916309	1205890	1014010	1108150	1251090	1051890	973259	0.125951	0.467575	0.885776	0.168461	0.331305	0.598259	0.294412	0.0897261	0.195613	-0.0652965	0.70644	1	0.26388	0.128228	0.259984	0.329176	0.0578549	0.179398	-0.191248	0.270112	0.999957	-0.0305325	0.860197	0.999328
NFIB	3.30223	4.25	+	Nfib	A2BG76;I7HIP8;A2BG75;A2BG77;P97863	Nuclear factor 1;Nuclear factor 1 B-type	684008	420972	737693	855675	891374	734784	898799	579115	891418	566016	606428	464915	489068	964182	649670	0.43326	0.103111	0.399932	-0.608766	0.0222487	0.0836992	-0.175506	0.508423	0.706307	0.355359	0.180993	0.735194	0.180909	0.495467	0.687382	-0.174451	0.510974	0.769848	-0.0779004	0.769067	0.999957	0.356415	0.179705	0.739669
IRF7	0.808204	4.23	+	Irf7	D3Z4U9;P70434;Q3TW14;A0A1B0GRH7;F6TQ89	Interferon regulatory factor 7	45998.8	49995.5	32117.8	114252	130885	134265	100502	98447.6	127476	29605.6	7735.05	1749.03	40539.1	41538.4	32374.5	1.5713	0.124094	0.44766	-3.28903	0.00251329	0.0139504	-1.71772	0.0941178	0.202706	1.34269	0.186213	0.745347	-0.178368	0.858317	0.934429	-1.52106	0.136048	0.334324	-0.228612	0.819046	0.999957	1.53936	0.1316	0.635137
SMARCA5	0.86569	4.21	+	Smarca5	Q91ZW3	SWI/SNF-related matrix-associated actin-dependent regulator of chromatin subfamily A member 5	6621270	6494050	6841920	5861380	6748080	5763600	5954590	5789110	5360400	6312700	6037240	6805910	6714390	6010780	6534950	-0.114169	0.320433	0.753342	0.046413	0.686243	0.87198	-0.0677558	0.55539	0.743149	-0.22907	0.046291	0.32713	-0.0650552	0.571257	0.75026	0.164015	0.153532	0.364798	-0.114902	0.317338	0.999957	0.00270056	0.981248	0.999328
REL	0.957784	4.07	+	Rel	A4QPD3;P15307	Proto-oncogene c-Rel	201641	204022	188856	258084	299828	302909	295631	263362	326607	263770	270722	218637	243364	208924	217104	0.539327	0.0792471	0.337598	-0.202934	0.507959	0.759851	0.336393	0.272813	0.458849	0.568536	0.0643805	0.399803	0.156172	0.610366	0.776876	-0.412364	0.179105	0.406647	0.0292093	0.924059	0.999957	-0.180221	0.556551	0.999328
ZC3H11A	1.27533	3.98035	+	Zc3h11a	Q6NZF1	Zinc finger CCCH domain-containing protein 11A	3241710	3161840	3591040	4314340	3958140	4088560	4173480	4029320	4653480	3741260	3869990	3553020	4572770	4767890	4009390	0.311446	0.0087529	0.0743134	-0.157712	0.184022	0.410543	0.153735	0.195324	0.360066	0.357089	0.0026572	0.0403466	0.403483	0.000688683	0.00300172	0.0463937	0.695884	0.881214	0.0456432	0.700564	0.999957	0.249748	0.03547	0.312592
TFCP2	0.98415	3.97255	+	Tfcp2	A0A2R8VKI7;Q9ERA0	Alpha-globin transcription factor CP2	36373.1	65571.9	37862	33218.6	0	29559.9	26085.3	30838.3	31829.9	16819.8	35711.4	19971.9	20890.7	0	13872.6	-1.15098	0.563242	0.934045	0.207468	0.916101	0.972931	-0.943517	0.634362	0.801663	-0.659962	0.738395	1	-2.03108	0.318541	0.516868	-1.37111	0.493094	0.756022	0.491023	0.803433	0.999957	-1.08756	0.584497	0.999328
ELF1	0.00697119	3.91248	+	Elf1	A0A2I3BPX9;Q60775	ETS-related transcription factor Elf-1	701855	735469	771881	865526	643784	731420	798959	789138	714060	455735	476128	506828	491724	642890	577261	0.0249458	0.896894	0.998453	-0.651199	0.000755253	0.0050529	-0.626253	0.00119253	0.00478282	0.0532768	0.781968	1	-0.378337	0.0496926	0.120304	-0.431614	0.0252202	0.0946619	0.0283309	0.882997	0.999957	0.247916	0.198065	0.76241
MTA2	0.00249133	3.87546	+	Mta2	Q9R190	Metastasis-associated protein MTA2	3979580	4086780	4658460	3839420	4163810	4023520	3857730	3958980	4094800	4291460	3737030	3597560	4252280	4028050	3721200	-0.0758209	0.517322	0.910403	-0.061018	0.602312	0.829867	-0.136839	0.242646	0.420792	-0.101261	0.387211	0.988484	-0.0986836	0.399405	0.601002	0.00257702	0.982442	0.993985	-0.0254397	0.828009	0.999957	0.0381553	0.744542	0.999328
SIRT1	1.96337	3.82091	+	Sirt1	Q3UNI1;Q923E4	NAD-dependent protein deacetylase sirtuin-1	267939	283754	304374	322065	335106	335246	298023	334338	278970	470584	392508	417803	383143	371694	393648	0.218742	0.320033	0.753284	0.354888	0.106946	0.279873	0.57363	0.00930969	0.0288974	0.0841384	0.701987	1	0.411437	0.0617437	0.144428	0.327299	0.13701	0.335729	-0.134603	0.540485	0.999957	-0.162193	0.460826	0.99149
CBX5	0.834098	3.78859	+	Cbx5	Q61686	Chromobox protein homolog 5	7129470	7467780	7341410	5874050	5610630	5665370	6236330	5678080	6556930	4348740	3908220	3479520	4081390	4780980	4535080	-0.350258	0.00340935	0.0363745	-0.558083	3.21002e-06	4.64029e-05	-0.908341	4.63803e-14	9.542e-13	-0.254331	0.0333818	0.262354	-0.722895	1.74756e-09	2.30509e-08	-0.468565	9.09753e-05	0.000957067	0.0959274	0.422049	0.999957	0.185446	0.120733	0.608002
HNRNPL	0.823337	3.78529	+	Hnrnpl	G5E924;Q8R081;G3UY38	Heterogeneous nuclear ribonucleoprotein L	27509300	30229400	28272200	25667900	26654300	26950100	26864700	27028600	27145200	25946800	22042400	24078300	27091000	25606500	25886300	-0.112275	0.328519	0.76342	-0.15099	0.188884	0.416761	-0.263265	0.0220314	0.0602291	-0.0920033	0.423298	1	-0.143736	0.211009	0.382998	-0.0517328	0.652522	0.855077	0.020272	0.859946	0.999957	0.119529	0.298243	0.890395
SP1	3.81177	3.7376	+	Sp1	G3X8Q0;O89090	Transcription factor Sp1	1911480	1623450	2166530	1928600	2100620	1891190	1914970	1856400	1790540	1780170	1585230	1485830	1405090	1688710	1568710	0.0592453	0.702999	0.971083	-0.299033	0.0545061	0.168148	-0.239788	0.122993	0.250812	-0.042393	0.784987	1	-0.301843	0.052279	0.125353	-0.25945	0.0951888	0.261411	-0.101638	0.513077	0.999957	-0.0620556	0.689629	0.999328
STAG1	1.58839	3.6884	+	Stag1	Q9D3E6;F8WHU7;F6XQW1	Cohesin subunit SA-1	1912150	2024990	1780150	1963840	2196070	1943420	1942850	2009800	1873560	1782780	1535700	1976950	1835450	1565440	1819300	0.0993857	0.4905	0.896357	-0.220285	0.126588	0.313377	-0.120899	0.401621	0.605495	0.0207595	0.885471	1	-0.144935	0.314698	0.511459	-0.165694	0.250413	0.507783	-0.0786261	0.585403	0.999957	-0.0240358	0.867553	0.999328
CTNNB1	1.75537	3.61208	+	Ctnnb1	Q02248;E9Q6A9	Catenin beta-1	12495800	14478100	13000000	18592800	18638400	18933400	17537800	18656300	17950000	20880700	20027400	22758400	22170500	18543700	18382800	0.496106	1.65148e-05	0.000420047	0.167162	0.145796	0.347239	0.663267	9.03867e-09	9.52536e-08	0.43182	0.000175773	0.00420461	0.54884	1.90997e-06	1.44277e-05	0.11702	0.308498	0.582955	-0.0642851	0.575819	0.999957	-0.114427	0.319335	0.90544
RAD23B	0.827068	3.60381	+	Rad23b	P54728	UV excision repair protein RAD23 homolog B	9479050	7814130	8367980	8446720	6893270	7588580	9763260	9306640	8869920	9011620	9116620	9166220	6212790	9405390	8823410	-0.158892	0.284083	0.708052	0.239842	0.106007	0.278435	0.0809501	0.585178	0.766005	0.115365	0.436663	1	-0.0796901	0.591031	0.763258	-0.195055	0.18857	0.422094	0.274257	0.0645998	0.999957	-0.16064	0.278821	0.870597
EZH1	1.0869	3.5861	+	Ezh1	A0A0R4J1C0;P70351	[Histone H3]-lysine(27) N-trimethyltransferase;Histone-lysine N-methyltransferase EZH1	38012.5	50889	0	27987.7	22595.3	57330.8	21416	17060.9	0	17770.9	25997	0	21704.3	8996.14	67901.4	0.284205	0.907676	0.998453	-1.29349	0.602343	0.829867	-1.00929	0.682776	0.835514	-1.21746	0.623322	1	0.147952	0.951838	0.977625	1.36542	0.582881	0.820553	-1.50167	0.547069	0.999957	1.15724	0.640226	0.999328
HIRA	0.739083	3.57174	+	Hira	Q61666	Protein HIRA	74347.1	94704	78790.6	80239.7	91189.1	86123.7	65057.8	61627.1	87838.1	64342.4	57012.7	52281.7	88813	63221.7	64805.6	0.0615653	0.942308	0.998584	-0.580472	0.49639	0.75141	-0.518907	0.542898	0.73313	-0.213563	0.801851	1	-0.209641	0.805414	0.905452	0.00392253	0.996327	0.998608	-0.275128	0.746542	0.999957	0.309266	0.716431	0.999328
STAG2	2.25823	3.51126	+	Stag2	A2AFF6;O35638	Cohesin subunit SA-2	3123480	2898190	3111890	3337190	3666840	2746730	3332020	2838540	3045290	2484670	2855820	3368890	3400590	3229450	3329130	0.0988809	0.481037	0.893267	-0.176721	0.208008	0.444005	-0.0778399	0.579089	0.761009	0.00627408	0.964336	1	0.111094	0.428564	0.629114	0.10482	0.455092	0.729406	-0.0926068	0.509296	0.999957	0.188934	0.178296	0.73785
LBR	0.891581	3.48723	+	Lbr	Q3U9G9;A0A0A6YW01	Delta(14)-sterol reductase LBR	7502620	11157700	9754510	6804220	8342910	7496000	7374180	7022380	8933240	4521910	4926340	5292380	12272100	6425840	6612900	-0.320465	0.0973232	0.385456	-0.632576	0.00110199	0.00701456	-0.953041	9.9822e-07	7.70457e-06	-0.289024	0.13476	0.622001	-0.187527	0.331624	0.531939	0.101497	0.59917	0.828684	0.0314412	0.870652	0.999957	0.765514	8.09111e-05	0.00281926
MECP2	1.39314	3.45606	+	Mecp2	D3Z7U4;Q9Z2D6	Methyl-CpG-binding protein 2	7052190	7193120	7407900	6444360	7568020	6719320	7084600	7417390	8227050	5535450	5475860	5380050	8864970	6883610	6978970	-0.0573129	0.623632	0.95585	-0.351134	0.00267518	0.0146068	-0.408447	0.000480495	0.00215028	0.0637902	0.584954	1	0.0534755	0.647056	0.804383	-0.0103146	0.929626	0.979854	0.121103	0.299848	0.999957	0.461922	7.92401e-05	0.00277709
NCOA2	1.34005	3.39058	+	Ncoa2	E9PV80;Q61026	Nuclear receptor coactivator;Nuclear receptor coactivator 2	30805.2	23174	24780.5	18501.1	29282.2	9405.36	23984.4	24336.9	25815.8	19249.9	29522.6	19977.1	42290.9	26488.1	53589.2	-0.458135	0.653824	0.96514	0.259161	0.799477	0.931255	-0.198974	0.84533	0.926191	-0.0950277	0.925755	1	0.622795	0.542777	0.728326	0.717822	0.48353	0.749093	0.363107	0.722067	0.999957	0.821768	0.4232	0.972545
WDR5	1.00614	3.23166	+	Wdr5	P61965;F6Q3W0	WD repeat-containing protein 5	1356610	1369990	1482130	1365540	1352760	1417450	1443150	1387890	1403150	1528160	1698650	1471100	1798300	1579710	1663760	-0.0200184	0.888627	0.998453	0.173619	0.224658	0.468109	0.1536	0.282687	0.471276	0.00248073	0.986156	1	0.246387	0.084956	0.187519	0.243906	0.0881378	0.246619	0.0224991	0.874933	0.999957	0.0927863	0.516301	0.999328
CBFB	1.78405	3.19463	+	Cbfb	Q08024	Core-binding factor subunit beta	380708	346523	392451	398813	347182	397389	418764	399844	331793	465876	439601	466722	396361	503481	461820	0.0347343	0.87087	0.997258	0.250507	0.241329	0.491796	0.285241	0.182242	0.340227	0.0322288	0.880112	1	0.271187	0.204706	0.373929	0.238958	0.263688	0.526851	-0.00250549	0.990649	0.999957	-0.0140545	0.947559	0.999328
TAF1	1.72176	3.04066	+	Taf1	S4R1B9;B1Q2W7;D3YZK4;Q80UV9	Transcription initiation factor TFIID subunit 1;Transcription initiation factor TFIID subunit	150125	133678	156663	111694	140721	131848	146324	124827	175204	87094.1	133107	85055.3	179629	133656	120726	-0.191603	0.775316	0.985675	-0.338471	0.614379	0.837785	-0.530074	0.430835	0.632969	0.0127313	0.984867	1	-0.039911	0.952576	0.977883	-0.0526423	0.937475	0.981859	0.204334	0.760839	0.999957	0.490163	0.466161	0.992592
NBN	1.08131	2.99526	+	Nbn	Q9R207	Nibrin	46692	35633.1	49287.9	48504.3	36089.4	41185.9	48148.6	52078.6	52420.6	50164.1	52065	53442.3	39671.1	55007.6	36189.8	-0.0618638	0.946606	0.998584	0.296039	0.748774	0.903807	0.234175	0.799951	0.901665	0.206867	0.822847	1	-0.0216377	0.981318	0.991849	-0.228505	0.804691	0.932441	0.268731	0.771237	0.999957	-0.255812	0.781936	0.999328
HDAC1	2.20333	2.97627	+	Hdac1	O09106	Histone deacetylase 1	4111430	3827990	4537130	4322980	4965020	4187900	4015680	4027930	4239960	3794730	3440120	3693540	4091250	3841890	3567600	0.116291	0.317465	0.750463	-0.315551	0.00672299	0.0312461	-0.19926	0.0868115	0.190707	-0.0288627	0.804022	1	-0.132226	0.255696	0.4408	-0.103364	0.37423	0.656116	-0.145154	0.212141	0.999957	0.0670334	0.564416	0.999328
ATF7	1.72495	2.95597	+	Atf7;Gm28047	Q3TZR9;Q3US59;V9GXN6;Q8R0S1	Cyclic AMP-dependent transcription factor ATF-7	188857	215126	202260	104289	157299	182997	177678	140049	180650	197715	192963	167943	265482	214133	191899	-0.44046	0.320215	0.753342	0.317348	0.473473	0.732205	-0.123112	0.780764	0.893572	-0.28842	0.514653	1	0.130785	0.767485	0.883575	0.419204	0.344036	0.62259	0.15204	0.731076	0.999957	0.253896	0.566157	0.999328
ARID1A	1.00521	2.85856	+	Arid1a	E9QAQ7;A2BH40	AT-rich interactive domain-containing protein 1A	2309920	2406300	2315470	2004830	1932110	1982120	2021200	1965070	2058860	1542560	1450650	1575470	1493760	1535130	1412270	-0.243515	0.060621	0.280233	-0.386673	0.00291495	0.0157308	-0.630188	1.30313e-06	9.78241e-06	-0.224379	0.0838162	0.477638	-0.676418	2.08945e-07	1.89117e-06	-0.452039	0.000505437	0.00405696	0.0191365	0.882714	0.999957	-0.0462299	0.721546	0.999328
KDM5C	0.404452	2.84633	+	Kdm5c	P41230	Lysine-specific demethylase 5C	24759.7	11824.5	28700.3	33642.1	35426.9	19289	33502.5	33242.3	34528.9	25386.9	50808.7	46955.9	41461.7	25093.1	28602.6	0.439399	0.660917	0.965805	0.469876	0.639101	0.850238	0.909275	0.366898	0.568404	0.625648	0.533021	1	0.523188	0.601745	0.769764	-0.10246	0.918395	0.976201	0.186249	0.852281	0.999957	-0.386087	0.699796	0.999328
ATRX	1.23208	2.81296	+	Atrx	Q61687	Transcriptional regulator ATRX	3415540	3125880	3695430	3300250	3157920	3078460	2988810	2849520	3027330	2199820	2497710	2143950	2121040	2271400	2036180	-0.0975502	0.433688	0.86024	-0.489019	9.01441e-05	0.000833418	-0.586569	2.70624e-06	1.91021e-05	-0.21395	0.0860801	0.485398	-0.684579	4.52022e-08	4.56414e-07	-0.47063	0.000163835	0.00155039	-0.116399	0.350235	0.999957	-0.0980102	0.431526	0.974406
TRIM28	1.13028	2.78055	+	Trim28	Q62318	Transcription intermediary factor 1-beta	15450600	14179400	13674300	13418000	12858500	13852900	15655400	14104400	14994100	17527600	15533100	15367500	11074700	15716400	15001000	-0.105456	0.417701	0.84835	0.259003	0.0466688	0.148767	0.153547	0.238063	0.414992	0.040542	0.755352	1	-0.060971	0.639363	0.798939	-0.101513	0.435319	0.710562	0.145998	0.261921	0.999957	-0.214518	0.0993589	0.55923
RYBP	0.801774	2.72571	+	Rybp	Q8CCI5	RING1 and YY1-binding protein	589726	437073	553611	625531	485707	573644	577744	671249	506490	850553	640565	736068	334392	718333	603063	0.0957114	0.701685	0.971083	0.389021	0.120014	0.301812	0.484733	0.0529142	0.125974	0.143911	0.564694	1	0.0603136	0.80925	0.908241	-0.0835979	0.737947	0.901204	0.0482	0.847027	0.999957	-0.424419	0.0899431	0.531025
POLR3A	1.05352	2.71614	+	Polr3a	B2RXC6;Q7TSI4	DNA-directed RNA polymerase subunit	22748.7	24965.3	26587.2	19075.3	34371.4	24332.9	24597.5	19490.8	35748.1	44156	31017.8	30843.9	32002.8	30521.8	24104.1	0.0728381	0.941657	0.998584	0.432864	0.664092	0.86161	0.505702	0.612145	0.785443	0.0983042	0.921315	1	0.205943	0.836095	0.923412	0.107639	0.91387	0.974527	0.025466	0.979594	0.999957	-0.299759	0.763405	0.999328
YY1	1.25866	2.67442	+	Yy1;Yy2	Q00899;Q3TTC2	Transcriptional repressor protein YY1;Transcription factor YY2	1474900	1666400	1873820	1685610	1740190	1635120	2024550	1623440	1687930	1911970	1614530	1569590	1623950	1972990	1902010	0.0189253	0.905295	0.998453	-0.00209964	0.98947	0.996579	0.0168257	0.91576	0.962546	0.0838452	0.598144	1	0.122793	0.440205	0.639257	0.0389481	0.806573	0.933461	0.0649199	0.683191	0.999957	0.105968	0.505341	0.999328
BRD2	1.09263	2.60643	+	Brd2	Q7JJ13;U3KLT0;I7HPW1	Bromodomain-containing protein 2;Bromodomain containing 2	622196	777660	724639	738059	704469	835589	695829	785930	755203	767442	673058	643913	801691	637591	639039	0.106799	0.559803	0.93297	-0.140202	0.444003	0.706374	-0.0334022	0.855273	0.930347	0.0689644	0.706489	1	-0.0470471	0.797254	0.900157	-0.116011	0.526459	0.781265	-0.0378351	0.836321	0.999957	-0.0136449	0.940606	0.999328
SMARCC2	0.87698	2.60154	+	Smarcc2	Q3UID0;Q6PDG5	SWI/SNF complex subunit SMARCC2	7875560	8548020	8253570	6945040	7217700	7285010	7177030	7292860	8919700	6552570	6451910	5616380	8312030	6906150	6547100	-0.196921	0.107514	0.410705	-0.214593	0.0794677	0.224006	-0.411514	0.000782221	0.00327674	-0.083216	0.496279	1	-0.197076	0.107237	0.226022	-0.11386	0.351937	0.631065	0.113705	0.352594	0.999957	0.214438	0.0796853	0.497765
RBPJ	2.7829	2.56567	+	Rbpj	Q3U6F1;E9Q7W0;A0A0J9YTV5;P31266	Recombining-binding protein suppressor of hairless;Recombining binding protein suppressor of hairless	86618.2	103764	76373.5	112556	110237	130899	89837.3	68844.8	61176.5	143820	128028	125122	99744.1	114250	135528	0.412476	0.601709	0.945991	0.154245	0.845034	0.947972	0.566721	0.473944	0.673012	-0.285247	0.717906	1	0.38062	0.629982	0.791647	0.665867	0.400708	0.680974	-0.697723	0.378754	0.999957	-0.186101	0.813586	0.999328
SRSF1	0.808204	2.56553	+	Srsf1	H7BX95;Q6PDM2	Serine/arginine-rich splicing factor 1	4615350	5693310	5008840	5275630	5525390	5901980	4846010	5874170	5210120	5877890	5201240	6109740	7665440	5569810	5812790	0.130939	0.315893	0.748508	0.0269331	0.836535	0.94644	0.157873	0.226611	0.400871	0.0509107	0.696531	1	0.298049	0.0225319	0.0622182	0.247138	0.0584736	0.180944	-0.0800288	0.539845	0.999957	0.140176	0.282976	0.87621
CHD1	0.808204	2.56059	+	Chd1	P40201;Q8C7Q2	Chromodomain-helicase-DNA-binding protein 1;DNA helicase	629316	609210	575842	677942	634161	722442	714583	735796	659766	615855	627199	599494	497525	498408	564836	0.169895	0.343457	0.777453	-0.154551	0.388776	0.655536	0.015344	0.9318	0.968359	0.211051	0.239327	0.823967	-0.2293	0.201143	0.368874	-0.440352	0.0142287	0.0606154	0.0411568	0.818437	0.999957	-0.244644	0.172648	0.728772
KAT8	0.281103	2.54934	+	Kat8	Q9D1P2;A0A0U1RNW7	Histone acetyltransferase KAT8;Histone acetyltransferase	313304	431139	303199	254727	227847	297447	269299	353564	314618	325707	279521	261888	379253	230022	353120	-0.419543	0.139172	0.477185	0.14092	0.618831	0.839972	-0.278623	0.325558	0.522905	-0.165797	0.558352	1	-0.136971	0.628688	0.790515	0.0288254	0.918931	0.976309	0.253747	0.370552	0.999957	0.141652	0.617011	0.999328
GSK3B	1.23758	2.50762	+	Gsk3b	E9QAQ5;Q9WV60	Glycogen synthase kinase-3 beta	1873860	1861590	1725030	1949580	2269900	1999300	1975630	1787720	1866170	1783200	1734610	1974020	1859400	1676880	1830900	0.192621	0.163484	0.528124	-0.193302	0.162	0.377487	-0.00068152	0.996066	0.997887	0.0373435	0.786972	1	-0.0386948	0.77946	0.889715	-0.0760383	0.582152	0.820292	-0.155277	0.261248	0.999957	-0.0380132	0.783247	0.999328
TAF9B	0.0271298	2.50012	+	Taf9b;Taf9	A2AP82;Q6NZA9;A0A087WR08;A0A087WQ57;A0A087WNM2;Q8VI33	Transcription initiation factor TFIID subunit 9B;Transcription initiation factor TFIID subunit 9	346828	332778	324518	282364	227152	271603	326949	293842	271650	281509	264695	255718	213557	320316	323194	-0.358063	0.195471	0.581303	0.0265146	0.923538	0.975746	-0.331549	0.23056	0.405786	-0.176924	0.521992	1	-0.236705	0.39177	0.59456	-0.0597812	0.828677	0.943036	0.181139	0.512134	0.999957	0.0948433	0.73137	0.999328
NRF1	1.05425	2.42723	+	Nrf1	Q99K73;G3XA39;D3Z3B4;E9Q7X0;Q3UXF4;Q9WU00	Nrf1 protein;Nuclear respiratory factor 1	203495	196122	202823	210300	223552	183231	177795	195435	225742	168795	152514	156187	214419	195803	200686	0.039335	0.922686	0.998453	-0.382389	0.346113	0.613999	-0.343054	0.397845	0.600904	-0.0147247	0.971022	1	0.00589532	0.988399	0.995334	0.0206201	0.959427	0.988615	-0.0540597	0.893892	0.999957	0.348949	0.389805	0.956346
USF2	2.1224	2.41992	+	Usf2	E9PXC2;F6PWU6;F8WI12;Q64705	Upstream stimulatory factor 2	40103.6	61152.3	45749.3	40040.1	33731.6	32265.9	44762.5	21640.8	39547.5	34949.9	41719.9	34642.5	34018.9	33190.3	40859.6	-0.465475	0.627384	0.957608	0.0611735	0.949039	0.984354	-0.404301	0.673146	0.828054	-0.477137	0.618822	1	-0.453615	0.636146	0.795909	0.0235217	0.9804	0.993921	-0.0116618	0.990288	0.999957	-0.0493136	0.958911	0.999328
RBFOX2	1.97172	2.40303	+	Rbfox2;Rbfox1	Q8BP71;A0A2I3BR20;A0A2I3BRA9;A0A2R8W6K5;A0A2I3BRU6;A0A2K6EDK7;A0A2R8VI79;A0A2R8VK79;Q9JJ43	RNA binding protein fox-1 homolog 2;RNA-binding protein fox-1 homolog 2;RNA-binding protein fox-1 homolog 1;RNA binding protein fox-1 homolog 1	253844	273550	280962	227920	168175	235656	229183	216722	283353	189290	269323	177003	284860	242169	199929	-0.350632	0.315599	0.748399	0.00285573	0.993475	0.997779	-0.347777	0.319547	0.516277	-0.154338	0.658371	1	-0.170006	0.62624	0.789579	-0.0156678	0.964193	0.990955	0.196295	0.573924	0.999957	0.177771	0.610574	0.999328
EED	1.08546	2.35138	+	Eed	Q921E6	Polycomb protein EED	18487.1	9390.04	0	20637.5	19922.4	0	16711.2	12608.3	45467.1	24577.5	21687.1	0	26077.7	41405.4	59727.5	0.535768	0.824116	0.993608	0.196631	0.934859	0.980418	0.732399	0.761738	0.882759	1.411	0.563706	1	2.17891	0.382382	0.585802	0.767912	0.750657	0.905274	0.875229	0.717612	0.999957	1.44651	0.554242	0.999328
ATF3	1.50389	2.31253	+	Atf3	Q60765	Cyclic AMP-dependent transcription factor ATF-3	101454	32906.7	66863.1	229341	118449	154289	103932	129681	110947	116096	229291	170317	10345.3	47110.4	60611	1.31801	0.140864	0.481637	0.0335507	0.969607	0.991733	1.35156	0.131339	0.263903	0.765228	0.38749	0.988484	-0.770429	0.384313	0.587682	-1.53566	0.0879671	0.246406	-0.552778	0.531356	0.999957	-2.12199	0.020608	0.220648
RBBP5	0.500839	2.24067	+	Rbbp5	A0A0R4J2B6;Q8BX09;A0A087WST2	Retinoblastoma-binding protein 5	1526850	1780070	1588920	1439950	1562080	1613700	1485400	1470330	1455130	1532780	1439320	1487280	1777180	1409450	1565420	-0.0791799	0.592116	0.94052	-0.0626242	0.671743	0.863526	-0.141804	0.337363	0.537427	-0.156396	0.290025	0.89234	-0.0577186	0.696119	0.839073	0.0986775	0.504338	0.765202	-0.0772162	0.601332	0.999957	0.0840855	0.569382	0.999328
DPY30	3.65e-05	2.21493	+	Dpy30	Q99LT0	Protein dpy-30 homolog	527143	390688	397364	312145	296159	310364	488009	391447	405217	315153	318275	328393	159576	396614	362259	-0.514409	0.0770314	0.331202	0.0538708	0.852722	0.949072	-0.460538	0.113233	0.234963	-0.0419563	0.885034	1	-0.523429	0.0720165	0.1645	-0.481473	0.0978233	0.266604	0.472452	0.104243	0.999957	-0.0628908	0.82842	0.999328
JMJD6	0.244505	2.19966	+	Jmjd6	G3UVU9;Q9ERI5;F6VRF7;F6VMC4	Bifunctional arginine demethylase and lysyl-hydroxylase JMJD6	78795.6	67113	0	89397.5	58994.9	155704	97921.4	99782.2	58181.1	163106	173643	209300	153620	174041	155468	1.06078	0.463149	0.884481	0.829518	0.564614	0.801577	1.8903	0.200415	0.36687	0.799252	0.578737	1	1.71042	0.24413	0.425692	0.911165	0.527467	0.781658	-0.261525	0.855081	0.999957	-0.179878	0.899998	0.999328
RFX1	0.0116663	2.16667	+	Rfx1	A0A1B0GRV3;P48377	MHC class II regulatory factor RFX1	449917	507495	466816	421431	482928	493054	413447	461996	551497	430884	444102	419096	713738	496186	476367	-0.0215621	0.917231	0.998453	-0.122666	0.55442	0.796274	-0.144228	0.487041	0.68483	-0.00305493	0.988256	1	0.225361	0.277621	0.46899	0.228416	0.271166	0.538403	0.0185072	0.928924	0.999957	0.36959	0.0752433	0.483601
RAP1A	2.12451	2.16036	+	Rap1a	P62835;A0A0G2JE52	Ras-related protein Rap-1A	3493450	4552130	3801850	3393570	4242960	4424930	3390910	4044680	4208110	3409780	3184110	3413690	6179560	3530430	3813240	0.0325324	0.853017	0.995352	-0.283116	0.107168	0.280162	-0.250583	0.153817	0.297947	-0.0303941	0.862579	1	0.171375	0.329217	0.529064	0.201769	0.250718	0.50801	-0.0629265	0.72008	0.999957	0.421958	0.0164492	0.192162
MBD2	0.880215	2.13138	+	Mbd2	Q9Z2E1	Methyl-CpG-binding domain protein 2	1564290	1773200	1534800	1385380	1263390	1236960	1491290	1613790	1496630	1524900	1327940	1617270	1654180	1552380	1695480	-0.321479	0.0263043	0.160326	0.187868	0.193875	0.423741	-0.133612	0.355405	0.555886	-0.0885636	0.54012	1	-0.00394222	0.978244	0.990746	0.0846214	0.558302	0.804937	0.232916	0.107305	0.999957	0.129669	0.369773	0.942891
DNMT3A	1.52168	2.10433	+	Dnmt3a	O88508	DNA (cytosine-5)-methyltransferase 3A	18396.9	0	14380.2	15365.3	0	14464.2	12664.4	63922	17049.9	10585.1	0	10130	6284.61	0	7274.98	-0.139448	0.960116	0.998584	-0.555644	0.842385	0.94763	-0.695092	0.803819	0.903322	1.50129	0.596572	1	-1.29456	0.646662	0.80406	-2.79585	0.342237	0.620886	1.64074	0.564175	0.999957	-0.599469	0.830211	0.999328
EP400	0.893962	2.03727	+	Ep400	Q8CHI8	E1A-binding protein p400	103384	112772	97075.5	102802	90752.7	105817	121933	165021	112685	104134	90305.5	135478	158490	124585	135442	-0.0603559	0.937403	0.998584	0.123161	0.872689	0.957512	0.0628052	0.934868	0.968413	0.344926	0.653911	1	0.402563	0.600951	0.769305	0.0576365	0.940217	0.982907	0.405282	0.598503	0.999957	0.339757	0.658755	0.999328
KDM3A	0.696609	1.99912	+	Kdm3a	Q6PCM1;A0A0U1RNV6	Lysine-specific demethylase 3A	220709	390996	337903	381948	457103	436378	415379	484491	503210	662922	543559	597041	947189	699925	718729	0.433459	0.0531178	0.255448	0.485842	0.0302602	0.107047	0.919302	4.59324e-05	0.000259982	0.559277	0.0126937	0.130679	1.30225	1.02341e-08	1.17957e-07	0.742971	0.000956186	0.00682963	0.125818	0.573897	0.999957	0.382946	0.0873923	0.52418
GPS2	0.830768	1.98877	+	Gps2	Q921N8	G protein pathway suppressor 2	192174	146551	196705	153115	145518	117635	175874	167241	122460	124479	122080	140012	64976.9	125357	134319	-0.359501	0.56387	0.934045	-0.120001	0.847077	0.947972	-0.479501	0.441905	0.643742	-0.209111	0.736897	1	-0.727256	0.244863	0.4266	-0.518144	0.406179	0.685701	0.15039	0.809036	0.999957	-0.247754	0.690646	0.999328
ATF7IP	0.379633	1.96202	+	Atf7ip	Q7TT18;A0A0N4SVP5;A0A087WR75	Activating transcription factor 7-interacting protein 1	97255.1	94844.6	112825	78071.6	80537.6	100835	77897.5	101057	80369.9	84377.9	80241.1	56384.6	89341.1	65580.1	73546.3	-0.227309	0.784072	0.989233	-0.240265	0.77211	0.917865	-0.467574	0.573612	0.757112	-0.239989	0.772363	1	-0.43248	0.602601	0.770573	-0.192491	0.81648	0.938547	-0.01268	0.987803	0.999957	0.0350938	0.966245	0.999328
KDM2A	0.273748	1.95468	+	Kdm2a	F6YRW4;P59997	Lysine-specific demethylase 2A	259938	582657	285773	322200	199753	313101	308328	309798	325504	321023	205679	300948	363010	255151	337615	-0.427369	0.18569	0.569348	-0.0289996	0.928319	0.977352	-0.456369	0.15769	0.30408	-0.261607	0.417344	1	-0.25181	0.434977	0.633956	0.00979749	0.975756	0.99229	0.165762	0.607179	0.999957	0.204559	0.525857	0.999328
TEAD2	1.53282	1.94884	+	Tead1;Tead2;Tead3	E9Q387;E9PVS2;Q6PAQ8;Q3UFP5;E9PZ73;Q3USK5;P30051;A0A1B0GSN2;A0A1B0GRZ4;A0A1B0GS07;F6QH05;A0A1B0GT36;E9QAK6;F6TTJ9;A0A3F2YNR7;F8VPU0;P70210;P48301	Transcriptional enhancer factor TEF-1;Tead1 protein;Transcriptional enhancer factor TEF-4;Transcriptional enhancer factor TEF-5	48041.5	139077	56191.3	81771.5	66757.9	65642.5	61763.2	110471	72304.7	161350	83777.9	132993	142108	86242.4	162887	-0.176214	0.8358	0.993608	0.803029	0.34773	0.614687	0.626815	0.46251	0.662821	0.00421736	0.996046	1	0.675987	0.428437	0.629114	0.67177	0.431298	0.706803	0.180431	0.831931	0.999957	0.049172	0.953867	0.999328
USP16	1.47243	1.92591	+	Usp16	D3YVU1;Q99LG0	Ubiquitinyl hydrolase 1;Ubiquitin carboxyl-terminal hydrolase 16	95960.7	152204	101973	125801	110407	126672	112372	109047	139162	152805	118218	115418	163082	150341	160790	0.0578849	0.934377	0.998584	0.0786271	0.910948	0.971631	0.136512	0.846049	0.926222	0.0377352	0.957193	1	0.425632	0.545561	0.730345	0.387897	0.581631	0.820292	-0.0201497	0.977136	0.999957	0.28912	0.681101	0.999328
DAXX	1.56942	1.79455	+	Daxx	Q3UKR0;O35613	Daxx;Death domain-associated protein 6	518631	57950.2	162157	306691	294584	406815	409100	355474	305778	400310	673009	580456	283609	520951	463171	0.445088	0.356665	0.793349	0.70442	0.145794	0.347239	1.14951	0.0185247	0.0520106	0.519527	0.282313	0.880275	0.763355	0.115275	0.238627	0.243828	0.613109	0.834248	0.0744392	0.877256	0.999957	-0.386153	0.423665	0.972545
KDM4A	0.82226	1.74303	+	Kdm4a	Q8BW72;A2A8L9	Lysine-specific demethylase 4A;[Histone H3]-trimethyl-L-lysine(9) demethylase	15825.5	4321.13	0	21227	24420.2	0	18119.2	15602.7	0	31161.9	34794.2	117852	29769.8	35084.2	0	1.17242	0.682971	0.969087	1.98376	0.497524	0.752025	3.15618	0.298577	0.491634	0.725067	0.799317	1	1.64965	0.569376	0.748571	0.924585	0.746414	0.903166	-0.44735	0.875041	0.999957	-1.50653	0.602141	0.999328
NELFA	2.20905	1.72032	+	Nelfa	Q8BG30	Negative elongation factor A	553558	546252	544927	402472	344235	407226	533671	499012	471291	427187	444120	448729	451715	511308	487023	-0.50665	0.00787367	0.0684885	0.182084	0.338482	0.606171	-0.324565	0.0882047	0.193134	-0.135666	0.475679	1	-0.193817	0.308294	0.504681	-0.0581511	0.759776	0.910342	0.370984	0.0513972	0.999957	0.130749	0.491816	0.999328
ELK3	0.74109	1.68215	+	Elk3	G3UVX2;P41971	ETS domain-containing protein Elk-3	68321.9	91514.1	48013.2	10878.6	0	20619.9	9237.15	0	22791.2	27720.7	33877.8	25427.2	10146.5	0	10348.8	-2.71685	0.272332	0.695307	1.45781	0.540891	0.7863	-1.25903	0.595864	0.773276	-2.70261	0.274612	0.869572	-3.3594	0.185077	0.345179	-0.656793	0.780035	0.920845	0.0142344	0.995168	0.999957	-2.10037	0.386488	0.95336
MBD1	1.28006	1.67345	+	Mbd1	A0A0R4J159;A0A286YDI1;Q9Z2E2;A0A286YCP6	Methyl-CpG-binding domain protein 1	665981	751652	733523	629100	1001850	631643	983634	528415	999410	558733	624682	564387	918428	796189	798593	0.0791465	0.735763	0.97818	-0.38389	0.102141	0.270641	-0.304743	0.194197	0.358426	0.217853	0.353139	0.953216	0.209903	0.370966	0.574855	-0.0079499	0.972959	0.992285	0.138706	0.554285	0.999957	0.514646	0.0286142	0.273788
ING1	1.2791	1.65327	+	Ing1	A0A1B0GSP9;Q9QXV3	Inhibitor of growth protein 1	331774	294959	337152	275383	257413	276442	300128	223703	256926	196685	249384	177317	170807	238849	223423	-0.247764	0.434778	0.860703	-0.383922	0.226577	0.470805	-0.631686	0.0471807	0.114403	-0.310719	0.327502	0.925033	-0.616306	0.0527799	0.126342	-0.305587	0.335543	0.614042	-0.0629553	0.842602	0.999957	0.0153802	0.961313	0.999328
HEXIM1	0.26347	1.65228	+	Hexim1	Q8R409	Protein HEXIM1	1149110	1168690	1283550	979960	1019110	1086550	1277270	1232570	1206470	1338590	1156180	1041200	1036630	1141910	1134380	-0.217505	0.1771	0.55602	0.185081	0.250687	0.50405	-0.0324236	0.840466	0.922829	0.039157	0.807927	1	-0.132053	0.412383	0.614395	-0.17121	0.287942	0.558288	0.256662	0.111287	0.999957	-0.0996296	0.536254	0.999328
CTR9	1.08816	1.60263	+	Ctr9	Q62018	RNA polymerase-associated protein CTR9 homolog	1074880	1324950	1186490	1102340	1198640	1200440	1128530	1140310	1189250	1234410	1170280	1166910	1553750	1172280	1302160	-0.0285115	0.857802	0.996355	0.0161965	0.91893	0.974715	-0.012315	0.938314	0.971032	-0.0580898	0.715079	1	0.152478	0.338061	0.538966	0.210567	0.185936	0.417133	-0.0295783	0.852541	0.999957	0.164793	0.300512	0.892858
MAPK8	1.78513	1.55948	+	Mapk8;Mapk10	A6P3E4;Q7TSJ7;G3X8U9;Q91Y86;D3Z1Z4;Q3TQZ7;Q80W82;Q8C9D4;Q80W80;E9QN59;Q61831	Stress-activated protein kinase JNK;Mitogen-activated protein kinase 8;Mitogen-activated protein kinase 10	190811	177776	219136	238407	224145	243861	194565	236585	206446	280706	283990	296109	336056	299244	264929	0.27038	0.378405	0.815526	0.272662	0.374396	0.642431	0.543042	0.0775224	0.173655	0.111131	0.717163	1	0.599294	0.0515502	0.123803	0.488163	0.112345	0.293803	-0.159249	0.60373	0.999957	0.0562514	0.8545	0.999328
PSMB1	0.767671	1.5459	+	Psmb1	O09061;A0A338P7C0	Proteasome subunit beta type-1	3151690	3420280	3490340	3929460	3552560	3753630	3871000	3571490	3696530	4174120	4316430	4118560	4342610	4345560	4278760	0.164284	0.152862	0.504628	0.155143	0.177017	0.400699	0.319427	0.00548001	0.0183011	0.140687	0.220855	0.800181	0.353055	0.00214725	0.00824433	0.212368	0.0646663	0.194515	-0.0235971	0.837275	0.999957	0.0336278	0.769764	0.999328
KDM5A	0.808204	1.54019	+	Kdm5a	Q3UXZ9	Lysine-specific demethylase 5A	22155.7	30306.6	32680.4	19245.4	29329.2	0	20708.3	0	0	13941	11402.3	64718.9	20289	23926.8	0	-0.804187	0.778355	0.987151	0.858618	0.763947	0.914053	0.0544316	0.984727	0.993887	-2.04539	0.485405	1	-0.97026	0.734751	0.863665	1.07513	0.707805	0.887489	-1.2412	0.666148	0.999957	-1.02469	0.720702	0.999328
ZFX	0.0660373	1.51979	+	Zfx;Zfa	P17012;P23607	Zinc finger X-chromosomal protein;Zinc finger autosomal protein	101600	0	111345	125419	0	104534	102952	122280	115825	87693.7	216040	86356.8	107157	181143	103627	0.108767	0.955969	0.998584	0.766803	0.698538	0.87743	0.87557	0.658818	0.818667	0.669107	0.735089	1	0.864518	0.662804	0.815717	0.195412	0.920999	0.976989	0.56034	0.776645	0.999957	-0.0110516	0.995525	0.999328
LUZP1	0.720349	1.51392	+	Luzp1	Q8R4U7	Leucine zipper protein 1	5845240	6827220	6520960	5705260	5443490	5823010	5503000	5757810	5997730	5698150	5584060	5321340	6184780	4968820	5103950	-0.171877	0.134775	0.469067	-0.0431815	0.70704	0.88168	-0.215058	0.0613516	0.141805	-0.158996	0.166507	0.699084	-0.254726	0.026716	0.0718627	-0.0957302	0.404768	0.6848	0.0128807	0.910736	0.999957	-0.0396679	0.729903	0.999328
NFYB	0.0576933	1.49842	+	Nfyb	D3Z723;P63139	CAAT box DNA-binding protein subunit B;Nuclear transcription factor Y subunit beta	2403410	2437030	2593900	2158430	2256000	2106270	2897890	2557820	2317940	2583040	2216220	2543640	2244880	2688760	2671860	-0.184004	0.181033	0.560081	0.157367	0.252603	0.506527	-0.0266371	0.846413	0.926222	0.0580337	0.67303	1	0.0222154	0.871666	0.941241	-0.0358183	0.794511	0.926016	0.242038	0.0785755	0.999957	0.0488525	0.722413	0.999328
MTOR	1.30861	1.48982	+	Mtor	Q9JLN9	Serine/threonine-protein kinase mTOR	2915650	3117920	2955810	2659750	2875370	2884140	2665960	2621840	2723590	2445800	2174850	2261670	2715910	2462050	2501950	-0.0890955	0.444974	0.869184	-0.303809	0.00925795	0.0402647	-0.392904	0.000769661	0.00323086	-0.17235	0.139609	0.635051	-0.24122	0.0387383	0.0977049	-0.0688694	0.554896	0.802746	-0.0832547	0.475379	0.999957	0.151685	0.193531	0.759967
CSTF3	0.672936	1.45556	+	Cstf3	Q99LI7	Cleavage stimulation factor subunit 3	869284	903731	790012	1018430	914244	955245	981795	893193	908496	1042730	859896	837823	613817	911016	1016250	0.17675	0.373877	0.810694	-0.0875017	0.659701	0.859637	0.0892488	0.653349	0.814162	0.1125	0.571331	1	-0.0195987	0.921433	0.96716	-0.132099	0.506255	0.766183	-0.0642506	0.746444	0.999957	-0.108847	0.583886	0.999328
RUVBL1	0.686166	1.36472	+	Ruvbl1	P60122	RuvB-like 1	3709290	4160870	3877750	4147530	4066000	4100860	3921720	3933370	4067180	4589030	4061150	4288590	4360940	4243560	4268610	0.0732684	0.523687	0.912365	0.0584773	0.610785	0.835629	0.131746	0.251597	0.432827	0.0152841	0.894172	1	0.118952	0.300586	0.496012	0.103668	0.366951	0.648217	-0.0579842	0.613797	0.999957	-0.0127938	0.911337	0.999328
CHD7	1.01427	1.33289	+	Chd7	A2AJK6	Chromodomain-helicase-DNA-binding protein 7	45284.6	0	22768.2	25247.5	35652.3	38251.5	27484.5	32400.2	28442	44551.2	54882.1	47611.5	38462.7	56073.3	43222.5	0.540919	0.722219	0.974745	0.557381	0.714173	0.885263	1.0983	0.474063	0.673021	0.361507	0.811931	1	0.998397	0.514414	0.70283	0.63689	0.675846	0.868894	-0.179412	0.905918	0.999957	-0.0999028	0.947517	0.999328
TFE3	0.771235	1.30938	+	Tfe3	A2AEW0;A2AEW1;Q64092	Transcription factor E3	679016	1189630	842587	729550	584811	683893	749637	707554	834270	712151	621292	673452	912802	627468	721809	-0.43363	0.0395021	0.209059	-0.00656333	0.975095	0.993393	-0.440193	0.0366211	0.0923263	-0.246895	0.240491	0.823967	-0.276173	0.189265	0.351238	-0.0292789	0.889232	0.967011	0.186736	0.374548	0.999957	0.16402	0.435374	0.975039
AHR	0.943552	1.27162	+	Ahr	Q3U5D9;P30561	Aryl hydrocarbon receptor	337861	362272	358404	280834	140049	287676	166975	352729	179999	448076	426367	393280	169138	108086	183021	-0.574716	0.114496	0.426037	0.828891	0.023303	0.0868712	0.254175	0.484014	0.681849	-0.603747	0.0974239	0.518964	-1.21474	0.00096855	0.00408281	-0.610991	0.0935038	0.257554	-0.029031	0.936253	0.999957	-1.46891	7.34367e-05	0.00261028
AFF4	1.28048	1.26795	+	Aff4	Q9ESC8	AF4/FMR2 family member 4	67839.1	48848.7	63042.4	56911.6	62220.5	53535.3	58931.2	75742.5	57906.5	59336	53390.3	55783.6	48697.6	48957	60437.5	-0.0539901	0.951602	0.998584	-0.0479834	0.956982	0.986975	-0.101973	0.908734	0.959204	0.0918973	0.917717	1	-0.197015	0.82476	0.916545	-0.288913	0.745503	0.903166	0.145887	0.869739	0.999957	-0.0950419	0.914913	0.999328
CXXC1	0.0100758	1.24476	+	Cxxc1	Q9CWW7	CXXC-type zinc finger protein 1	272219	296882	249723	263138	244542	256548	250683	285592	326510	264410	227052	235332	283378	264365	257892	-0.0946841	0.744526	0.978918	-0.0850647	0.769704	0.916628	-0.179749	0.536255	0.728051	0.069259	0.811593	1	-0.0376826	0.896808	0.955296	-0.106942	0.712841	0.888596	0.163943	0.572665	0.999957	0.142066	0.624924	0.999328
NPAS2	1.19961	1.23791	+	Clock;Npas2	A0A0J9YU61;O08785;G3X9B7;P97460	Circadian locomoter output cycles protein kaput;Neuronal PAS domain-containing protein 2	14957.1	29216.6	23123.2	46145.7	35704.2	38053.9	37103.1	35022.4	27424.5	36613.2	13905.7	30378	18244.7	37742.7	33234.5	0.840156	0.405745	0.840781	-0.587733	0.559489	0.799422	0.252422	0.801572	0.90248	0.56094	0.577422	1	0.403746	0.687979	0.833877	-0.157194	0.875591	0.960521	-0.279216	0.781042	0.999957	0.151323	0.880202	0.999328
ACTB	0.755647	1.20468	+	Actb;Actg1	E9Q1F2;E9Q5F4;E9Q606;G3UZ07;P60710;P63260	Actin, cytoplasmic 1;Actin, cytoplasmic 2	283817000	294086000	287043000	260894000	252880000	250983000	242576000	264975000	259081000	259145000	234736000	267744000	247700000	233336000	224039000	-0.172655	0.133017	0.46623	-0.0195921	0.864596	0.955166	-0.192247	0.0943929	0.203053	-0.180376	0.116543	0.572552	-0.309071	0.00719811	0.0235432	-0.128695	0.262734	0.525642	-0.00772125	0.946419	0.999957	-0.116824	0.309307	0.900161
NFIC	0.727863	1.19556	+	Nfic	A0A1Y7VK55;F6XYU7;P70255	Nuclear factor 1;Nuclear factor 1 C-type	753513	797473	661403	603421	602771	655160	620288	639778	598436	492291	411003	504103	441274	435734	483778	-0.244269	0.189555	0.574923	-0.418198	0.0248692	0.0911317	-0.662467	0.000393229	0.00178224	-0.258054	0.165798	0.698546	-0.713469	0.000136265	0.000709897	-0.455416	0.0145943	0.0615416	-0.0137841	0.940955	0.999957	-0.0510019	0.784037	0.999328
SMC5	0.878695	1.19479	+	Smc5	Q8CG46;A0A286YDG5	Structural maintenance of chromosomes protein 5	322194	300009	348030	301545	295698	286223	320250	302600	253747	261943	305333	315336	295316	281055	291561	-0.130372	0.604347	0.947958	-0.013502	0.957201	0.986975	-0.143874	0.567456	0.75225	-0.153053	0.543009	1	-0.174204	0.488762	0.68153	-0.0211509	0.933	0.980491	-0.0226816	0.928163	0.999957	-0.0303304	0.904039	0.999328
SIN3B	0.691569	1.19259	+	Sin3b	Q62141	Paired amphipathic helix protein Sin3b	258730	156945	175848	233273	294611	253229	246433	324757	551014	232231	241583	87977.2	292080	230510	184253	0.404054	0.337598	0.774074	-0.478411	0.25652	0.510863	-0.0743573	0.859713	0.932917	0.915501	0.0308897	0.248271	0.235756	0.57541	0.752949	-0.679745	0.107728	0.286324	0.511447	0.225274	0.999957	0.310113	0.461449	0.99149
SMCHD1	0.617413	1.17506	+	Smchd1	Q6P5D8	Structural maintenance of chromosomes flexible hinge domain-containing protein 1	2350520	2502460	2396880	2067280	2055600	2074510	2096830	1984060	2015600	1501850	1603160	1593430	1783760	1557760	1678850	-0.221126	0.0910223	0.369851	-0.411381	0.00168755	0.00988584	-0.632507	1.4548e-06	1.08133e-05	-0.256192	0.050265	0.344262	-0.544144	3.34514e-05	0.000200244	-0.287953	0.0278057	0.101695	-0.0350654	0.788603	0.999957	0.0883629	0.499286	0.999328
ERCC3	1.23586	1.16325	+	Ercc3	P49135	General transcription and DNA repair factor IIH helicase subunit XPB	163246	145015	159115	166715	152948	173383	171427	156047	170607	152186	195672	136551	172964	166816	181446	0.0816062	0.868655	0.997001	-0.0327637	0.947065	0.983955	0.0488425	0.921157	0.964533	0.0849928	0.863257	1	0.144173	0.770196	0.885054	0.0591805	0.904541	0.970037	0.00338665	0.994529	0.999957	0.0953308	0.846821	0.999328
CBX3	0.679248	1.14706	+	Cbx3	Q9DCC5;P23198	Cbx3 protein;Chromobox protein homolog 3	8434240	8402200	7937380	5739880	5767030	6220200	7025110	6955190	8662400	5803110	5651000	4342640	6639360	6528560	6304960	-0.477916	0.000283738	0.00509039	-0.175713	0.181176	0.4066	-0.653629	7.25137e-07	5.73638e-06	-0.136163	0.300061	0.9044	-0.361218	0.00603128	0.0202996	-0.225055	0.0868432	0.243824	0.341753	0.00936463	0.742763	0.292411	0.0261499	0.255067
CDK7	0.000556361	1.14595	+	Cdk7	A0A286YDC0;Q03147	Cell division protein kinase 7;Cyclin-dependent kinase 7	170872	127374	167820	181165	235538	169592	172193	197347	164759	176453	186587	193250	197408	140071	197505	0.335473	0.466168	0.885776	-0.0885363	0.847336	0.947972	0.246937	0.59149	0.770741	0.189673	0.680101	1	0.183914	0.689294	0.834853	-0.00575934	0.990012	0.996686	-0.1458	0.751246	0.999957	-0.0630231	0.890996	0.999328
PARP1	0.85664	1.13816	+	Parp1	Q921K2;P11103	Poly [ADP-ribose] polymerase;Poly [ADP-ribose] polymerase 1	4797930	5157720	5220150	4554220	4990300	5047410	4408530	4615440	4920900	3233420	3265480	3124530	4665500	3388430	3212000	-0.0509461	0.696493	0.969919	-0.612426	2.98828e-06	4.36158e-05	-0.663372	4.25872e-07	3.49273e-06	-0.128008	0.327119	0.925033	-0.447647	0.00062487	0.00274742	-0.319639	0.0144922	0.0613873	-0.0770618	0.555198	0.999957	0.215725	0.0987537	0.558491
HMGA2	0.850965	1.13805	+	Hmga2	P52927;Q6NSP9	High mobility group protein HMGI-C	1662440	1615300	1455940	1461040	1003350	1027230	1824810	1310050	1561000	1414960	1188640	1196180	863377	2054760	1969680	-0.435786	0.0784218	0.335267	0.110813	0.653931	0.857396	-0.324972	0.189015	0.350414	-0.0183654	0.940766	1	0.0420517	0.864898	0.937361	0.0604171	0.806885	0.933541	0.41742	0.0917938	0.999957	0.367024	0.138065	0.647426
SMAD2	1.07577	1.13136	+	Smad2;Smad3	A2CG44;E9PXA8;E9Q3M0;E9Q5P9;F7BUP2;Q62432;Q8BUN5	Mothers against decapentaplegic homolog;Mothers against decapentaplegic homolog 2;Mothers against decapentaplegic homolog 3	474307	513261	534697	419938	315424	451947	413415	384298	477311	593840	661260	487978	499183	494232	435259	-0.35336	0.0932275	0.375334	0.545817	0.00964129	0.0416614	0.192457	0.360162	0.561106	-0.261473	0.213939	0.7897	-0.105604	0.615503	0.780752	0.155868	0.458584	0.732576	0.0918876	0.662106	0.999957	-0.298061	0.156648	0.689252
EHMT2	0.861977	1.12432	+	Ehmt2	A2CG76;Q9Z148	Histone-lysine N-methyltransferase EHMT2	47027.4	50163	67566.1	44942.1	48245.8	24647.9	57917.1	36587.2	32035.7	43814.1	34825.3	61217.5	16733.4	39045.9	25671.2	-0.478403	0.621386	0.95415	0.228866	0.812913	0.937845	-0.249537	0.796388	0.901082	-0.38644	0.689707	1	-1.02243	0.294912	0.489127	-0.635995	0.512166	0.77087	0.0919631	0.92421	0.999957	-0.772897	0.426551	0.973996
BAZ1A	0.845034	1.12219	+	Baz1a	G3UWZ0;O88379	Bromodomain adjacent to zinc finger domain protein 1A	133812	311353	103316	209647	177010	215060	194724	186423	211626	256202	204002	278414	242076	141438	221086	0.140924	0.757156	0.980665	0.279929	0.539299	0.785355	0.420853	0.35652	0.557051	0.108245	0.812246	1	0.127269	0.780042	0.890211	0.019024	0.966701	0.991391	-0.0326794	0.942829	0.999957	-0.293584	0.519725	0.999328
NFYC	0.707522	1.09078	+	Nfyc	P70353;A2A763	Nuclear transcription factor Y subunit gamma	1077530	1096520	996242	1067950	1086490	1073380	1175900	1087450	1010210	1046620	953044	1096810	976955	1064010	1144090	0.0308004	0.849799	0.993641	-0.073857	0.649764	0.855853	-0.0430566	0.791217	0.899295	0.0395982	0.807644	1	-0.00466029	0.977143	0.990285	-0.0442585	0.78553	0.922497	0.00879774	0.956863	0.999957	0.0383963	0.813372	0.999328
SUPT6H	0.596784	1.08417	+	Supt6h	Q62383	Transcription elongation factor SPT6	2360920	2310330	2418560	2646840	2773750	2749530	2636810	2780430	2524570	2502160	2364880	2642060	2673960	2439760	2412440	0.209677	0.0772441	0.33188	-0.135346	0.25394	0.508218	0.0743303	0.530917	0.72389	0.157203	0.185181	0.744775	0.0716403	0.545889	0.730408	-0.0855623	0.470737	0.738766	-0.052474	0.658221	0.999957	-0.00268998	0.981908	0.999328
DDX5	0.808204	1.06657	+	Ddx5	Q8BTS0;Q61656;S4R1I6	DEAD box protein 5;Probable ATP-dependent RNA helicase DDX5;RNA helicase	15817600	18558200	16078200	20480200	21389700	20371500	20382500	21217800	20931800	23479700	18572500	23073800	20975600	20108800	20081900	0.308424	0.00732015	0.0650311	0.0503721	0.661083	0.860135	0.358796	0.00181535	0.00685647	0.303711	0.00826597	0.0941914	0.264565	0.021385	0.0595145	-0.0391453	0.733323	0.89847	-0.00471335	0.967277	0.999957	-0.0942308	0.412162	0.968995
TOP2B	1.23419	1.04631	+	Top2b	Q64511	DNA topoisomerase 2-beta	15803900	16812200	16994300	14190300	15348400	13951100	14040600	13496100	13612200	8650400	8764270	9303390	12320800	9949770	10840600	-0.184589	0.108257	0.412248	-0.715739	5.71266e-10	2.02564e-08	-0.900328	7.59944e-15	1.65377e-13	-0.275895	0.0164168	0.158256	-0.598198	2.12406e-07	1.91961e-06	-0.322303	0.00507313	0.0266152	-0.0913066	0.426818	0.999957	0.30213	0.00860694	0.124419
MED23	0.808204	1.0412	+	Med23	F8WJB0;E9QNV2;Q80YQ2;H3BK33	Mediator complex subunit 23;Mediator of RNA polymerase II transcription subunit 23	92996.9	0	87541.2	94931.2	0	85623.5	92766.8	125850	87495.4	95863.7	84728.6	93930.5	68855.3	232573	89411	-0.00250546	0.998989	1	0.593738	0.763959	0.914053	0.591232	0.764919	0.885572	0.750254	0.704874	1	1.10196	0.580128	0.756761	0.351708	0.858536	0.953788	0.752759	0.703944	0.999957	0.51073	0.79601	0.999328
MYO1C	0.62119	0.998831	+	Myo1c	Q9WTI7	Unconventional myosin-Ic	54862300	65063900	54519500	56356700	53524200	53742300	51249600	51060300	49980700	32843000	32323700	41231100	42178200	33234800	37106600	-0.0871147	0.448346	0.872408	-0.635811	3.55075e-08	8.63062e-07	-0.722926	3.85515e-10	4.92348e-09	-0.201898	0.078991	0.458726	-0.647388	2.007e-08	2.17203e-07	-0.44549	0.000108918	0.00111566	-0.114783	0.317832	0.999957	0.0755376	0.510905	0.999328
NUCKS1	0.244831	0.833225	+	Nucks1	A0A087WRY3;Q80XU3	Nuclear ubiquitous casein and cyclin-dependent kinase substrate 1	4428680	4739030	3884330	3582830	4020870	4054520	4361440	3419830	3960200	3134410	2989350	3149740	3211380	3363440	3593860	-0.157663	0.223646	0.622398	-0.343339	0.00810818	0.0364475	-0.501002	0.000114228	0.000593591	-0.159126	0.219381	0.799441	-0.372032	0.00412813	0.0146207	-0.212906	0.100397	0.271753	-0.0014628	0.99099	0.999957	0.128971	0.319488	0.90544
GTF2F1	0.584252	0.743547	+	Gtf2f1	Q3THK3	General transcription factor IIF subunit 1	783818	1276820	991890	754301	757176	859846	787561	1017950	1109460	1297420	894620	812143	1186980	792788	994530	-0.357221	0.110707	0.41761	0.329199	0.141512	0.339854	-0.0280219	0.900305	0.955544	-0.0708929	0.751298	1	-0.051968	0.816282	0.912903	0.0189249	0.932574	0.980491	0.286328	0.200876	0.999957	-0.0239461	0.914745	0.999328
FOXK1	0.151214	0.521095	+	Foxk1	P42128	Forkhead box protein K1	1721980	982509	867343	408009	848612	875019	658029	782185	862935	815601	797806	713805	477927	650954	768653	-0.741086	0.0103833	0.0839014	0.113643	0.692787	0.874304	-0.627443	0.0297724	0.077457	-0.642809	0.0260211	0.222426	-0.923508	0.00145124	0.0058791	-0.280699	0.329459	0.607333	0.098277	0.7326	0.999957	-0.296064	0.303716	0.896175
KANSL3	0.022894	0.51584	+	Kansl3	A2RSY1	KAT8 regulatory NSL complex subunit 3	36950.7	44172.5	28345.8	37009.3	38864.4	39046.7	35272.1	40876.4	74684	33375.2	34397.4	23968.5	52635.1	34206.2	27518.4	0.0752913	0.937868	0.998584	-0.333201	0.730353	0.895893	-0.257909	0.789556	0.898347	0.456678	0.636967	1	0.041602	0.965649	0.985262	-0.415076	0.66785	0.863164	0.381387	0.693305	0.999957	0.299511	0.756659	0.999328
ELL	0.521651	0.498284	+	Ell	O08856	RNA polymerase II elongation factor ELL	93439.8	96610	143024	117599	150133	153482	136641	126621	151988	191188	178619	148715	248368	221203	180673	0.345538	0.516344	0.910403	0.288843	0.587335	0.819549	0.634381	0.234753	0.411005	0.312908	0.556647	1	0.949445	0.0767623	0.17324	0.636537	0.233177	0.485149	-0.0326298	0.951079	0.999957	0.315064	0.553932	0.999328
CAPG	0.4349	0.422837	+	Capg	Q99LB4;P24452;D3YTL5	Macrophage-capping protein	1210390	1613800	1300960	1178230	1423440	1325470	1174120	1472610	1407160	4477840	3340080	3858040	2250080	2260270	2349570	-0.0645095	0.685012	0.969087	1.55732	1.0711e-21	1.84474e-19	1.49281	3.93633e-20	1.39578e-18	-0.0305244	0.847788	1	0.722102	6.25938e-06	4.29744e-05	0.752626	2.52226e-06	4.47182e-05	0.0339851	0.830779	0.999957	-0.770709	1.44905e-06	8.91312e-05
SS18	0.614345	0.396539	+	Ss18	Q8VHA8;Q8BKL1;Q8BJJ6;Q62280;A0A3Q4EGQ6;A0A3Q4EI07	Protein SSXT	1103360	664557	918835	534452	629843	522665	1016140	750146	640136	557078	644380	637849	123007	637119	627866	-0.668198	0.0876091	0.360174	0.112793	0.772143	0.917865	-0.555405	0.155105	0.300151	-0.167568	0.6671	1	-0.953147	0.0152786	0.0448821	-0.785579	0.0449761	0.147387	0.500631	0.199756	0.999957	-0.397742	0.307895	0.899615
GABPA	0.00155659	0.254596	+	Gabpa	Q00422	GA-binding protein alpha chain	1267790	1396210	1261990	1314550	1400550	1339590	1348170	1373980	1426050	1420350	1126700	1288710	1300530	1277100	1298770	0.051892	0.726901	0.975072	-0.0942024	0.526096	0.774812	-0.0423104	0.775824	0.891455	0.0733155	0.621711	1	-0.0312633	0.833344	0.921517	-0.104579	0.48156	0.747578	0.0214235	0.885351	0.999957	0.0110471	0.940731	0.999328
INO80	0.0722086	0.0483993	+	Ino80	Q6ZPV2;Z4YL66	Chromatin-remodeling ATPase INO80	85081.1	78290.9	65809	82635.8	80523.4	66558.8	84019.9	88130.4	68939.3	67025.7	72074.6	106848	76861.8	72490.9	86506.8	0.00707027	0.993301	1	0.0819368	0.922427	0.975746	0.0890071	0.915758	0.962546	0.0656216	0.937838	1	0.0285669	0.972919	0.988562	-0.0370547	0.964876	0.991046	0.0585513	0.944524	0.999957	-0.0604401	0.942737	0.999328
CEBPB	22	22.2	+	Cebpb	P28033	CCAAT/enhancer-binding protein beta	209104	285088	61303.2	766070	1339130	776305	1718040	987966	1839500	772180	643325	582311	649243	810122	825801	2.38032	1.33654e-09	8.05665e-08	-0.540708	0.148656	0.352656	1.83961	1.79265e-06	1.31302e-05	3.02595	6.02951e-14	7.41753e-12	2.02985	1.63872e-07	1.50812e-06	-0.996096	0.00822458	0.0390684	0.645625	0.0849898	0.999957	0.190236	0.61045	0.999328
MAFK	1.03689	11	+	Mafk	Q61827	Transcription factor MafK	150248	148557	92088.5	371748	273008	289604	314827	299412	285910	475676	389446	403735	372479	549881	598718	1.26015	9.58091e-06	0.000263716	0.429589	0.12614	0.312524	1.68974	4.4266e-09	4.81652e-08	1.19586	2.58987e-05	0.000743417	1.95181	1.80068e-11	3.1281e-10	0.755946	0.00733459	0.035639	-0.0642853	0.818647	0.999957	0.262071	0.350226	0.928059
PARP14	0.205187	2.83899	+	Parp14	Q2EMV9	Protein mono-ADP-ribosyltransferase PARP14	3814360	4346950	4031040	10155000	7837940	9556000	7459520	9333060	6545490	8366000	8133110	9432360	8494380	8121500	8423320	1.18096	2.82076e-18	4.72321e-16	-0.100687	0.451222	0.71278	1.08027	1.32417e-15	3.09383e-14	0.930546	5.0397e-12	4.74677e-10	1.02536	3.09192e-14	7.42553e-13	0.0948123	0.478057	0.745018	-0.250414	0.0611081	0.999957	-0.0549148	0.681129	0.999328
SRSF2	0.808204	1.0412	+	Srsf2	Q62093	Serine/arginine-rich splicing factor 2	2382850	1104210	2404440	2910740	3387030	3127230	2728560	2446940	2723990	3104710	3578240	3240560	3545380	3949440	3068620	0.681222	0.00103001	0.0140309	0.063356	0.759111	0.911218	0.744578	0.000338001	0.00156488	0.414807	0.0450333	0.321549	0.826275	7.10921e-05	0.000401634	0.411468	0.0467822	0.151873	-0.266415	0.197534	0.999957	0.0816971	0.69254	0.999328
SPI1	6.02329	28.2
IRF1	1.57	27.7
IRF8	4.46	27.6
CEBPA	20.7	25.6
IRF4	3.28	22.5
KDM6B	2.91	20.2
T	4.52828	19
MAF	1.53	18.2
MEIS1	5.40928	18.1
BATF	2.01	18
TGIF1	2.48767	16.9
GRIP1	2.64	16.7
PPARG	14.4361	16.4
BACH2	0.731	16.4
NFE2	1.28	15.9
SRC	20.2	15.5
THRB	13.138	15.3
PPARA	18.068	14.4
MLLT3	5.86198	14.3
GATA2	6.35	14
NR1D1	22.4346	14
CBX7	2.38	13.9
FOXA2	14.2871	13.7
STAT5A	5.03801	13.3
TBX21	1.02778	13.2
STAT4	2.17123	13.2
JUND	2.52996	13.1
PBX1	1.32286	13
NEUROD2	2.26097	13
TRIM63	0.91	12.8
PRDM16	7.81	12.8
NR1D2	16.6	12.6
NR6A1	2.34	12.5
TAF3	11.3277	12.3
KLF5	1.7	12.3
ONECUT1	16.8344	12.3
IKZF1	3.33	12.1
RXRG	8.11636	11.9
BATF3	2.49	11.7
RARA	17.1	11.7
HNF4A	18.5783	11.7
VDR	3.7611	11.3
RAG2	3.57	11.3
HDAC3	15.436	11.3
PR	4.66	11.1
EGR1	11.6243	11
HNF1B	3.32936	11
KLF15	1.58	11
BCL6	11.9	11
RORA	15.4573	11
RUNX2	3.01932	10.4
RUNX1	3.59936	10.2
ATF4	0.895659	10.2
KMT2B	7.43	9.88
ARNTL	9.61631	9.86
NR1H2	15.6	9.72
ESR1	10.9	9.46
FOXA1	6.75	9.43
NLRC5	1.29843	9.18
STAT5	2.32517	9.06
PAXIP1	2.43176	8.92
HOXB4	2.82271	8.87
FOXL2	2.27	8.85
TBX3	4.77	8.84
TAF7L	4.89428	8.82
TAL1	2.93555	8.74
PAX5	3.31413	8.57
RAG1	2.49	8.45
MYOD1	2.5	8.39
NFIL3	14.7448	8.39
MYC	2.81126	8.38
5HMC	1.50423	8.23
REPIN1	1.88566	8.04
RPA	2.70143	7.95
KLF4	1.35136	7.78
KLF3	2.16343	7.71
MXI1	3.14682	7.45
BHLHE40	1.41948	7.4
KMT2C	2.53743	7.23
GFI1	3.22731	7.06
POU5F1	1.92	6.96
MSX1	2.36396	6.91
H2AZ	3.31212	6.85
LMO2	3.26	6.78
EBF1	7.04961	6.74
SRF	1.78	6.73
RORC	7.10249	6.66
EGR2	2.00147	6.58
TCF12	1.80384	6.57
SOX9	1.35	6.54
ZNF384	1.94762	6.48
CDX2	0.952135	6.26
SOX2	3.17972	6.24
GATA3	2.10055	6.23
MYB	1.00607	6.22
GATA1	2.53527	6.02
ZIC2	1.49889	6
SPIB	1.5361	5.94
SUZ12	3.72992	5.93
DICER1	2.32167	5.93
PRDM14	1.1505	5.89
MBD3	1.51588	5.83
NANOG	3.52007	5.61
FOXP3	1.19532	5.57
KDM2B	1.81647	5.55
MZF1	1.65379	5.43
GATA6	1.57319	5.36
POLR3D	3.22	5.35
CRY1	11.8144	5.33
Input	2.76118	5.25
NKX2-5	1.54424	5.1
ZBTB17	3.11606	5.05
SMAD2/3	1.91158	5.05
USF1	6.40761	4.96
RAD51	1.19267	4.9
AR	9.83332	4.87
OLIG2	1.13562	4.82
MITF	0.0826702	4.82
PAX6	0.664133	4.82
FOS	0.871317	4.81
PRDM1	3.49	4.76
TFAP2C	4.47769	4.73
NFATC2	2.67967	4.67
MYOG	1.84052	4.66
RUNX3	2.72924	4.54
PHC1	1.62758	4.53
LDB1	0.638062	4.53
TCF7L1	2.34	4.47
PER2	9.29701	4.47
MAZ	2.11335	4.44
AICDA	3.12709	4.43
OTX2	2.07349	4.42
CRY2	9.0907	4.41
TCF7	1.97121	4.41
ESRRB	1.21907	4.4
TEC	2.44554	4.28
TP53	2.73677	4.2
NR5A2	3.66409	4.17
CBX8	1.27231	4.15
SOX10	1.34858	4.06
UTF1	2.70559	4.0041
INSM1	0.00073091	3.99241
KDM6A	1.05501	3.91164
TET1	1.64124	3.90978
CDK8	0.0145144	3.87751
POU3F1	1.16188	3.79303
LYL1	0.864368	3.76676
ERF	0.945494	3.75081
ZIC1/2	0.0177	3.73195
ESRRA	9.55794	3.72237
MED12	1.17861	3.71851
NKX2-1	2.58861	3.71014
NFE2L2	0.0257293	3.62256
CEBPG	0.5222	3.54739
EZH2	1.94999	3.44278
HIF1A	1.43592	3.43711
ZKSCAN1	0.460225	3.4198
NR0B1	1.35036	3.38226
JARID2	1.51405	3.34751
PTF1A	2.19201	3.34503
H3S28ph	1.81403	3.34191
TMPRSS4	0.946	3.33809
WT1	4.63451	3.33712
FEZF2	2.59982	3.28817
SATB1	0.0131572	3.25169
SIX4	0.881415	3.24646
GFI1B	0.663301	3.23323
PDX1	0.470669	3.22616
NKX3-1	3.16024	3.21284
CHRM2	1.68036	3.20835
TGIF2	0.0042722	3.14975
TDG	0.00442704	3.11856
HELLS	0.808823	3.11453
FAIRE	1.6952	3.08747
ASCL1	2.4338	3.07388
LHX3	0.403568	3.05251
TWIST1	0.790579	3.04873
ZIC3	0.807551	3.01482
E2F3	0.861279	2.98657
ZFP57	1.80008	2.93229
TBX5	0.0025827	2.92428
GRHL2	1.58	2.90677
PER1	4.67471	2.90151
KAT2B	0.800511	2.84863
FOSB	0.982492	2.74241
SOX3	2.4909	2.71904
TFAP2A	3.17162	2.71087
ARID3A	1.12275	2.69929
ZFPM1	0.557121	2.68887
POU3F2	1.33931	2.67124
E2F4	1.92071	2.65715
C17orf96	1.81335	2.62668
NKX3-2	0.612212	2.60335
DDIT3	0.798611	2.60298
PAX7	0.165957	2.60143
ASCL2	0.874847	2.59794
FGFR1	2.75653	2.59756
GRHL3	1.2068	2.5371
MEF2C	2.05462	2.49138
RBPJL	2.78151	2.48363
Ubiquitin	0.783434	2.46702
RFX5	0.82499	2.41257
HOXA9	1.98459	2.41214
SMAD1/5	1.10381	2.39805
DMRT1	3.83608	2.39381
HEY1	1.45985	2.36905
E2F1	1.29544	2.35905
ETV2	3.29773	2.32782
PAX3	0.497059	2.31087
LHX2	0.703672	2.30389
SOX17	1.9932	2.29973
TNFSF11	0.338794	2.26578
SCML2	1.18	2.26365
CUX2	12.0225	2.26103
SUV39H2	0.823453	2.21603
SOX6	0.725167	2.20307
BMI1	0.875595	2.20262
DPPA2	0.0206402	2.20205
DMRTB1	1.25305	2.18859
KMT2A	1.14156	2.18282
TLE	2.09857	2.16183
FOXO3	1.3205	2.14677
AURKB	0.903348	2.11836
NCOA1	0.911606	2.10573
SREBF1	1.74144	2.09485
TEAD4	1.8943	2.08429
ELK4	0.981011	2.07275
ELK1	0.8693	2.07186
NPAS4	1.05863	2.02954
NCAPD3	0.317813	2.01747
FOXD3	1.21062	2.01106
MEF2A	0.93857	1.99322
KDM4C	0.979809	1.98256
THRA	0.717227	1.96753
KLF1	1.22975	1.95309
HOPX	0.72684	1.94316
IKZF3	3.51681	1.92699
SIX2	0.51197	1.91609
PHF20	0.877636	1.91233
NKX6-1	0.0133701	1.90527
BIRA	0.788237	1.87959
CTCFL	0.861747	1.85996
ELL2	0.656081	1.82149
REST	1.05568	1.7856
MSL1	0.124077	1.78273
MYCN	0.118888	1.78017
TOP2A	1.08789	1.76938
MKL2	1.07996	1.74185
KDM5B	0.971361	1.72979
PHF19	1.40448	1.72471
ELL3	0.0129942	1.6643
POLR3GL	0.787632	1.64028
RFX2	0.0795512	1.63428
SUMO1	0.821848	1.62516
HIST1H1D	1.12143	1.62138
NUP98�PHF23	0.50435	1.6053
HSF2	0.894942	1.59156
ZNF335	0.808204	1.57359
MCRS1	0.0132401	1.57328
NFYA	0.830567	1.52521
ETS2	1.16232	1.51826
ISL1	2.93496	1.51605
PPARGC1A	1.59604	1.49842
RARG	0.691665	1.46733
GLI3	0.913036	1.44779
NR4A1	2.12243	1.44162
POLR3G	1.07797	1.43873
TET2	0.631424	1.42993
CBX2	0.08761	1.42531
DNMT3L	0.798021	1.42426
IKZF2	0.871649	1.41499
ELF5	1.44933	1.41194
H1F0	0.574549	1.40371
PHOX2A	0.823549	1.39987
PRDM5	0.873736	1.39323
PRDM4	1.05773	1.36353
DZIP3	0.789935	1.34316
ZNF322A	0.0186777	1.3283
BARX1	0.726451	1.32031
HOXC9	1.12031	1.31811
PRDM9	2.11556	1.30738
MBD4	1.41245	1.30626
RFX6	0.0337258	1.30539
DNMT3B	0.797553	1.28477
ASH1L	1.0195	1.27596
SIRT6	1.1892	1.27427
CRX	1.64228	1.26613
BRCA1	0.774662	1.25124
MKL1	1.226	1.24563
NEUROD1	1.11512	1.24428
KCR	0.243141	1.24101
MYF5	0.100908	1.24058
DMC1	1.64331	1.23742
CLK1	0.951983	1.219
KDM4D	0.808204	1.20645
AFF3	0.561817	1.19628
ATOH1	1.19153	1.19291
SUV39H1	0.834152	1.19181
RFX3	0.0131609	1.17601
MTF2	0.979285	1.17426
BRDU	0.808204	1.16686
SLC5A5	0.900884	1.16023
OVOL2	0.667814	1.14068
E4F1	0.530905	1.13932
HEY2	0.855028	1.12926
AEBP2	0.997412	1.10621
TBX20	0.928265	1.09732
KDM4B	0.00909481	1.09506
SFMBT1	0.86546	1.09288
NLRP3	0.776204	1.09279
TBX19	0.573928	1.0886
SOX11	1.51411	1.08835
PITX1	1.25075	1.07198
BCL11A	0.815643	1.06675
TET3	0.755647	1.06612
MSL2	0.132608	1.06364
MAFA	1.55111	1.06218
GM6871	0.783225	1.04729
H3Pan	0.808204	1.0417
HAND1	1.89178	1.0412
ZFP42	1.30563	1.0412
EOMES	0.731594	1.01908
POU3F3	0.696338	1.01654
TNNI2	0.755647	1.01367
BCL3	0.130774	1.00852
BRWD1	0.937842	0.983648
KAT5	0.0109773	0.963053
SOX4	0.17087	0.943385
SATB2	0.853858	0.929463
PKNOX1	0.557	0.919666
NR0B2	7.22022	0.900025
ZNF143	0.230445	0.806782
MYBL1	0.109658	0.784074
H3F3B	0.53767	0.767795
AUTS2	0.904472	0.764337
GTF2A1	0.495243	0.61654
PKNOX1, PKNOX2	0.802321	0.522667
GLI1	0.116756	0.401642
NSL1	0.0110773	0.229316
EHF	0.916447	0.176227
THAP11	0.264656	0.173241

## Sheet: Fig 10B
Symbol and description			Normalized expression values															Results from edgeR analysis
Gene symbol	Protein	Protein name	NT_1h_TMT_Exp1	NT_1h_TMT_Exp2	NT_1h_TMT_Exp3	NT_10h_TMT_Exp1	NT_10h_TMT_Exp2	NT_10h_TMT_Exp3	Dex_10h_TMT_Exp1	Dex_10h_TMT_Exp2	Dex_10h_TMT_Exp3	NT_48h_TMT_Exp1	NT_48h_TMT_Exp2	NT_48h_TMT_Exp3	Dex_48h_TMT_Exp1	Dex_48h_TMT_Exp2	Dex_48h_TMT_Exp3	log2FC_NT_10h_vs_NT_1h	PValue_NT_10h_vs_NT_1h	FDR_NT_10h_vs_NT_1h	log2FC_NT_48h_vs_NT_10h	PValue_NT_48h_vs_NT_10h	FDR_NT_48h_vs_NT_10h	log2FC_NT_48h_vs_NT_1h	PValue_NT_48h_vs_NT_1h	FDR_NT_48h_vs_NT_1h	log2FC_Dex_10h_vs_NT_1h	PValue_Dex_10h_vs_NT_1h	FDR_Dex_10h_vs_NT_1h	log2FC_Dex_48h_vs_NT_1h	PValue_Dex_48h_vs_NT_1h	FDR_Dex_48h_vs_NT_1h	log2FC_Dex_48h_vs_Dex_10h	PValue_Dex_48h_vs_Dex_10h	FDR_Dex_48h_vs_Dex_10h	log2FC_Dex_10h_vs_NT_10h	PValue_Dex_10h_vs_NT_10h	FDR_Dex_10h_vs_NT_10h	log2FC_Dex_48h_vs_NT_48h	PValue_Dex_28h_vs_NT_48h	FDR_Dex_48h_vs_NT_48h
Junb	P09450	Transcription factor jun-B	470522	298703	566340	681302	686763	736196	768084	906824	799040	699358	730636	653923	674250	632578	516552	0.66027	0.00265016	0.0298044	-0.0248841	0.909426	0.971631	0.635386	0.00381234	0.0131393	0.882183	6.26818e-05	0.0016616	0.432443	0.0484524	0.117961	-0.449739	0.0401684	0.135878	0.221913	0.310556	0.999957	-0.202942	0.353698	0.931452
Fli1	P26323;V9GX50	Friend leukemia integration 1 transcription factor	453955	557978	412374	197970	168621	225045	240659	248614	203956	260428	148808	294784	102116	124852	124037	-1.26206	0.000237129	0.00437129	0.230635	0.495398	0.750859	-1.03143	0.00253557	0.00916333	-1.04499	0.00222861	0.0354461	-2.03081	7.31976e-09	8.65167e-08	-0.985814	0.00387669	0.0214983	0.217072	0.521072	0.999957	-0.999378	0.00342241	0.063283
Cebpb	P28033	CCAAT/enhancer-binding protein beta	209104	285088	61303.2	766070	1339130	776305	1718040	987966	1839500	772180	643325	582311	649243	810122	825801	2.38032	1.33654e-09	8.05665e-08	-0.540708	0.148656	0.352656	1.83961	1.79265e-06	1.31302e-05	3.02595	6.02951e-14	7.41753e-12	2.02985	1.63872e-07	1.50812e-06	-0.996096	0.00822458	0.0390684	0.645625	0.0849898	0.999957	0.190236	0.61045	0.999328
Stat3	P42227;B7ZC18	Signal transducer and activator of transcription 3;Signal transducer and activator of transcription	4909210	4712720	5204510	2641850	3175860	3326700	2908540	2962450	3056330	2854600	2721820	2309880	3336950	2911210	2680920	-0.691587	4.71946e-07	1.80056e-05	-0.22456	0.100471	0.267547	-0.916147	2.93801e-11	4.34077e-10	-0.738267	7.70615e-08	3.3907e-06	-0.747451	5.32788e-08	5.3085e-07	-0.00918443	0.946412	0.985039	-0.0466799	0.732644	0.999957	0.168696	0.217121	0.795963
Erg	P81270;H3BKX4	Transcriptional regulator ERG	1879040	2015750	1842070	982550	968953	1065000	1296430	1245210	1144230	835417	717507	851958	986500	988207	1063910	-0.922152	2.55385e-09	1.48025e-07	-0.341357	0.026326	0.0953112	-1.26351	5.23818e-16	1.30478e-14	-0.644609	2.88384e-05	0.000816141	-0.929012	1.95429e-09	2.54438e-08	-0.284403	0.0641105	0.193519	0.277543	0.0707899	0.999957	0.334497	0.0294934	0.279538
Mafk	Q61827	Transcription factor MafK	150248	148557	92088.5	371748	273008	289604	314827	299412	285910	475676	389446	403735	372479	549881	598718	1.26015	9.58091e-06	0.000263716	0.429589	0.12614	0.312524	1.68974	4.4266e-09	4.81652e-08	1.19586	2.58987e-05	0.000743417	1.95181	1.80068e-11	3.1281e-10	0.755946	0.00733459	0.035639	-0.0642853	0.818647	0.999957	0.262071	0.350226	0.928059

## Sheet: Fig 10C
Obtained from LISA (p-values were transformed using -log10(p) − 𝑙 𝑜 𝑔 10 ( 𝑝 ) −log 10 ​ (p)				Symbol and description			Normalized expression values															Results from edgeR analysis
TF	Pval_downregulated_genelist	Pval_upregulated_genelist	Overlap	Gene symbol	Protein	Protein name	NT_1h_TMT_Exp1	NT_1h_TMT_Exp2	NT_1h_TMT_Exp3	NT_10h_TMT_Exp1	NT_10h_TMT_Exp2	NT_10h_TMT_Exp3	Dex_10h_TMT_Exp1	Dex_10h_TMT_Exp2	Dex_10h_TMT_Exp3	NT_48h_TMT_Exp1	NT_48h_TMT_Exp2	NT_48h_TMT_Exp3	Dex_48h_TMT_Exp1	Dex_48h_TMT_Exp2	Dex_48h_TMT_Exp3	log2FC_NT_10h_vs_NT_1h	PValue_NT_10h_vs_NT_1h	FDR_NT_10h_vs_NT_1h	log2FC_NT_48h_vs_NT_10h	PValue_NT_48h_vs_NT_10h	FDR_NT_48h_vs_NT_10h	log2FC_NT_48h_vs_NT_1h	PValue_NT_48h_vs_NT_1h	FDR_NT_48h_vs_NT_1h	log2FC_Dex_10h_vs_NT_1h	PValue_Dex_10h_vs_NT_1h	FDR_Dex_10h_vs_NT_1h	log2FC_Dex_48h_vs_NT_1h	PValue_Dex_48h_vs_NT_1h	FDR_Dex_48h_vs_NT_1h	log2FC_Dex_48h_vs_Dex_10h	PValue_Dex_48h_vs_Dex_10h	FDR_Dex_48h_vs_Dex_10h	log2FC_Dex_10h_vs_NT_10h	PValue_Dex_10h_vs_NT_10h	FDR_Dex_10h_vs_NT_10h	log2FC_Dex_48h_vs_NT_48h	PValue_Dex_28h_vs_NT_48h	FDR_Dex_48h_vs_NT_48h
GATA4	45	40.0664	+	Gata4	Q08369;E9PXW9;Q3UYJ1	Transcription factor GATA-4	574330	734404	777475	570741	376399	416779	380992	353538	405257	191904	264959	157325	153083	131279	114219	-0.608116	0.0177944	0.122342	-1.15505	8.21049e-06	0.000106208	-1.76316	2.10565e-11	3.20527e-10	-0.877125	0.000661817	0.0128278	-2.40329	4.30095e-19	1.59056e-17	-1.52616	5.26765e-09	1.7164e-07	-0.269009	0.293064	0.999957	-0.640127	0.0126482	0.162913
NR3C1	39.7888	36.8091	+	Nr3c1	E9PUR6;E9PYV1;P06537;E9Q310	Glucocorticoid receptor	2188370	3019240	2229370	2298880	1166860	2330260	1408440	2160100	1374330	1749370	1476370	1775580	817092	581933	749775	-0.354561	0.130827	0.461561	-0.226351	0.334428	0.601718	-0.580912	0.0135042	0.0396702	-0.595031	0.0114124	0.121329	-1.8053	7.93195e-14	1.81113e-12	-1.21027	3.56382e-07	7.89804e-06	-0.24047	0.305186	0.999957	-1.22439	2.62406e-07	2.05426e-05
RXRA	38.4894	45	+	Rxra	Q6LC96;P28700	RXR alpha 2;Retinoic acid receptor RXR-alpha	328580	404529	360056	205729	159170	178667	189018	200753	205354	118083	99430.4	104456	132038	103458	123994	-1.00289	0.0144783	0.10566	-0.767816	0.0601751	0.182188	-1.77071	2.29548e-05	0.000138233	-0.882831	0.030996	0.248794	-1.61827	0.000101394	0.000550635	-0.735436	0.0716863	0.210588	0.120062	0.767567	0.999957	0.152442	0.707491	0.999328
NCOR1	33.5338	24.5424	+	Ncor1	Q5RIM6;Q60974;E9Q2B2;Q8CHB6;F7C134;E9Q9Y2	Nuclear receptor corepressor 1;MKIAA1047 protein	686559	718798	609495	560508	577520	608306	527251	533522	524657	520133	474867	533490	540852	500503	547021	-0.201326	0.269675	0.69322	-0.206014	0.258693	0.513299	-0.407341	0.0257118	0.0688235	-0.352363	0.0535712	0.3564	-0.356492	0.0508368	0.122431	-0.00412975	0.981933	0.993985	-0.151036	0.407542	0.999957	0.0508482	0.780333	0.999328
ERG	28.8324	40.2771	+	Erg	P81270;H3BKX4	Transcriptional regulator ERG	1879040	2015750	1842070	982550	968953	1065000	1296430	1245210	1144230	835417	717507	851958	986500	988207	1063910	-0.922152	2.55385e-09	1.48025e-07	-0.341357	0.026326	0.0953112	-1.26351	5.23818e-16	1.30478e-14	-0.644609	2.88384e-05	0.000816141	-0.929012	1.95429e-09	2.54438e-08	-0.284403	0.0641105	0.193519	0.277543	0.0707899	0.999957	0.334497	0.0294934	0.279538
CEBPB	24.4631	35.2866	+	Cebpb	P28033	CCAAT/enhancer-binding protein beta	209104	285088	61303.2	766070	1339130	776305	1718040	987966	1839500	772180	643325	582311	649243	810122	825801	2.38032	1.33654e-09	8.05665e-08	-0.540708	0.148656	0.352656	1.83961	1.79265e-06	1.31302e-05	3.02595	6.02951e-14	7.41753e-12	2.02985	1.63872e-07	1.50812e-06	-0.996096	0.00822458	0.0390684	0.645625	0.0849898	0.999957	0.190236	0.61045	0.999328
POLR2B	21.9058	45	+	Polr2b	Q8CFI7	DNA-directed RNA polymerase II subunit RPB2	2405640	2510030	2368310	2372470	2473370	2369390	2264190	2355350	2350480	2399980	2298160	2430670	2737830	2389580	2586020	-0.00858661	0.942248	0.998584	-0.0302684	0.798433	0.930939	-0.038855	0.743048	0.871447	-0.069898	0.555385	1	0.0685576	0.562992	0.74342	0.138456	0.242828	0.498728	-0.0613114	0.604966	0.999957	0.107413	0.364855	0.938288
STAT5B	19.513	38.7259	+	Stat5b	P42232	Signal transducer and activator of transcription 5B	8480900	8571350	8567570	8008590	8115090	7622060	7423550	7252410	7068760	4627450	4729260	5154010	5540030	5117700	5548760	-0.104665	0.362357	0.798934	-0.72357	3.72199e-10	1.35157e-08	-0.828236	8.05604e-13	1.45831e-11	-0.243012	0.0345259	0.267685	-0.674003	5.21904e-09	6.38141e-08	-0.430991	0.000180888	0.0016853	-0.138347	0.228625	0.999957	0.154233	0.179569	0.739669
RELA	14.9761	45	+	Rela	Q04207	Transcription factor p65	1713540	1775130	1712750	1600000	1472790	1712930	1409450	1648990	1914880	1920300	1744300	1548490	1620620	1525250	1331530	-0.115125	0.476	0.89117	0.112451	0.486306	0.743576	-0.00267458	0.986789	0.994642	-0.0708422	0.660933	1	-0.231483	0.151986	0.295444	-0.160641	0.320022	0.596274	0.0442832	0.783938	0.999957	-0.228808	0.15677	0.689252
SMAD4	14.7882	42.3579	+	Smad4	P97471	Mothers against decapentaplegic homolog 4	524425	524370	560515	453268	525088	508776	553531	542100	546553	571585	509541	518565	588383	556918	540239	-0.108399	0.557426	0.931463	0.0923386	0.61724	0.839121	-0.01606	0.930731	0.967986	0.0228815	0.901435	1	0.0527165	0.775389	0.887374	0.0298351	0.87171	0.958881	0.13128	0.477413	0.999957	0.0687765	0.709704	0.999328
FLI1	14.7199	37.179	+	Fli1	P26323;V9GX50	Friend leukemia integration 1 transcription factor	453955	557978	412374	197970	168621	225045	240659	248614	203956	260428	148808	294784	102116	124852	124037	-1.26206	0.000237129	0.00437129	0.230635	0.495398	0.750859	-1.03143	0.00253557	0.00916333	-1.04499	0.00222861	0.0354461	-2.03081	7.31976e-09	8.65167e-08	-0.985814	0.00387669	0.0214983	0.217072	0.521072	0.999957	-0.999378	0.00342241	0.063283
YAP1	13.4528	23.4193	+	Yap1	P46938;G3UYV4;G3UYA6;G3UY62;G3UYW7	Transcriptional coactivator YAP1	2597580	2435640	2517830	1956790	1618400	1881690	2870400	2433900	2495860	2186570	2241810	2106230	1351630	2148650	1947310	-0.464287	0.00531085	0.050735	0.249069	0.134217	0.327291	-0.215218	0.195551	0.360261	0.0400871	0.809406	1	-0.479661	0.00398384	0.0141512	-0.519749	0.00181559	0.0115569	0.504375	0.0024694	0.402312	-0.264443	0.111836	0.584458
NCOR2	12.5569	35.1588	+	Ncor2	E9Q9V3;F8VQL9;E9PY55;E9Q701;Q9WU42;D3Z2J5;F6Z4B2	Nuclear receptor corepressor 2	81645.1	0	99051.6	80255.2	106907	91135.2	84648.2	168319	97182.2	104502	0	63071.3	58679.8	132989	57411.1	0.625222	0.752503	0.979668	-0.761248	0.701486	0.879138	-0.136026	0.945125	0.975718	0.944231	0.635375	1	0.449192	0.820476	0.914877	-0.495039	0.802586	0.931099	0.319009	0.871851	0.999957	0.585218	0.767773	0.999328
SMARCA4	12.2912	45	+	Smarca4	A0A0R4J170;Q3TKT4;G3UX35	Transcription activator BRG1	1929290	2143590	2186460	1773430	1931510	1983110	1786380	1794940	1801980	1859210	1810090	1882010	2141350	1688110	1579490	-0.132233	0.355567	0.79222	-0.0480272	0.737178	0.898809	-0.18026	0.207958	0.37692	-0.223373	0.118738	0.578855	-0.227251	0.112478	0.23394	-0.00387835	0.97838	0.993525	-0.0911402	0.524249	0.999957	-0.0469914	0.742643	0.999328
JUNB	11.8272	44.2514	+	Junb	P09450	Transcription factor jun-B	470522	298703	566340	681302	686763	736196	768084	906824	799040	699358	730636	653923	674250	632578	516552	0.66027	0.00265016	0.0298044	-0.0248841	0.909426	0.971631	0.635386	0.00381234	0.0131393	0.882183	6.26818e-05	0.0016616	0.432443	0.0484524	0.117961	-0.449739	0.0401684	0.135878	0.221913	0.310556	0.999957	-0.202942	0.353698	0.931452
GTF2B	11.5369	45	+	Gtf2b	P62915	Transcription initiation factor IIB	752610	873999	783907	504119	546999	619772	585232	565156	611349	615968	562298	507396	690670	562255	607281	-0.522758	0.00529735	0.0506941	0.00109316	0.995339	0.998092	-0.521665	0.00539297	0.0180404	-0.458188	0.0144655	0.143418	-0.388532	0.0379931	0.0961471	0.0696563	0.709497	0.888235	0.0645701	0.729845	0.999957	0.133133	0.47651	0.99598
STAT6	11.171	45	+	Stat6	P52633	Signal transducer and transcription activator 6	2736940	3028230	2912560	2275200	2418700	2422280	2308380	2340830	2308340	2003170	2203330	2123970	2922390	2101400	2400050	-0.280636	0.0371253	0.202596	-0.180479	0.179889	0.40507	-0.461116	0.000625499	0.00270675	-0.324751	0.0158916	0.154259	-0.241102	0.0732744	0.166741	0.0836487	0.534119	0.786244	-0.0441144	0.742986	0.999957	0.220014	0.102131	0.56378
CREBBP	10.866	45	+	Crebbp	F8VPR5;P45481;A0A0U1RQB6	Histone acetyltransferase;Histone lysine acetyltransferase CREBBP	1414180	1168180	1603620	1381100	1512650	1416360	1446260	1500110	1580400	1057900	1067780	853043	1278580	1263190	1085590	0.0470539	0.78151	0.989198	-0.542757	0.00142313	0.0085872	-0.495703	0.00355942	0.0123881	0.106306	0.530956	1	-0.2217	0.191497	0.354746	-0.328006	0.0534397	0.16848	0.0592519	0.726905	0.999957	0.274004	0.106551	0.574497
MED1	10.834	42.8449	+	Med1	Q925J9;B1AQH6	Mediator of RNA polymerase II transcription subunit 1	294398	349198	322786	295798	245538	297786	291095	270549	296258	347053	417376	307461	329683	254209	324221	-0.198338	0.434389	0.860652	0.345335	0.173835	0.395874	0.146997	0.56228	0.748878	-0.177459	0.484259	1	-0.103137	0.684298	0.831213	0.0743221	0.769508	0.916575	0.0208788	0.934397	0.999957	-0.250134	0.324318	0.906436
CLOCK	10.3283	44.8535	+	Clock;Npas2	A0A0J9YU61;O08785;G3X9B7;P97460	Circadian locomoter output cycles protein kaput;Neuronal PAS domain-containing protein 2	14957.1	29216.6	23123.2	46145.7	35704.2	38053.9	37103.1	35022.4	27424.5	36613.2	13905.7	30378	18244.7	37742.7	33234.5	0.840156	0.405745	0.840781	-0.587733	0.559489	0.799422	0.252422	0.801572	0.90248	0.56094	0.577422	1	0.403746	0.687979	0.833877	-0.157194	0.875591	0.960521	-0.279216	0.781042	0.999957	0.151323	0.880202	0.999328
STAT1	9.11999	45	+	Stat1	A0A087WSP5;P42225;Q8C3V4;Q99K94	Signal transducer and activator of transcription;Signal transducer and activator of transcription 1	10882100	12594900	11328300	14843900	13827700	17989000	13047300	16106000	12863700	24716100	22301500	23449600	18120400	15551600	15457000	0.428625	0.000453174	0.00732368	0.581638	2.01724e-06	3.10996e-05	1.01026	2.42775e-16	6.2809e-15	0.265624	0.0295716	0.241215	0.482475	7.95719e-05	0.000443718	0.216851	0.0756196	0.21819	-0.163001	0.181626	0.999957	-0.527788	1.60103e-05	0.000748139
STAT3	8.70969	45	+	Stat3	P42227;B7ZC18	Signal transducer and activator of transcription 3;Signal transducer and activator of transcription	4909210	4712720	5204510	2641850	3175860	3326700	2908540	2962450	3056330	2854600	2721820	2309880	3336950	2911210	2680920	-0.691587	4.71946e-07	1.80056e-05	-0.22456	0.100471	0.267547	-0.916147	2.93801e-11	4.34077e-10	-0.738267	7.70615e-08	3.3907e-06	-0.747451	5.32788e-08	5.3085e-07	-0.00918443	0.946412	0.985039	-0.0466799	0.732644	0.999957	0.168696	0.217121	0.795963
SMC3	8.13203	15.1181	+	Smc3	Q9CW03	Structural maintenance of chromosomes protein 3	13069200	13236600	13374000	12860600	13639200	13510200	12989400	12648700	14052600	11190800	10729500	10153100	12839100	11982600	11484600	0.0171617	0.881261	0.998453	-0.330698	0.00403784	0.0205575	-0.313536	0.00640523	0.0209386	-0.00587107	0.959246	1	-0.142617	0.214584	0.388442	-0.136746	0.234051	0.486503	-0.0230327	0.841112	0.999957	0.170919	0.136959	0.645505
CTCF	8.04327	44.8535	+	Ctcf	Q61164	Transcriptional repressor CTCF	1469760	1474790	1620090	1393460	1388930	1447380	1441600	1351540	1516230	1254770	1137830	953433	1018130	1162700	1012760	-0.104693	0.515685	0.910403	-0.34853	0.0306524	0.108181	-0.453223	0.00497709	0.0167515	-0.0891584	0.579866	1	-0.527842	0.00108103	0.00451902	-0.438684	0.00655259	0.0326979	0.0155342	0.923158	0.999957	-0.0746196	0.643137	0.999328
FOSL2	7.95413	38.6528	+	Fosl2	P47930	Fos-related antigen 2	173270	0	16375.3	626078	1134660	702737	1135860	842998	1296850	1762310	1474770	1492260	1414260	1562370	1551650	3.6917	0.00735817	0.0651322	0.927263	0.459563	0.72048	4.61896	0.00130125	0.00514356	4.09057	0.00353168	0.0504478	4.55202	0.00147874	0.00597043	0.461447	0.711182	0.888498	0.398873	0.7488	0.999957	-0.0669424	0.957077	0.999328
SMC1A	7.40104	35.0431	+	Smc1a	Q9CU62	Structural maintenance of chromosomes protein 1A	19196100	19494700	20019900	19675300	21166800	19786000	19537800	19116300	19786100	16036200	14687900	15805300	18696300	17646900	17220800	0.0515676	0.653559	0.96514	-0.395063	0.000596476	0.0041361	-0.343496	0.00282463	0.0100513	-0.0129399	0.910327	1	-0.146398	0.202681	0.371131	-0.133458	0.245484	0.50213	-0.0645075	0.574499	0.999957	0.197098	0.0863754	0.521581
ATF2	7.36749	27.6279	+	Atf2	P16951;G3UXC3;A2AQE9;A2AQF0	Cyclic AMP-dependent transcription factor ATF-2	31705.3	0	27577.6	30461.5	0	29604.1	32392.3	0	25433.4	24473.7	85820.8	30312.7	25636.5	56847.4	31203.8	0.0161336	0.994707	1	1.23354	0.615889	0.838811	1.24968	0.611394	0.785147	-0.0470202	0.984559	1	0.925136	0.705226	0.844982	0.972156	0.691211	0.878292	-0.0631537	0.97926	0.999957	-0.324539	0.893778	0.999328
TRIM33	7.2345	11.7233	+	Trim33	E9QME5;E9QP19;Q99PP7	E3 ubiquitin-protein ligase TRIM33	149500	153915	185604	157217	133464	187443	155397	143389	136571	202034	179620	199769	175910	218902	126095	-0.0268928	0.956212	0.998584	0.268583	0.583661	0.817072	0.24169	0.621846	0.791655	-0.173628	0.723015	1	0.0764033	0.876033	0.944505	0.250031	0.609886	0.833747	-0.146735	0.764513	0.999957	-0.165287	0.735803	0.999328
JUN	7.06497	45	+	Jun	P05627	Transcription factor AP-1	131467	19827.5	184334	114453	485003	266982	678956	220072	394444	205829	261334	232651	369875	492351	407464	1.37415	0.0171576	0.119017	-0.321288	0.570871	0.806849	1.05287	0.0658618	0.150784	1.93793	0.000945692	0.017119	1.9063	0.00113143	0.00470687	-0.031624	0.955468	0.987943	0.563772	0.320986	0.999957	0.853436	0.134555	0.641555
STAT2	6.7591	27.0211	+	Stat2	Q9QXJ2;E9QJX9;Q9WVL2	Signal transducer and activator of transcription;Signal transducer and activator of transcription 2	1007270	805962	1102490	1258690	1363750	1303420	1267000	1220230	1114220	1836730	1867370	1818210	1747590	1751310	1726260	0.43388	0.004998	0.048909	0.480325	0.00189396	0.0109671	0.914205	4.16491e-09	4.5482e-08	0.297792	0.0537819	0.3564	0.827965	9.7781e-08	9.35594e-07	0.530173	0.000610198	0.00472786	-0.136088	0.377794	0.999957	-0.0862406	0.576176	0.999328
TCF4	6.54985	38.917	+	Tcf4	Q91YV0;A0A0J9YTR9;A0A0J9YUG4;A0A0J9YTW1;A0A0J9YU37;A0A0J9YVG2;A0A0J9YUK1;A0A0J9YUP9	Tcf4 protein;Transcription factor 4	257425	247679	204424	215646	259325	196211	199807	241541	215083	424549	311783	421656	683976	687060	720813	-0.0756886	0.745052	0.978918	0.77074	0.000994079	0.00642951	0.695051	0.00295757	0.0104749	-0.119318	0.608252	1	1.54665	8.24362e-11	1.31811e-09	1.66597	3.09812e-12	1.88641e-10	-0.0436291	0.851315	0.999957	0.851602	0.000280103	0.00817229
NIPBL	6.34945	39.4248	+	Nipbl	Q6KCD5	Nipped-B-like protein	1329130	1526090	1447700	1305800	1332540	1265580	1271200	1234310	1325030	1087110	1029830	1176150	1435510	1228200	1176580	-0.13488	0.367601	0.804211	-0.259209	0.0835202	0.232009	-0.394089	0.00856747	0.0269544	-0.173559	0.246372	0.83445	-0.179251	0.231229	0.409593	-0.00569186	0.969667	0.991391	-0.0386791	0.79609	0.999957	0.214838	0.151381	0.677449
RNF2	6.34134	41.4815	+	Rnf2	Q9CQJ4;A0A087WRE9	E3 ubiquitin-protein ligase RING2	143248	129063	132056	155011	155245	100360	129302	155597	232493	111655	162651	153567	189435	116248	106436	0.025855	0.965968	0.998894	0.0493854	0.935045	0.980423	0.0752404	0.901184	0.955611	0.349089	0.56499	1	0.00578005	0.992394	0.996904	-0.343309	0.571435	0.814713	0.323234	0.594091	0.999957	-0.0694603	0.90874	0.999328
NFIB	6.284	28.6062	+	Nfib	A2BG76;I7HIP8;A2BG75;A2BG77;P97863	Nuclear factor 1;Nuclear factor 1 B-type	684008	420972	737693	855675	891374	734784	898799	579115	891418	566016	606428	464915	489068	964182	649670	0.43326	0.103111	0.399932	-0.608766	0.0222487	0.0836992	-0.175506	0.508423	0.706307	0.355359	0.180993	0.735194	0.180909	0.495467	0.687382	-0.174451	0.510974	0.769848	-0.0779004	0.769067	0.999957	0.356415	0.179705	0.739669
RAD21	6.16897	16.6253	+	Rad21	Q61550	Double-strand-break repair protein rad21 homolog	2567950	2722410	2481180	2628530	2867420	2614650	2577690	2435110	2789420	2192730	1976300	2148560	2533480	2356750	2395880	0.0667773	0.587055	0.939224	-0.373798	0.00239697	0.0133786	-0.307021	0.0126027	0.03746	-0.000552004	0.996419	1	-0.106902	0.384633	0.588021	-0.10635	0.387091	0.668209	-0.0673293	0.583968	0.999957	0.200118	0.103735	0.56847
CHD4	5.65901	30.3321	+	Chd4	E9QAS4;E9QAS5;Q6PDQ2	DNA helicase;Chromodomain-helicase-DNA-binding protein 4	6224180	5684190	6635460	5995400	6546210	6000300	6164960	6124470	5496040	5819640	5917860	6119050	5787600	5382980	5603090	0.00481245	0.96659	0.998894	-0.0669363	0.560182	0.79959	-0.0621238	0.588721	0.769045	-0.0668919	0.560442	1	-0.158565	0.167658	0.319521	-0.0916732	0.424966	0.703184	-0.0717044	0.532584	0.999957	-0.0964414	0.401287	0.965
ETS1	5.64872	45	+	Ets1	P27577;E9PWI8;V9GXE2;V9GX28	Protein C-ets-1	695424	721724	667186	433881	464460	467068	364334	424481	406188	683453	508280	565530	321498	356232	390852	-0.605058	0.00240115	0.0276741	0.349991	0.0783901	0.221432	-0.255067	0.199326	0.365542	-0.80898	5.18437e-05	0.00140772	-0.974675	1.16095e-06	9.09327e-06	-0.165695	0.404252	0.684695	-0.203922	0.304731	0.999957	-0.719608	0.000312369	0.00896649
RBFOX2	5.50847	21.8426	+	Rbfox2;Rbfox1	Q8BP71;A0A2I3BR20;A0A2I3BRA9;A0A2R8W6K5;A0A2I3BRU6;A0A2K6EDK7;A0A2R8VI79;A0A2R8VK79;Q9JJ43	RNA binding protein fox-1 homolog 2;RNA-binding protein fox-1 homolog 2;RNA-binding protein fox-1 homolog 1;RNA binding protein fox-1 homolog 1	253844	273550	280962	227920	168175	235656	229183	216722	283353	189290	269323	177003	284860	242169	199929	-0.350632	0.315599	0.748399	0.00285573	0.993475	0.997779	-0.347777	0.319547	0.516277	-0.154338	0.658371	1	-0.170006	0.62624	0.789579	-0.0156678	0.964193	0.990955	0.196295	0.573924	0.999957	0.177771	0.610574	0.999328
NCOA2	5.48401	31.9901	+	Ncoa2	E9PV80;Q61026	Nuclear receptor coactivator;Nuclear receptor coactivator 2	30805.2	23174	24780.5	18501.1	29282.2	9405.36	23984.4	24336.9	25815.8	19249.9	29522.6	19977.1	42290.9	26488.1	53589.2	-0.458135	0.653824	0.96514	0.259161	0.799477	0.931255	-0.198974	0.84533	0.926191	-0.0950277	0.925755	1	0.622795	0.542777	0.728326	0.717822	0.48353	0.749093	0.363107	0.722067	0.999957	0.821768	0.4232	0.972545
CHD8	5.45994	44.0084	+	Chd8	Q09XV5;F7AL76	Chromodomain-helicase-DNA-binding protein 8	222957	189957	227421	212560	163279	161641	190979	192094	151639	201128	234709	280899	194095	230505	197958	-0.249027	0.528472	0.915937	0.402049	0.30931	0.573985	0.153022	0.698402	0.843992	-0.267119	0.498994	1	-0.0534141	0.892392	0.953446	0.213705	0.588494	0.823454	-0.0180923	0.963456	0.999957	-0.206436	0.601229	0.999328
GTF2E2	5.38901	41.2949	+	Gtf2e2	Q9D902;A0A087WSE8	General transcription factor IIE subunit 2	166076	173346	194143	154796	125900	150117	190804	152828	159045	244077	245148	205928	141077	189013	184375	-0.303563	0.505401	0.908202	0.680544	0.136832	0.332031	0.376981	0.40841	0.611804	-0.0920387	0.839841	1	-0.0617451	0.892151	0.953446	0.0302936	0.946965	0.985039	0.211524	0.642433	0.999957	-0.438726	0.336241	0.916303
MECP2	5.08907	6.37505	+	Mecp2	D3Z7U4;Q9Z2D6	Methyl-CpG-binding protein 2	7052190	7193120	7407900	6444360	7568020	6719320	7084600	7417390	8227050	5535450	5475860	5380050	8864970	6883610	6978970	-0.0573129	0.623632	0.95585	-0.351134	0.00267518	0.0146068	-0.408447	0.000480495	0.00215028	0.0637902	0.584954	1	0.0534755	0.647056	0.804383	-0.0103146	0.929626	0.979854	0.121103	0.299848	0.999957	0.461922	7.92401e-05	0.00277709
RCOR1	5.02142	25.4041	+	Rcor1	Q8CFE3;A0A140T8R7	REST corepressor 1	1190180	1330210	1325830	1186990	1451450	1136460	1170840	1544960	1130320	1201330	573157	1233430	1203740	991587	1097780	-0.0212477	0.923883	0.998453	-0.34889	0.117121	0.29664	-0.370138	0.0964823	0.206386	-0.0061042	0.978103	1	-0.238185	0.284414	0.476715	-0.232081	0.296924	0.568028	0.0151435	0.94571	0.999957	0.131952	0.553011	0.999328
HDAC2	4.90816	23.3989	+	Hdac2	Q8BQ10;A0A0R4J008;P70288	Histone deacetylase;Histone deacetylase 2	755100	973846	971262	943053	1017380	973111	825825	847725	916309	1205890	1014010	1108150	1251090	1051890	973259	0.125951	0.467575	0.885776	0.168461	0.331305	0.598259	0.294412	0.0897261	0.195613	-0.0652965	0.70644	1	0.26388	0.128228	0.259984	0.329176	0.0578549	0.179398	-0.191248	0.270112	0.999957	-0.0305325	0.860197	0.999328
SMAD3	4.6613	33.1398	+	Smad2;Smad3	A2CG44;E9PXA8;E9Q3M0;E9Q5P9;F7BUP2;Q62432;Q8BUN5	Mothers against decapentaplegic homolog;Mothers against decapentaplegic homolog 2;Mothers against decapentaplegic homolog 3	474307	513261	534697	419938	315424	451947	413415	384298	477311	593840	661260	487978	499183	494232	435259	-0.35336	0.0932275	0.375334	0.545817	0.00964129	0.0416614	0.192457	0.360162	0.561106	-0.261473	0.213939	0.7897	-0.105604	0.615503	0.780752	0.155868	0.458584	0.732576	0.0918876	0.662106	0.999957	-0.298061	0.156648	0.689252
SIN3A	4.51765	40.0112	+	Sin3a	Q60520	Paired amphipathic helix protein Sin3a	2361400	2630470	2464060	2306200	2488740	2508270	2390140	2365030	2499310	2272390	1992750	2065370	2497100	2209250	2216760	-0.0242391	0.844587	0.993623	-0.219206	0.0764004	0.217134	-0.243445	0.0491044	0.118306	-0.0454957	0.712921	1	-0.121343	0.326488	0.525801	-0.0758475	0.539628	0.790868	-0.0212566	0.863509	0.999957	0.122102	0.323474	0.906436
STAG1	4.48128	6.37755	+	Stag1	Q9D3E6;F8WHU7;F6XQW1	Cohesin subunit SA-1	1912150	2024990	1780150	1963840	2196070	1943420	1942850	2009800	1873560	1782780	1535700	1976950	1835450	1565440	1819300	0.0993857	0.4905	0.896357	-0.220285	0.126588	0.313377	-0.120899	0.401621	0.605495	0.0207595	0.885471	1	-0.144935	0.314698	0.511459	-0.165694	0.250413	0.507783	-0.0786261	0.585403	0.999957	-0.0240358	0.867553	0.999328
SP1	4.41421	45	+	Sp1	G3X8Q0;O89090	Transcription factor Sp1	1911480	1623450	2166530	1928600	2100620	1891190	1914970	1856400	1790540	1780170	1585230	1485830	1405090	1688710	1568710	0.0592453	0.702999	0.971083	-0.299033	0.0545061	0.168148	-0.239788	0.122993	0.250812	-0.042393	0.784987	1	-0.301843	0.052279	0.125353	-0.25945	0.0951888	0.261411	-0.101638	0.513077	0.999957	-0.0620556	0.689629	0.999328
MTA2	4.38755	31.6351	+	Mta2	Q9R190	Metastasis-associated protein MTA2	3979580	4086780	4658460	3839420	4163810	4023520	3857730	3958980	4094800	4291460	3737030	3597560	4252280	4028050	3721200	-0.0758209	0.517322	0.910403	-0.061018	0.602312	0.829867	-0.136839	0.242646	0.420792	-0.101261	0.387211	0.988484	-0.0986836	0.399405	0.601002	0.00257702	0.982442	0.993985	-0.0254397	0.828009	0.999957	0.0381553	0.744542	0.999328
BRD4	4.37574	44.0753	+	Brd4	Q3UH70;Q9ESU6;B0V2V8;B0V2V6	Bromodomain-containing protein 4	2411430	2767370	2432670	2363180	2510930	2508100	2445280	2345060	2329670	1920450	1703600	1997450	2359110	2043650	2166120	-0.0385439	0.757745	0.980665	-0.407435	0.00113344	0.00718441	-0.445979	0.000368183	0.00168392	-0.102317	0.412953	1	-0.226597	0.0699208	0.16081	-0.12428	0.320026	0.596274	-0.0637728	0.609825	0.999957	0.219382	0.0793	0.497765
SMAD1	4.26692	28.4939	+	Smad1	P70340;Q8C3Y6	Mothers against decapentaplegic homolog 1;Mothers against decapentaplegic homolog	738564	969434	775446	674578	693614	694912	699266	694553	813340	822751	723648	719298	885939	688115	792429	-0.261556	0.149882	0.501558	0.122784	0.498835	0.752939	-0.138772	0.444655	0.646809	-0.175517	0.333724	0.929272	-0.0838286	0.644235	0.802532	0.0916883	0.613507	0.834248	0.086039	0.63553	0.999957	0.054943	0.762138	0.999328
HDAC1	4.07171	35.5851	+	Hdac1	O09106	Histone deacetylase 1	4111430	3827990	4537130	4322980	4965020	4187900	4015680	4027930	4239960	3794730	3440120	3693540	4091250	3841890	3567600	0.116291	0.317465	0.750463	-0.315551	0.00672299	0.0312461	-0.19926	0.0868115	0.190707	-0.0288627	0.804022	1	-0.132226	0.255696	0.4408	-0.103364	0.37423	0.656116	-0.145154	0.212141	0.999957	0.0670334	0.564416	0.999328
ETV6	3.932	33.0881	+	Etv6	P97360;E9QAJ7	Transcription factor ETV6	400041	330959	221412	320151	345141	264447	370129	418503	339366	439414	332372	547668	201832	290940	361118	-0.0319182	0.912729	0.998453	0.486955	0.095273	0.256849	0.455036	0.118918	0.243822	0.23562	0.418721	1	-0.165798	0.569241	0.748571	-0.401418	0.168756	0.388712	0.267538	0.358599	0.999957	-0.620835	0.0336904	0.300868
CDK9	3.89747	31.2166	+	Cdk9	Q99J95	Cyclin-dependent kinase 9	229841	250539	428775	281979	299941	365505	294575	282894	273539	394292	351519	251413	370586	363448	237562	0.0666441	0.824543	0.993608	0.0645569	0.829952	0.94513	0.131201	0.662534	0.821284	-0.100173	0.738961	1	0.0800371	0.790042	0.895857	0.18021	0.548942	0.798435	-0.166817	0.579011	0.999957	-0.0511639	0.864845	0.999328
UBTF	3.72088	20.7487	+	Ubtf	A2AWT5;A2AWT6;A2AWT7;P25976	Nucleolar transcription factor 1	3444220	3498510	3408560	2709520	2922320	3022640	2731000	2798820	2705210	3369630	3058850	3328970	3484600	3264090	3187850	-0.253024	0.0277478	0.166597	0.159512	0.165141	0.382138	-0.0935121	0.415743	0.618179	-0.336406	0.00344821	0.0497269	-0.0732486	0.5238	0.711622	0.263157	0.0220877	0.085961	-0.0833823	0.468034	0.999957	0.0202635	0.860007	0.999328
HCFC1	3.62513	39.4817	+	Hcfc1	Q61191;B1AUX2	Host cell factor 1	8197900	8412710	8468600	7911570	8501200	8167490	8238180	8133850	8365440	7305590	6698190	6959020	8246380	7698250	7707360	-0.0237376	0.836318	0.993608	-0.242521	0.0348918	0.119913	-0.266259	0.0205682	0.0569261	-0.0260655	0.820527	1	-0.0984468	0.391568	0.594553	-0.0723813	0.528722	0.78212	-0.00232793	0.983835	0.999957	0.167812	0.144238	0.660718
TFCP2	3.27504	9.6629	+	Tfcp2	A0A2R8VKI7;Q9ERA0	Alpha-globin transcription factor CP2	36373.1	65571.9	37862	33218.6	0	29559.9	26085.3	30838.3	31829.9	16819.8	35711.4	19971.9	20890.7	0	13872.6	-1.15098	0.563242	0.934045	0.207468	0.916101	0.972931	-0.943517	0.634362	0.801663	-0.659962	0.738395	1	-2.03108	0.318541	0.516868	-1.37111	0.493094	0.756022	0.491023	0.803433	0.999957	-1.08756	0.584497	0.999328
HRAS	3.25653	45	+	Hras	Q61411	GTPase HRas	2198590	2277910	2218020	2136280	1885190	2143750	2010100	1943980	2164620	1786410	1613130	1468450	1508370	1830170	1605390	-0.113949	0.439034	0.863942	-0.351878	0.0169888	0.0674626	-0.465826	0.00159401	0.0061358	-0.135987	0.355781	0.957692	-0.449092	0.00233416	0.00884925	-0.313105	0.0336297	0.117869	-0.022038	0.88102	0.999957	0.0167345	0.909511	0.999328
TAF1	3.24862	8.97517	+	Taf1	S4R1B9;B1Q2W7;D3YZK4;Q80UV9	Transcription initiation factor TFIID subunit 1;Transcription initiation factor TFIID subunit	150125	133678	156663	111694	140721	131848	146324	124827	175204	87094.1	133107	85055.3	179629	133656	120726	-0.191603	0.775316	0.985675	-0.338471	0.614379	0.837785	-0.530074	0.430835	0.632969	0.0127313	0.984867	1	-0.039911	0.952576	0.977883	-0.0526423	0.937475	0.981859	0.204334	0.760839	0.999957	0.490163	0.466161	0.992592
KDM1A	3.2279	44.1545	+	Kdm1a	A3KG93;Q6ZQ88;G8JL40	Lysine-specific histone demethylase;Lysine-specific histone demethylase 1A	1094040	965576	1052640	886033	1130670	1006920	922750	934436	921178	916153	865458	925127	991188	859193	880252	-0.0366185	0.827042	0.993608	-0.17328	0.301302	0.566515	-0.209898	0.210603	0.379358	-0.170636	0.308732	0.908	-0.204049	0.223585	0.399339	-0.033413	0.841974	0.947728	-0.134018	0.42398	0.999957	0.00584923	0.97216	0.999328
MEF2D	3.17824	19.6877	+	Mef2d	Q921S6;Q63943;E9Q5E0;E9QKT0	Myocyte enhancer factor 2D;Myocyte-specific enhancer factor 2D	223157	289422	217755	225651	219859	241529	216403	197717	204063	276882	262692	304964	307796	261843	273381	-0.0823732	0.7887	0.989721	0.283743	0.356273	0.624488	0.20137	0.512505	0.709061	-0.246195	0.42338	1	0.192854	0.530486	0.717471	0.439049	0.153919	0.365285	-0.163822	0.594111	0.999957	-0.00851613	0.977898	0.999328
CTNNB1	3.13276	12.2312	+	Ctnnb1	Q02248;E9Q6A9	Catenin beta-1	12495800	14478100	13000000	18592800	18638400	18933400	17537800	18656300	17950000	20880700	20027400	22758400	22170500	18543700	18382800	0.496106	1.65148e-05	0.000420047	0.167162	0.145796	0.347239	0.663267	9.03867e-09	9.52536e-08	0.43182	0.000175773	0.00420461	0.54884	1.90997e-06	1.44277e-05	0.11702	0.308498	0.582955	-0.0642851	0.575819	0.999957	-0.114427	0.319335	0.90544
TBP	2.89692	44.8535	+	Tbp	P29037;Q91YM5	TATA-box-binding protein	115681	85163	74637.5	101074	129834	142473	108539	122094	115989	125164	109122	98968.5	135070	132078	148628	0.442592	0.567016	0.934045	-0.176251	0.81939	0.940822	0.266341	0.730165	0.864382	0.322968	0.675873	1	0.579669	0.454019	0.652989	0.256701	0.739556	0.901633	-0.119624	0.876825	0.999957	0.313328	0.685001	0.999328
SETDB1	2.67318	45	+	Setdb1	G5E8N3;D3YYC3;O88974	Histone-lysine N-methyltransferase SETDB1	133948	84018.3	146836	117705	124706	139000	128836	113523	117543	100079	122656	84338.2	103288	133253	93156.7	0.0685528	0.92978	0.998584	-0.320462	0.680661	0.869265	-0.251909	0.746208	0.873256	-0.0269642	0.972351	1	-0.16018	0.836894	0.923787	-0.133216	0.864047	0.955683	-0.0955171	0.902282	0.999957	0.0917289	0.906139	0.999328
NELFE	2.6257	45	+	Nelfe	P19426;G3UY39	Negative elongation factor E	696986	742937	672010	641444	599740	732020	738437	816513	809937	787718	755460	706795	933276	833408	848022	-0.0928232	0.589872	0.939714	0.177813	0.301921	0.567325	0.0849901	0.621629	0.791547	0.156908	0.362286	0.967172	0.293687	0.0883576	0.193891	0.136779	0.42708	0.704107	0.249731	0.147223	0.999957	0.208697	0.22571	0.808806
NPAS2	2.61984	3.14653	+	Clock;Npas2	A0A0J9YU61;O08785;G3X9B7;P97460	Circadian locomoter output cycles protein kaput;Neuronal PAS domain-containing protein 2	14957.1	29216.6	23123.2	46145.7	35704.2	38053.9	37103.1	35022.4	27424.5	36613.2	13905.7	30378	18244.7	37742.7	33234.5	0.840156	0.405745	0.840781	-0.587733	0.559489	0.799422	0.252422	0.801572	0.90248	0.56094	0.577422	1	0.403746	0.687979	0.833877	-0.157194	0.875591	0.960521	-0.279216	0.781042	0.999957	0.151323	0.880202	0.999328
MEN1	2.60796	41.3844	+	Men1	F8WHD9;A0A0R4J1I3;O88559;D3YZC2	Menin	114322	144004	102284	95709.5	115698	100255	98347.3	77009.1	103670	92714.6	72565.9	86518.4	99492	85357.8	105254	-0.204621	0.797988	0.992055	-0.322558	0.686779	0.87211	-0.527178	0.510592	0.707714	-0.375784	0.638641	1	-0.326338	0.683313	0.830948	0.0494463	0.950667	0.986255	-0.171163	0.830449	0.999957	0.200841	0.80164	0.999328
EZH1	2.59968	10.6594	+	Ezh1	A0A0R4J1C0;P70351	[Histone H3]-lysine(27) N-trimethyltransferase;Histone-lysine N-methyltransferase EZH1	38012.5	50889	0	27987.7	22595.3	57330.8	21416	17060.9	0	17770.9	25997	0	21704.3	8996.14	67901.4	0.284205	0.907676	0.998453	-1.29349	0.602343	0.829867	-1.00929	0.682776	0.835514	-1.21746	0.623322	1	0.147952	0.951838	0.977625	1.36542	0.582881	0.820553	-1.50167	0.547069	0.999957	1.15724	0.640226	0.999328
SMARCA5	2.55954	29.0847	+	Smarca5	Q91ZW3	SWI/SNF-related matrix-associated actin-dependent regulator of chromatin subfamily A member 5	6621270	6494050	6841920	5861380	6748080	5763600	5954590	5789110	5360400	6312700	6037240	6805910	6714390	6010780	6534950	-0.114169	0.320433	0.753342	0.046413	0.686243	0.87198	-0.0677558	0.55539	0.743149	-0.22907	0.046291	0.32713	-0.0650552	0.571257	0.75026	0.164015	0.153532	0.364798	-0.114902	0.317338	0.999957	0.00270056	0.981248	0.999328
CREB1	2.53311	45	+	Creb1	Q62347;Q01147;A0A087WRI6	Cyclic AMP-responsive element-binding protein 1	1107170	1097130	1017440	993764	922109	922770	1138220	1167220	1133310	1087020	915573	1023210	792211	969275	1006180	-0.178167	0.289777	0.713551	0.0787244	0.639875	0.850533	-0.0994423	0.554531	0.742825	0.0873685	0.603592	1	-0.229509	0.172761	0.327074	-0.316877	0.0599037	0.184329	0.265535	0.114768	0.999957	-0.130067	0.439566	0.979418
SIRT1	2.46541	34.7053	+	Sirt1	Q3UNI1;Q923E4	NAD-dependent protein deacetylase sirtuin-1	267939	283754	304374	322065	335106	335246	298023	334338	278970	470584	392508	417803	383143	371694	393648	0.218742	0.320033	0.753284	0.354888	0.106946	0.279873	0.57363	0.00930969	0.0288974	0.0841384	0.701987	1	0.411437	0.0617437	0.144428	0.327299	0.13701	0.335729	-0.134603	0.540485	0.999957	-0.162193	0.460826	0.99149
ZMIZ1	2.38393	45	+	Zmiz1	Q6P1E1	Zinc finger MIZ domain-containing protein 1	708015	610854	853415	563564	592489	602374	587224	610392	654081	515125	556152	409335	624573	596311	462080	-0.299752	0.143203	0.487502	-0.256746	0.209762	0.446327	-0.556498	0.00668825	0.0217576	-0.236689	0.247533	0.834661	-0.38446	0.0605737	0.142188	-0.147771	0.470177	0.738465	0.0630632	0.757887	0.999957	0.172038	0.400506	0.965
CBFB	2.37786	33.6747	+	Cbfb	Q08024	Core-binding factor subunit beta	380708	346523	392451	398813	347182	397389	418764	399844	331793	465876	439601	466722	396361	503481	461820	0.0347343	0.87087	0.997258	0.250507	0.241329	0.491796	0.285241	0.182242	0.340227	0.0322288	0.880112	1	0.271187	0.204706	0.373929	0.238958	0.263688	0.526851	-0.00250549	0.990649	0.999957	-0.0140545	0.947559	0.999328
MAPK8	2.37433	36.7897	+	Mapk8;Mapk10	A6P3E4;Q7TSJ7;G3X8U9;Q91Y86;D3Z1Z4;Q3TQZ7;Q80W82;Q8C9D4;Q80W80;E9QN59;Q61831	Stress-activated protein kinase JNK;Mitogen-activated protein kinase 8;Mitogen-activated protein kinase 10	190811	177776	219136	238407	224145	243861	194565	236585	206446	280706	283990	296109	336056	299244	264929	0.27038	0.378405	0.815526	0.272662	0.374396	0.642431	0.543042	0.0775224	0.173655	0.111131	0.717163	1	0.599294	0.0515502	0.123803	0.488163	0.112345	0.293803	-0.159249	0.60373	0.999957	0.0562514	0.8545	0.999328
STAG2	2.36405	9.67864	+	Stag2	A2AFF6;O35638	Cohesin subunit SA-2	3123480	2898190	3111890	3337190	3666840	2746730	3332020	2838540	3045290	2484670	2855820	3368890	3400590	3229450	3329130	0.0988809	0.481037	0.893267	-0.176721	0.208008	0.444005	-0.0778399	0.579089	0.761009	0.00627408	0.964336	1	0.111094	0.428564	0.629114	0.10482	0.455092	0.729406	-0.0926068	0.509296	0.999957	0.188934	0.178296	0.73785
RBPJ	2.36176	41.1273	+	Rbpj	Q3U6F1;E9Q7W0;A0A0J9YTV5;P31266	Recombining-binding protein suppressor of hairless;Recombining binding protein suppressor of hairless	86618.2	103764	76373.5	112556	110237	130899	89837.3	68844.8	61176.5	143820	128028	125122	99744.1	114250	135528	0.412476	0.601709	0.945991	0.154245	0.845034	0.947972	0.566721	0.473944	0.673012	-0.285247	0.717906	1	0.38062	0.629982	0.791647	0.665867	0.400708	0.680974	-0.697723	0.378754	0.999957	-0.186101	0.813586	0.999328
KDM2A	2.27392	13.7829	+	Kdm2a	F6YRW4;P59997	Lysine-specific demethylase 2A	259938	582657	285773	322200	199753	313101	308328	309798	325504	321023	205679	300948	363010	255151	337615	-0.427369	0.18569	0.569348	-0.0289996	0.928319	0.977352	-0.456369	0.15769	0.30408	-0.261607	0.417344	1	-0.25181	0.434977	0.633956	0.00979749	0.975756	0.99229	0.165762	0.607179	0.999957	0.204559	0.525857	0.999328
MTOR	2.20477	2.58072	+	Mtor	Q9JLN9	Serine/threonine-protein kinase mTOR	2915650	3117920	2955810	2659750	2875370	2884140	2665960	2621840	2723590	2445800	2174850	2261670	2715910	2462050	2501950	-0.0890955	0.444974	0.869184	-0.303809	0.00925795	0.0402647	-0.392904	0.000769661	0.00323086	-0.17235	0.139609	0.635051	-0.24122	0.0387383	0.0977049	-0.0688694	0.554896	0.802746	-0.0832547	0.475379	0.999957	0.151685	0.193531	0.759967
NOTCH1	2.16357	39.4888	+	Notch1	Q01705	Neurogenic locus notch homolog protein 1	1146360	1112430	1101030	1081530	977270	1139190	1006390	1280020	1056860	1876910	1522470	1756560	884589	1036990	931350	-0.0665215	0.68544	0.969087	0.675072	4.27211e-05	0.000449429	0.60855	0.000222414	0.00108824	-0.0138377	0.93285	1	-0.248235	0.130877	0.264275	-0.234397	0.153714	0.364942	0.0526838	0.748364	0.999957	-0.856785	2.22231e-07	1.76265e-05
MAFK	2.15068	21.3516	+	Mafk	Q61827	Transcription factor MafK	150248	148557	92088.5	371748	273008	289604	314827	299412	285910	475676	389446	403735	372479	549881	598718	1.26015	9.58091e-06	0.000263716	0.429589	0.12614	0.312524	1.68974	4.4266e-09	4.81652e-08	1.19586	2.58987e-05	0.000743417	1.95181	1.80068e-11	3.1281e-10	0.755946	0.00733459	0.035639	-0.0642853	0.818647	0.999957	0.262071	0.350226	0.928059
NRF1	2.09097	34.8583	+	Nrf1	Q99K73;G3XA39;D3Z3B4;E9Q7X0;Q3UXF4;Q9WU00	Nrf1 protein;Nuclear respiratory factor 1	203495	196122	202823	210300	223552	183231	177795	195435	225742	168795	152514	156187	214419	195803	200686	0.039335	0.922686	0.998453	-0.382389	0.346113	0.613999	-0.343054	0.397845	0.600904	-0.0147247	0.971022	1	0.00589532	0.988399	0.995334	0.0206201	0.959427	0.988615	-0.0540597	0.893892	0.999957	0.348949	0.389805	0.956346
NFATC1	2.09029	6.29835	+	Nfatc1	Q6P7T9;B5B2N7;B5B2N2;Q9DBQ6;O88942	Nuclear factor of activated T-cells c1 isoform IA-IXS;Nuclear factor of activated T-cells c1 isoform IB-IXL;Nuclear factor of activated T-cells c1 isoform IA-IXL;Nuclear factor of activated T-cells c1 isoform IB-VIII;Nuclear factor of activated T-cells, cytoplasmic 1	264440	273208	284492	198486	170497	207756	206954	209603	194726	102110	113278	86723	122697	122490	118591	-0.506407	0.259618	0.67874	-0.941507	0.0372457	0.125921	-1.44791	0.00153755	0.0059642	-0.433783	0.333905	0.929272	-1.18955	0.00882562	0.0278101	-0.755771	0.0935002	0.257554	0.072624	0.871257	0.999957	0.258361	0.564488	0.999328
MAX	2.06384	40.9454	+	Max	P28574	Protein max	417826	451826	252495	400194	390005	370066	449444	415713	389744	534285	504179	653262	361663	376780	493711	0.0522411	0.828342	0.993608	0.528928	0.0285701	0.101845	0.581169	0.0162065	0.0464982	0.154081	0.522566	1	0.124514	0.605335	0.772757	-0.0295665	0.902331	0.969273	0.10184	0.672541	0.999957	-0.456655	0.058552	0.422465
EED	2.03203	4.26615	+	Eed	Q921E6	Polycomb protein EED	18487.1	9390.04	0	20637.5	19922.4	0	16711.2	12608.3	45467.1	24577.5	21687.1	0	26077.7	41405.4	59727.5	0.535768	0.824116	0.993608	0.196631	0.934859	0.980418	0.732399	0.761738	0.882759	1.411	0.563706	1	2.17891	0.382382	0.585802	0.767912	0.750657	0.905274	0.875229	0.717612	0.999957	1.44651	0.554242	0.999328
NELFB	2.01974	45	+	Nelfb	Q8C4Y3	Negative elongation factor B	1196870	1179250	1211580	1068620	1067920	991604	1107380	1140640	1170190	1133490	1118230	1103230	1230140	1162310	1228500	-0.192961	0.190695	0.574923	0.0891557	0.545334	0.789339	-0.103805	0.481359	0.679379	-0.0762425	0.605027	1	-3.6761e-05	0.999803	0.999803	0.0762058	0.605201	0.831268	0.116718	0.428543	0.999957	0.103768	0.481514	0.998474
SUMO2	2.00453	15.8505	+	Sumo2;Sumo3	H7BWX9;D3Z794;P61957;G3UZX6	Small ubiquitin-related modifier 2;Small ubiquitin-related modifier 3	3539940	4055360	4034010	4015190	3743860	3824060	4448440	3950430	4047570	4453120	4095100	4503810	4524730	4868230	4445530	-0.0003199	0.997779	1	0.159107	0.166214	0.38398	0.158787	0.167067	0.318192	0.09219	0.422363	1	0.238531	0.037993	0.0961471	0.146341	0.202862	0.444673	0.0925099	0.420755	0.999957	0.079744	0.487666	0.999328
FOXO1	1.96578	24.9572	+	Foxo1	Q9R1E0	Forkhead box protein O1	303096	384093	290526	170177	226361	155332	274066	181164	261443	172911	152822	199019	422792	378711	424224	-0.819153	0.00967146	0.0791191	-0.0884225	0.778629	0.921936	-0.907576	0.00420416	0.0143829	-0.453713	0.149972	0.663752	0.313368	0.31955	0.518087	0.76708	0.015315	0.0637122	0.36544	0.245902	0.999957	1.22094	0.000129998	0.00425886
RBBP5	1.94872	37.1113	+	Rbbp5	A0A0R4J2B6;Q8BX09;A0A087WST2	Retinoblastoma-binding protein 5	1526850	1780070	1588920	1439950	1562080	1613700	1485400	1470330	1455130	1532780	1439320	1487280	1777180	1409450	1565420	-0.0791799	0.592116	0.94052	-0.0626242	0.671743	0.863526	-0.141804	0.337363	0.537427	-0.156396	0.290025	0.89234	-0.0577186	0.696119	0.839073	0.0986775	0.504338	0.765202	-0.0772162	0.601332	0.999957	0.0840855	0.569382	0.999328
IRF3	1.93313	34.9495	+	Irf3	P70671;A0A140LJE8	Interferon regulatory factor 3	1251050	1113950	1227230	1089210	1161130	1019050	1136570	1010270	1122250	749682	836609	799643	870948	928554	910865	-0.131318	0.42217	0.852256	-0.465813	0.00448943	0.022477	-0.597131	0.000275181	0.00131026	-0.142766	0.382874	0.987577	-0.419253	0.0105099	0.0324725	-0.276487	0.0912221	0.252358	-0.0114483	0.944205	0.999957	0.177877	0.276999	0.868586
USF2	1.9124	25.8719	+	Usf2	E9PXC2;F6PWU6;F8WI12;Q64705	Upstream stimulatory factor 2	40103.6	61152.3	45749.3	40040.1	33731.6	32265.9	44762.5	21640.8	39547.5	34949.9	41719.9	34642.5	34018.9	33190.3	40859.6	-0.465475	0.627384	0.957608	0.0611735	0.949039	0.984354	-0.404301	0.673146	0.828054	-0.477137	0.618822	1	-0.453615	0.636146	0.795909	0.0235217	0.9804	0.993921	-0.0116618	0.990288	0.999957	-0.0493136	0.958911	0.999328
HSF1	1.80106	9.08444	+	Hsf1	A0A2R8W6L8;Q52L52;A0A075F5C6;P38532;A0A2I3BQV9;A0A2I3BQX3	Heat shock factor protein 1	143082	50840.6	133333	80452	102398	109242	134437	118403	99878.1	79458.2	131842	94191.7	72777.4	103142	72911.7	-0.16092	0.846116	0.993623	0.0569884	0.945195	0.983641	-0.103932	0.900237	0.955544	0.0987389	0.905196	1	-0.40993	0.621508	0.785254	-0.508669	0.540474	0.791155	0.259659	0.754254	0.999957	-0.305998	0.712272	0.999328
SMARCC2	1.78091	3.70158	+	Smarcc2	Q3UID0;Q6PDG5	SWI/SNF complex subunit SMARCC2	7875560	8548020	8253570	6945040	7217700	7285010	7177030	7292860	8919700	6552570	6451910	5616380	8312030	6906150	6547100	-0.196921	0.107514	0.410705	-0.214593	0.0794677	0.224006	-0.411514	0.000782221	0.00327674	-0.083216	0.496279	1	-0.197076	0.107237	0.226022	-0.11386	0.351937	0.631065	0.113705	0.352594	0.999957	0.214438	0.0796853	0.497765
POLR3A	1.72618	16.5279	+	Polr3a	B2RXC6;Q7TSI4	DNA-directed RNA polymerase subunit	22748.7	24965.3	26587.2	19075.3	34371.4	24332.9	24597.5	19490.8	35748.1	44156	31017.8	30843.9	32002.8	30521.8	24104.1	0.0728381	0.941657	0.998584	0.432864	0.664092	0.86161	0.505702	0.612145	0.785443	0.0983042	0.921315	1	0.205943	0.836095	0.923412	0.107639	0.91387	0.974527	0.025466	0.979594	0.999957	-0.299759	0.763405	0.999328
GPS2	1.66968	23.5619	+	Gps2	Q921N8	G protein pathway suppressor 2	192174	146551	196705	153115	145518	117635	175874	167241	122460	124479	122080	140012	64976.9	125357	134319	-0.359501	0.56387	0.934045	-0.120001	0.847077	0.947972	-0.479501	0.441905	0.643742	-0.209111	0.736897	1	-0.727256	0.244863	0.4266	-0.518144	0.406179	0.685701	0.15039	0.809036	0.999957	-0.247754	0.690646	0.999328
ATF3	1.58255	18.4567	+	Atf3	Q60765	Cyclic AMP-dependent transcription factor ATF-3	101454	32906.7	66863.1	229341	118449	154289	103932	129681	110947	116096	229291	170317	10345.3	47110.4	60611	1.31801	0.140864	0.481637	0.0335507	0.969607	0.991733	1.35156	0.131339	0.263903	0.765228	0.38749	0.988484	-0.770429	0.384313	0.587682	-1.53566	0.0879671	0.246406	-0.552778	0.531356	0.999957	-2.12199	0.020608	0.220648
ATRX	1.56956	14.8501	+	Atrx	Q61687	Transcriptional regulator ATRX	3415540	3125880	3695430	3300250	3157920	3078460	2988810	2849520	3027330	2199820	2497710	2143950	2121040	2271400	2036180	-0.0975502	0.433688	0.86024	-0.489019	9.01441e-05	0.000833418	-0.586569	2.70624e-06	1.91021e-05	-0.21395	0.0860801	0.485398	-0.684579	4.52022e-08	4.56414e-07	-0.47063	0.000163835	0.00155039	-0.116399	0.350235	0.999957	-0.0980102	0.431526	0.974406
TFE3	1.53339	13.4604	+	Tfe3	A2AEW0;A2AEW1;Q64092	Transcription factor E3	679016	1189630	842587	729550	584811	683893	749637	707554	834270	712151	621292	673452	912802	627468	721809	-0.43363	0.0395021	0.209059	-0.00656333	0.975095	0.993393	-0.440193	0.0366211	0.0923263	-0.246895	0.240491	0.823967	-0.276173	0.189265	0.351238	-0.0292789	0.889232	0.967011	0.186736	0.374548	0.999957	0.16402	0.435374	0.975039
JMJD6	1.50427	10.5912	+	Jmjd6	G3UVU9;Q9ERI5;F6VRF7;F6VMC4	Bifunctional arginine demethylase and lysyl-hydroxylase JMJD6	78795.6	67113	0	89397.5	58994.9	155704	97921.4	99782.2	58181.1	163106	173643	209300	153620	174041	155468	1.06078	0.463149	0.884481	0.829518	0.564614	0.801577	1.8903	0.200415	0.36687	0.799252	0.578737	1	1.71042	0.24413	0.425692	0.911165	0.527467	0.781658	-0.261525	0.855081	0.999957	-0.179878	0.899998	0.999328
DPY30	1.49623	31.0001	+	Dpy30	Q99LT0	Protein dpy-30 homolog	527143	390688	397364	312145	296159	310364	488009	391447	405217	315153	318275	328393	159576	396614	362259	-0.514409	0.0770314	0.331202	0.0538708	0.852722	0.949072	-0.460538	0.113233	0.234963	-0.0419563	0.885034	1	-0.523429	0.0720165	0.1645	-0.481473	0.0978233	0.266604	0.472452	0.104243	0.999957	-0.0628908	0.82842	0.999328
YY1	1.48105	31.2288	+	Yy1;Yy2	Q00899;Q3TTC2	Transcriptional repressor protein YY1;Transcription factor YY2	1474900	1666400	1873820	1685610	1740190	1635120	2024550	1623440	1687930	1911970	1614530	1569590	1623950	1972990	1902010	0.0189253	0.905295	0.998453	-0.00209964	0.98947	0.996579	0.0168257	0.91576	0.962546	0.0838452	0.598144	1	0.122793	0.440205	0.639257	0.0389481	0.806573	0.933461	0.0649199	0.683191	0.999957	0.105968	0.505341	0.999328
NELFA	1.4633	37.346	+	Nelfa	Q8BG30	Negative elongation factor A	553558	546252	544927	402472	344235	407226	533671	499012	471291	427187	444120	448729	451715	511308	487023	-0.50665	0.00787367	0.0684885	0.182084	0.338482	0.606171	-0.324565	0.0882047	0.193134	-0.135666	0.475679	1	-0.193817	0.308294	0.504681	-0.0581511	0.759776	0.910342	0.370984	0.0513972	0.999957	0.130749	0.491816	0.999328
RAD23B	1.31869	30.3713	+	Rad23b	P54728	UV excision repair protein RAD23 homolog B	9479050	7814130	8367980	8446720	6893270	7588580	9763260	9306640	8869920	9011620	9116620	9166220	6212790	9405390	8823410	-0.158892	0.284083	0.708052	0.239842	0.106007	0.278435	0.0809501	0.585178	0.766005	0.115365	0.436663	1	-0.0796901	0.591031	0.763258	-0.195055	0.18857	0.422094	0.274257	0.0645998	0.999957	-0.16064	0.278821	0.870597
TEAD2	1.28235	7.49147	+	Tead1;Tead2;Tead3	E9Q387;E9PVS2;Q6PAQ8;Q3UFP5;E9PZ73;Q3USK5;P30051;A0A1B0GSN2;A0A1B0GRZ4;A0A1B0GS07;F6QH05;A0A1B0GT36;E9QAK6;F6TTJ9;A0A3F2YNR7;F8VPU0;P70210;P48301	Transcriptional enhancer factor TEF-1;Tead1 protein;Transcriptional enhancer factor TEF-4;Transcriptional enhancer factor TEF-5	48041.5	139077	56191.3	81771.5	66757.9	65642.5	61763.2	110471	72304.7	161350	83777.9	132993	142108	86242.4	162887	-0.176214	0.8358	0.993608	0.803029	0.34773	0.614687	0.626815	0.46251	0.662821	0.00421736	0.996046	1	0.675987	0.428437	0.629114	0.67177	0.431298	0.706803	0.180431	0.831931	0.999957	0.049172	0.953867	0.999328
DAXX	1.26011	8.09785	+	Daxx	Q3UKR0;O35613	Daxx;Death domain-associated protein 6	518631	57950.2	162157	306691	294584	406815	409100	355474	305778	400310	673009	580456	283609	520951	463171	0.445088	0.356665	0.793349	0.70442	0.145794	0.347239	1.14951	0.0185247	0.0520106	0.519527	0.282313	0.880275	0.763355	0.115275	0.238627	0.243828	0.613109	0.834248	0.0744392	0.877256	0.999957	-0.386153	0.423665	0.972545
RELB	1.15793	4.07687	+	Relb	Q04863;Q8K220	Transcription factor RelB;Relb protein	159252	360382	138177	326455	177220	401679	246781	345235	272165	447568	303585	379225	219729	195796	200975	0.467962	0.223937	0.622644	0.305451	0.426737	0.69094	0.773414	0.0452327	0.110122	0.389655	0.31092	0.908641	-0.10548	0.783564	0.89212	-0.495135	0.198301	0.437788	-0.0783074	0.838408	0.999957	-0.878894	0.0231013	0.238525
DNMT3A	0.947165	30.2468	+	Dnmt3a	O88508	DNA (cytosine-5)-methyltransferase 3A	18396.9	0	14380.2	15365.3	0	14464.2	12664.4	63922	17049.9	10585.1	0	10130	6284.61	0	7274.98	-0.139448	0.960116	0.998584	-0.555644	0.842385	0.94763	-0.695092	0.803819	0.903322	1.50129	0.596572	1	-1.29456	0.646662	0.80406	-2.79585	0.342237	0.620886	1.64074	0.564175	0.999957	-0.599469	0.830211	0.999328
ZC3H11A	0.933496	10.3736	+	Zc3h11a	Q6NZF1	Zinc finger CCCH domain-containing protein 11A	3241710	3161840	3591040	4314340	3958140	4088560	4173480	4029320	4653480	3741260	3869990	3553020	4572770	4767890	4009390	0.311446	0.0087529	0.0743134	-0.157712	0.184022	0.410543	0.153735	0.195324	0.360066	0.357089	0.0026572	0.0403466	0.403483	0.000688683	0.00300172	0.0463937	0.695884	0.881214	0.0456432	0.700564	0.999957	0.249748	0.03547	0.312592
EP400	0.920912	34.6802	+	Ep400	Q8CHI8	E1A-binding protein p400	103384	112772	97075.5	102802	90752.7	105817	121933	165021	112685	104134	90305.5	135478	158490	124585	135442	-0.0603559	0.937403	0.998584	0.123161	0.872689	0.957512	0.0628052	0.934868	0.968413	0.344926	0.653911	1	0.402563	0.600951	0.769305	0.0576365	0.940217	0.982907	0.405282	0.598503	0.999957	0.339757	0.658755	0.999328
SUPT5H	0.910771	45	+	Supt5h	O55201	Transcription elongation factor SPT5	3372210	3263020	3311410	3303860	3467900	3407010	3259040	2878270	3085370	3540250	3829720	3778940	4003230	3805320	3788520	0.0382109	0.739459	0.97818	0.119416	0.298704	0.5636	0.157627	0.170188	0.323116	-0.115585	0.314473	0.912918	0.207466	0.0710826	0.162737	0.323051	0.00497241	0.0262237	-0.153796	0.180807	0.999957	0.049839	0.664453	0.999328
RAP1A	0.815053	5.27052	+	Rap1a	P62835;A0A0G2JE52	Ras-related protein Rap-1A	3493450	4552130	3801850	3393570	4242960	4424930	3390910	4044680	4208110	3409780	3184110	3413690	6179560	3530430	3813240	0.0325324	0.853017	0.995352	-0.283116	0.107168	0.280162	-0.250583	0.153817	0.297947	-0.0303941	0.862579	1	0.171375	0.329217	0.529064	0.201769	0.250718	0.50801	-0.0629265	0.72008	0.999957	0.421958	0.0164492	0.192162
OGT	0.786235	31.2849	+	Ogt	Q8CGY8	UDP-N-acetylglucosamine--peptide N-acetylglucosaminyltransferase 110 kDa subunit	1134170	1172280	1263420	1586820	1516910	1533760	1517040	1592150	1467540	1797640	1685170	1854340	1949550	1905280	1806090	0.382613	0.0058382	0.0539728	0.189539	0.171582	0.391778	0.572151	3.8719e-05	0.00022144	0.352286	0.0111236	0.1191	0.651506	2.85124e-06	2.08331e-05	0.29922	0.0309963	0.110168	-0.0303267	0.82679	0.999957	0.079355	0.566945	0.999328
RFX1	0.77097	19.0053	+	Rfx1	A0A1B0GRV3;P48377	MHC class II regulatory factor RFX1	449917	507495	466816	421431	482928	493054	413447	461996	551497	430884	444102	419096	713738	496186	476367	-0.0215621	0.917231	0.998453	-0.122666	0.55442	0.796274	-0.144228	0.487041	0.68483	-0.00305493	0.988256	1	0.225361	0.277621	0.46899	0.228416	0.271166	0.538403	0.0185072	0.928924	0.999957	0.36959	0.0752433	0.483601
NBN	0.766082	5.8949	+	Nbn	Q9R207	Nibrin	46692	35633.1	49287.9	48504.3	36089.4	41185.9	48148.6	52078.6	52420.6	50164.1	52065	53442.3	39671.1	55007.6	36189.8	-0.0618638	0.946606	0.998584	0.296039	0.748774	0.903807	0.234175	0.799951	0.901665	0.206867	0.822847	1	-0.0216377	0.981318	0.991849	-0.228505	0.804691	0.932441	0.268731	0.771237	0.999957	-0.255812	0.781936	0.999328
TAF9B	0.757758	19.9399	+	Taf9b;Taf9	A2AP82;Q6NZA9;A0A087WR08;A0A087WQ57;A0A087WNM2;Q8VI33	Transcription initiation factor TFIID subunit 9B;Transcription initiation factor TFIID subunit 9	346828	332778	324518	282364	227152	271603	326949	293842	271650	281509	264695	255718	213557	320316	323194	-0.358063	0.195471	0.581303	0.0265146	0.923538	0.975746	-0.331549	0.23056	0.405786	-0.176924	0.521992	1	-0.236705	0.39177	0.59456	-0.0597812	0.828677	0.943036	0.181139	0.512134	0.999957	0.0948433	0.73137	0.999328
ING1	0.732225	10.5844	+	Ing1	A0A1B0GSP9;Q9QXV3	Inhibitor of growth protein 1	331774	294959	337152	275383	257413	276442	300128	223703	256926	196685	249384	177317	170807	238849	223423	-0.247764	0.434778	0.860703	-0.383922	0.226577	0.470805	-0.631686	0.0471807	0.114403	-0.310719	0.327502	0.925033	-0.616306	0.0527799	0.126342	-0.305587	0.335543	0.614042	-0.0629553	0.842602	0.999957	0.0153802	0.961313	0.999328
RYBP	0.717985	3.86694	+	Rybp	Q8CCI5	RING1 and YY1-binding protein	589726	437073	553611	625531	485707	573644	577744	671249	506490	850553	640565	736068	334392	718333	603063	0.0957114	0.701685	0.971083	0.389021	0.120014	0.301812	0.484733	0.0529142	0.125974	0.143911	0.564694	1	0.0603136	0.80925	0.908241	-0.0835979	0.737947	0.901204	0.0482	0.847027	0.999957	-0.424419	0.0899431	0.531025
MBD2	0.708425	4.76249	+	Mbd2	Q9Z2E1	Methyl-CpG-binding domain protein 2	1564290	1773200	1534800	1385380	1263390	1236960	1491290	1613790	1496630	1524900	1327940	1617270	1654180	1552380	1695480	-0.321479	0.0263043	0.160326	0.187868	0.193875	0.423741	-0.133612	0.355405	0.555886	-0.0885636	0.54012	1	-0.00394222	0.978244	0.990746	0.0846214	0.558302	0.804937	0.232916	0.107305	0.999957	0.129669	0.369773	0.942891
REL	0.670418	5.27344	+	Rel	A4QPD3;P15307	Proto-oncogene c-Rel	201641	204022	188856	258084	299828	302909	295631	263362	326607	263770	270722	218637	243364	208924	217104	0.539327	0.0792471	0.337598	-0.202934	0.507959	0.759851	0.336393	0.272813	0.458849	0.568536	0.0643805	0.399803	0.156172	0.610366	0.776876	-0.412364	0.179105	0.406647	0.0292093	0.924059	0.999957	-0.180221	0.556551	0.999328
SPNS1	0.647643	45	+	Spns1	D3YTR6;Q8R0G7;A0A0U1RPY3;D3YWA9;D3YWU4	Protein spinster homolog 1	180812	118182	251873	377317	314383	290380	252806	168205	230074	232202	283983	269845	328997	467755	318603	0.838139	0.0146302	0.106382	-0.331594	0.331289	0.598259	0.506545	0.138355	0.274706	0.234657	0.49153	1	1.00534	0.00350273	0.0126132	0.770682	0.024622	0.0930792	-0.603482	0.0777855	0.999957	0.498794	0.144457	0.660718
MAFF	0.643624	4.34961	+	Maff	O54791	Transcription factor MafF	56190.4	0	4966.02	112434	106412	92809.3	132577	113565	143063	88807.8	103471	102225	137190	196767	179059	2.34008	0.122618	0.445734	-0.0929107	0.948825	0.984354	2.24717	0.136906	0.272457	2.64986	0.0839115	0.477638	3.04513	0.0505235	0.121774	0.395277	0.785089	0.922339	0.309779	0.830681	0.999957	0.797966	0.583648	0.999328
CHD7	0.637278	3.03205	+	Chd7	A2AJK6	Chromodomain-helicase-DNA-binding protein 7	45284.6	0	22768.2	25247.5	35652.3	38251.5	27484.5	32400.2	28442	44551.2	54882.1	47611.5	38462.7	56073.3	43222.5	0.540919	0.722219	0.974745	0.557381	0.714173	0.885263	1.0983	0.474063	0.673021	0.361507	0.811931	1	0.998397	0.514414	0.70283	0.63689	0.675846	0.868894	-0.179412	0.905918	0.999957	-0.0999028	0.947517	0.999328
LUZP1	0.619379	3.51422	+	Luzp1	Q8R4U7	Leucine zipper protein 1	5845240	6827220	6520960	5705260	5443490	5823010	5503000	5757810	5997730	5698150	5584060	5321340	6184780	4968820	5103950	-0.171877	0.134775	0.469067	-0.0431815	0.70704	0.88168	-0.215058	0.0613516	0.141805	-0.158996	0.166507	0.699084	-0.254726	0.026716	0.0718627	-0.0957302	0.404768	0.6848	0.0128807	0.910736	0.999957	-0.0396679	0.729903	0.999328
USP16	0.616326	41.7798	+	Usp16	D3YVU1;Q99LG0	Ubiquitinyl hydrolase 1;Ubiquitin carboxyl-terminal hydrolase 16	95960.7	152204	101973	125801	110407	126672	112372	109047	139162	152805	118218	115418	163082	150341	160790	0.0578849	0.934377	0.998584	0.0786271	0.910948	0.971631	0.136512	0.846049	0.926222	0.0377352	0.957193	1	0.425632	0.545561	0.730345	0.387897	0.581631	0.820292	-0.0201497	0.977136	0.999957	0.28912	0.681101	0.999328
BAZ1B	0.601349	3.65163	+	Baz1b	Q9Z277	Tyrosine-protein kinase BAZ1B	3511390	4177240	3894150	2687160	2396100	2511490	2623840	2385580	2344820	2707220	2360510	2845760	2755160	2809120	2636600	-0.603533	5.78606e-07	2.1799e-05	0.0451273	0.707609	0.881908	-0.558406	3.71197e-06	2.57193e-05	-0.661083	4.47729e-08	2.09218e-06	-0.510913	2.28051e-05	0.00014216	0.15017	0.21208	0.45816	-0.0575496	0.63243	0.999957	0.047493	0.69304	0.999328
SRSF1	0.593057	5.91882	+	Srsf1	H7BX95;Q6PDM2	Serine/arginine-rich splicing factor 1	4615350	5693310	5008840	5275630	5525390	5901980	4846010	5874170	5210120	5877890	5201240	6109740	7665440	5569810	5812790	0.130939	0.315893	0.748508	0.0269331	0.836535	0.94644	0.157873	0.226611	0.400871	0.0509107	0.696531	1	0.298049	0.0225319	0.0622182	0.247138	0.0584736	0.180944	-0.0800288	0.539845	0.999957	0.140176	0.282976	0.87621
WDR5	0.575255	26.1378	+	Wdr5	P61965;F6Q3W0	WD repeat-containing protein 5	1356610	1369990	1482130	1365540	1352760	1417450	1443150	1387890	1403150	1528160	1698650	1471100	1798300	1579710	1663760	-0.0200184	0.888627	0.998453	0.173619	0.224658	0.468109	0.1536	0.282687	0.471276	0.00248073	0.986156	1	0.246387	0.084956	0.187519	0.243906	0.0881378	0.246619	0.0224991	0.874933	0.999957	0.0927863	0.516301	0.999328
KDM3A	0.5653	5.89006	+	Kdm3a	Q6PCM1;A0A0U1RNV6	Lysine-specific demethylase 3A	220709	390996	337903	381948	457103	436378	415379	484491	503210	662922	543559	597041	947189	699925	718729	0.433459	0.0531178	0.255448	0.485842	0.0302602	0.107047	0.919302	4.59324e-05	0.000259982	0.559277	0.0126937	0.130679	1.30225	1.02341e-08	1.17957e-07	0.742971	0.000956186	0.00682963	0.125818	0.573897	0.999957	0.382946	0.0873923	0.52418
TRIM28	0.55377	5.39093	+	Trim28	Q62318	Transcription intermediary factor 1-beta	15450600	14179400	13674300	13418000	12858500	13852900	15655400	14104400	14994100	17527600	15533100	15367500	11074700	15716400	15001000	-0.105456	0.417701	0.84835	0.259003	0.0466688	0.148767	0.153547	0.238063	0.414992	0.040542	0.755352	1	-0.060971	0.639363	0.798939	-0.101513	0.435319	0.710562	0.145998	0.261921	0.999957	-0.214518	0.0993589	0.55923
MBD1	0.553619	5.57475	+	Mbd1	A0A0R4J159;A0A286YDI1;Q9Z2E2;A0A286YCP6	Methyl-CpG-binding domain protein 1	665981	751652	733523	629100	1001850	631643	983634	528415	999410	558733	624682	564387	918428	796189	798593	0.0791465	0.735763	0.97818	-0.38389	0.102141	0.270641	-0.304743	0.194197	0.358426	0.217853	0.353139	0.953216	0.209903	0.370966	0.574855	-0.0079499	0.972959	0.992285	0.138706	0.554285	0.999957	0.514646	0.0286142	0.273788
SRSF2	0.552894	3.33554	+	Srsf2	Q62093	Serine/arginine-rich splicing factor 2	2382850	1104210	2404440	2910740	3387030	3127230	2728560	2446940	2723990	3104710	3578240	3240560	3545380	3949440	3068620	0.681222	0.00103001	0.0140309	0.063356	0.759111	0.911218	0.744578	0.000338001	0.00156488	0.414807	0.0450333	0.321549	0.826275	7.10921e-05	0.000401634	0.411468	0.0467822	0.151873	-0.266415	0.197534	0.999957	0.0816971	0.69254	0.999328
AHR	0.536754	3.574	+	Ahr	Q3U5D9;P30561	Aryl hydrocarbon receptor	337861	362272	358404	280834	140049	287676	166975	352729	179999	448076	426367	393280	169138	108086	183021	-0.574716	0.114496	0.426037	0.828891	0.023303	0.0868712	0.254175	0.484014	0.681849	-0.603747	0.0974239	0.518964	-1.21474	0.00096855	0.00408281	-0.610991	0.0935038	0.257554	-0.029031	0.936253	0.999957	-1.46891	7.34367e-05	0.00261028
SMC5	0.521259	3.40814	+	Smc5	Q8CG46;A0A286YDG5	Structural maintenance of chromosomes protein 5	322194	300009	348030	301545	295698	286223	320250	302600	253747	261943	305333	315336	295316	281055	291561	-0.130372	0.604347	0.947958	-0.013502	0.957201	0.986975	-0.143874	0.567456	0.75225	-0.153053	0.543009	1	-0.174204	0.488762	0.68153	-0.0211509	0.933	0.980491	-0.0226816	0.928163	0.999957	-0.0303304	0.904039	0.999328
SIN3B	0.519795	6.95251	+	Sin3b	Q62141	Paired amphipathic helix protein Sin3b	258730	156945	175848	233273	294611	253229	246433	324757	551014	232231	241583	87977.2	292080	230510	184253	0.404054	0.337598	0.774074	-0.478411	0.25652	0.510863	-0.0743573	0.859713	0.932917	0.915501	0.0308897	0.248271	0.235756	0.57541	0.752949	-0.679745	0.107728	0.286324	0.511447	0.225274	0.999957	0.310113	0.461449	0.99149
ARID1A	0.516649	3.65955	+	Arid1a	E9QAQ7;A2BH40	AT-rich interactive domain-containing protein 1A	2309920	2406300	2315470	2004830	1932110	1982120	2021200	1965070	2058860	1542560	1450650	1575470	1493760	1535130	1412270	-0.243515	0.060621	0.280233	-0.386673	0.00291495	0.0157308	-0.630188	1.30313e-06	9.78241e-06	-0.224379	0.0838162	0.477638	-0.676418	2.08945e-07	1.89117e-06	-0.452039	0.000505437	0.00405696	0.0191365	0.882714	0.999957	-0.0462299	0.721546	0.999328
PARP1	0.506944	4.4716	+	Parp1	Q921K2;P11103	Poly [ADP-ribose] polymerase;Poly [ADP-ribose] polymerase 1	4797930	5157720	5220150	4554220	4990300	5047410	4408530	4615440	4920900	3233420	3265480	3124530	4665500	3388430	3212000	-0.0509461	0.696493	0.969919	-0.612426	2.98828e-06	4.36158e-05	-0.663372	4.25872e-07	3.49273e-06	-0.128008	0.327119	0.925033	-0.447647	0.00062487	0.00274742	-0.319639	0.0144922	0.0613873	-0.0770618	0.555198	0.999957	0.215725	0.0987537	0.558491
KDM5A	0.506163	6.64212	+	Kdm5a	Q3UXZ9	Lysine-specific demethylase 5A	22155.7	30306.6	32680.4	19245.4	29329.2	0	20708.3	0	0	13941	11402.3	64718.9	20289	23926.8	0	-0.804187	0.778355	0.987151	0.858618	0.763947	0.914053	0.0544316	0.984727	0.993887	-2.04539	0.485405	1	-0.97026	0.734751	0.863665	1.07513	0.707805	0.887489	-1.2412	0.666148	0.999957	-1.02469	0.720702	0.999328
BAZ1A	0.496205	3.907	+	Baz1a	G3UWZ0;O88379	Bromodomain adjacent to zinc finger domain protein 1A	133812	311353	103316	209647	177010	215060	194724	186423	211626	256202	204002	278414	242076	141438	221086	0.140924	0.757156	0.980665	0.279929	0.539299	0.785355	0.420853	0.35652	0.557051	0.108245	0.812246	1	0.127269	0.780042	0.890211	0.019024	0.966701	0.991391	-0.0326794	0.942829	0.999957	-0.293584	0.519725	0.999328
ELK3	0.494512	3.62059	+	Elk3	G3UVX2;P41971	ETS domain-containing protein Elk-3	68321.9	91514.1	48013.2	10878.6	0	20619.9	9237.15	0	22791.2	27720.7	33877.8	25427.2	10146.5	0	10348.8	-2.71685	0.272332	0.695307	1.45781	0.540891	0.7863	-1.25903	0.595864	0.773276	-2.70261	0.274612	0.869572	-3.3594	0.185077	0.345179	-0.656793	0.780035	0.920845	0.0142344	0.995168	0.999957	-2.10037	0.386488	0.95336
BRD3	0.48916	4.58847	+	Brd3	Q8K2F0;A2AKA9	Bromodomain-containing protein 3	1113990	1082850	1810980	834095	882881	647443	946701	866118	757234	635798	588005	436170	577918	657504	446725	-0.75563	0.00103529	0.0140309	-0.519032	0.0238107	0.0882726	-1.27466	4.27903e-08	4.08779e-07	-0.646514	0.00493557	0.0651377	-1.26652	5.18059e-08	5.17887e-07	-0.620009	0.00700038	0.0343914	0.109116	0.633811	0.999957	0.00813918	0.971655	0.999328
IRF7	0.488251	15.1652	+	Irf7	D3Z4U9;P70434;Q3TW14;A0A1B0GRH7;F6TQ89	Interferon regulatory factor 7	45998.8	49995.5	32117.8	114252	130885	134265	100502	98447.6	127476	29605.6	7735.05	1749.03	40539.1	41538.4	32374.5	1.5713	0.124094	0.44766	-3.28903	0.00251329	0.0139504	-1.71772	0.0941178	0.202706	1.34269	0.186213	0.745347	-0.178368	0.858317	0.934429	-1.52106	0.136048	0.334324	-0.228612	0.819046	0.999957	1.53936	0.1316	0.635137
PWP1	0.482723	4.17128	+	Pwp1	Q99LL5;A0A1W2P7U7	Periodic tryptophan protein 1 homolog	178167	202835	199004	194708	175905	222586	125375	151137	163639	392974	334894	321493	269343	276823	245941	0.0381092	0.911484	0.998453	0.810884	0.0187559	0.0728482	0.848993	0.0139208	0.0406957	-0.403754	0.239617	0.823967	0.436291	0.20395	0.372843	0.840045	0.0149446	0.0626469	-0.441864	0.198258	0.999957	-0.412702	0.229386	0.813169
KDM4A	0.471913	3.69555	+	Kdm4a	Q8BW72;A2A8L9	Lysine-specific demethylase 4A;[Histone H3]-trimethyl-L-lysine(9) demethylase	15825.5	4321.13	0	21227	24420.2	0	18119.2	15602.7	0	31161.9	34794.2	117852	29769.8	35084.2	0	1.17242	0.682971	0.969087	1.98376	0.497524	0.752025	3.15618	0.298577	0.491634	0.725067	0.799317	1	1.64965	0.569376	0.748571	0.924585	0.746414	0.903166	-0.44735	0.875041	0.999957	-1.50653	0.602141	0.999328
CBX5	0.447851	3.98033	+	Cbx5	Q61686	Chromobox protein homolog 5	7129470	7467780	7341410	5874050	5610630	5665370	6236330	5678080	6556930	4348740	3908220	3479520	4081390	4780980	4535080	-0.350258	0.00340935	0.0363745	-0.558083	3.21002e-06	4.64029e-05	-0.908341	4.63803e-14	9.542e-13	-0.254331	0.0333818	0.262354	-0.722895	1.74756e-09	2.30509e-08	-0.468565	9.09753e-05	0.000957067	0.0959274	0.422049	0.999957	0.185446	0.120733	0.608002
ACTB	0.437273	3.67151	+	Actb;Actg1	E9Q1F2;E9Q5F4;E9Q606;G3UZ07;P60710;P63260	Actin, cytoplasmic 1;Actin, cytoplasmic 2	283817000	294086000	287043000	260894000	252880000	250983000	242576000	264975000	259081000	259145000	234736000	267744000	247700000	233336000	224039000	-0.172655	0.133017	0.46623	-0.0195921	0.864596	0.955166	-0.192247	0.0943929	0.203053	-0.180376	0.116543	0.572552	-0.309071	0.00719811	0.0235432	-0.128695	0.262734	0.525642	-0.00772125	0.946419	0.999957	-0.116824	0.309307	0.900161
CHD1	0.435865	8.35196	+	Chd1	P40201;Q8C7Q2	Chromodomain-helicase-DNA-binding protein 1;DNA helicase	629316	609210	575842	677942	634161	722442	714583	735796	659766	615855	627199	599494	497525	498408	564836	0.169895	0.343457	0.777453	-0.154551	0.388776	0.655536	0.015344	0.9318	0.968359	0.211051	0.239327	0.823967	-0.2293	0.201143	0.368874	-0.440352	0.0142287	0.0606154	0.0411568	0.818437	0.999957	-0.244644	0.172648	0.728772
HMGA2	0.435865	3.93259	+	Hmga2	P52927;Q6NSP9	High mobility group protein HMGI-C	1662440	1615300	1455940	1461040	1003350	1027230	1824810	1310050	1561000	1414960	1188640	1196180	863377	2054760	1969680	-0.435786	0.0784218	0.335267	0.110813	0.653931	0.857396	-0.324972	0.189015	0.350414	-0.0183654	0.940766	1	0.0420517	0.864898	0.937361	0.0604171	0.806885	0.933541	0.41742	0.0917938	0.999957	0.367024	0.138065	0.647426
TOP2B	0.435865	3.41633	+	Top2b	Q64511	DNA topoisomerase 2-beta	15803900	16812200	16994300	14190300	15348400	13951100	14040600	13496100	13612200	8650400	8764270	9303390	12320800	9949770	10840600	-0.184589	0.108257	0.412248	-0.715739	5.71266e-10	2.02564e-08	-0.900328	7.59944e-15	1.65377e-13	-0.275895	0.0164168	0.158256	-0.598198	2.12406e-07	1.91961e-06	-0.322303	0.00507313	0.0266152	-0.0913066	0.426818	0.999957	0.30213	0.00860694	0.124419
RB1	0.432202	3.65905	+	Rb1	P13405	Retinoblastoma-associated protein	92721.5	63484	77648.8	55420	132843	91221.8	76252.1	0	122549	66454.4	78871.2	33131.1	104117	113378	66746	0.26252	0.86126	0.996355	-0.651905	0.665321	0.86161	-0.389386	0.795611	0.901082	-0.241044	0.872497	1	0.263046	0.860985	0.935813	0.50409	0.73761	0.90115	-0.503564	0.737873	0.999957	0.652432	0.66507	0.999328
NR2F2	0.427049	5.4041	+	Nr2f2;Nr2f1	P43135;D3YYP4;Q32NY6;Q60632;B8JJI9;F7CII1	COUP transcription factor 2;COUP transcription factor 1	1306140	1406650	1424290	562841	644053	608067	670034	586484	677031	191644	150464	109432	264411	199908	181544	-1.18298	7.30667e-08	3.28691e-06	-2.01674	3.20753e-19	4.29667e-17	-3.19972	6.5794e-42	1.13316e-39	-1.10331	4.91632e-07	1.93697e-05	-2.69699	1.60785e-31	1.64273e-29	-1.59367	7.14776e-13	4.95249e-11	0.0796715	0.713254	0.999957	0.502734	0.0207173	0.220844
DDX5	0.409616	3.31589	+	Ddx5	Q8BTS0;Q61656;S4R1I6	DEAD box protein 5;Probable ATP-dependent RNA helicase DDX5;RNA helicase	15817600	18558200	16078200	20480200	21389700	20371500	20382500	21217800	20931800	23479700	18572500	23073800	20975600	20108800	20081900	0.308424	0.00732015	0.0650311	0.0503721	0.661083	0.860135	0.358796	0.00181535	0.00685647	0.303711	0.00826597	0.0941914	0.264565	0.021385	0.0595145	-0.0391453	0.733323	0.89847	-0.00471335	0.967277	0.999957	-0.0942308	0.412162	0.968995
MED23	0.409616	3.26151	+	Med23	F8WJB0;E9QNV2;Q80YQ2;H3BK33	Mediator complex subunit 23;Mediator of RNA polymerase II transcription subunit 23	92996.9	0	87541.2	94931.2	0	85623.5	92766.8	125850	87495.4	95863.7	84728.6	93930.5	68855.3	232573	89411	-0.00250546	0.998989	1	0.593738	0.763959	0.914053	0.591232	0.764919	0.885572	0.750254	0.704874	1	1.10196	0.580128	0.756761	0.351708	0.858536	0.953788	0.752759	0.703944	0.999957	0.51073	0.79601	0.999328
GSK3B	0.40832	5.73482	+	Gsk3b	E9QAQ5;Q9WV60	Glycogen synthase kinase-3 beta	1873860	1861590	1725030	1949580	2269900	1999300	1975630	1787720	1866170	1783200	1734610	1974020	1859400	1676880	1830900	0.192621	0.163484	0.528124	-0.193302	0.162	0.377487	-0.00068152	0.996066	0.997887	0.0373435	0.786972	1	-0.0386948	0.77946	0.889715	-0.0760383	0.582152	0.820292	-0.155277	0.261248	0.999957	-0.0380132	0.783247	0.999328
BRD2	0.407133	9.2851	+	Brd2	Q7JJ13;U3KLT0;I7HPW1	Bromodomain-containing protein 2;Bromodomain containing 2	622196	777660	724639	738059	704469	835589	695829	785930	755203	767442	673058	643913	801691	637591	639039	0.106799	0.559803	0.93297	-0.140202	0.444003	0.706374	-0.0334022	0.855273	0.930347	0.0689644	0.706489	1	-0.0470471	0.797254	0.900157	-0.116011	0.526459	0.781265	-0.0378351	0.836321	0.999957	-0.0136449	0.940606	0.999328
HNRNPL	0.406859	4.58143	+	Hnrnpl	G5E924;Q8R081;G3UY38	Heterogeneous nuclear ribonucleoprotein L	27509300	30229400	28272200	25667900	26654300	26950100	26864700	27028600	27145200	25946800	22042400	24078300	27091000	25606500	25886300	-0.112275	0.328519	0.76342	-0.15099	0.188884	0.416761	-0.263265	0.0220314	0.0602291	-0.0920033	0.423298	1	-0.143736	0.211009	0.382998	-0.0517328	0.652522	0.855077	0.020272	0.859946	0.999957	0.119529	0.298243	0.890395
NFIC	0.400342	3.28036	+	Nfic	A0A1Y7VK55;F6XYU7;P70255	Nuclear factor 1;Nuclear factor 1 C-type	753513	797473	661403	603421	602771	655160	620288	639778	598436	492291	411003	504103	441274	435734	483778	-0.244269	0.189555	0.574923	-0.418198	0.0248692	0.0911317	-0.662467	0.000393229	0.00178224	-0.258054	0.165798	0.698546	-0.713469	0.000136265	0.000709897	-0.455416	0.0145943	0.0615416	-0.0137841	0.940955	0.999957	-0.0510019	0.784037	0.999328
HIRA	0.388899	3.81482	+	Hira	Q61666	Protein HIRA	74347.1	94704	78790.6	80239.7	91189.1	86123.7	65057.8	61627.1	87838.1	64342.4	57012.7	52281.7	88813	63221.7	64805.6	0.0615653	0.942308	0.998584	-0.580472	0.49639	0.75141	-0.518907	0.542898	0.73313	-0.213563	0.801851	1	-0.209641	0.805414	0.905452	0.00392253	0.996327	0.998608	-0.275128	0.746542	0.999957	0.309266	0.716431	0.999328
HEXIM1	0.370508	3.92254	+	Hexim1	Q8R409	Protein HEXIM1	1149110	1168690	1283550	979960	1019110	1086550	1277270	1232570	1206470	1338590	1156180	1041200	1036630	1141910	1134380	-0.217505	0.1771	0.55602	0.185081	0.250687	0.50405	-0.0324236	0.840466	0.922829	0.039157	0.807927	1	-0.132053	0.412383	0.614395	-0.17121	0.287942	0.558288	0.256662	0.111287	0.999957	-0.0996296	0.536254	0.999328
GTF2F1	0.36928	3.42838	+	Gtf2f1	Q3THK3	General transcription factor IIF subunit 1	783818	1276820	991890	754301	757176	859846	787561	1017950	1109460	1297420	894620	812143	1186980	792788	994530	-0.357221	0.110707	0.41761	0.329199	0.141512	0.339854	-0.0280219	0.900305	0.955544	-0.0708929	0.751298	1	-0.051968	0.816282	0.912903	0.0189249	0.932574	0.980491	0.286328	0.200876	0.999957	-0.0239461	0.914745	0.999328
EHMT2	0.356924	3.44686	+	Ehmt2	A2CG76;Q9Z148	Histone-lysine N-methyltransferase EHMT2	47027.4	50163	67566.1	44942.1	48245.8	24647.9	57917.1	36587.2	32035.7	43814.1	34825.3	61217.5	16733.4	39045.9	25671.2	-0.478403	0.621386	0.95415	0.228866	0.812913	0.937845	-0.249537	0.796388	0.901082	-0.38644	0.689707	1	-1.02243	0.294912	0.489127	-0.635995	0.512166	0.77087	0.0919631	0.92421	0.999957	-0.772897	0.426551	0.973996
NCOA3	0.348977	3.4878	+	Ncoa3	A2A468;Q05BA5;O09000	Nuclear receptor coactivator;Nuclear receptor coactivator 3	881002	891335	900226	509676	351268	451652	466991	498515	514492	351558	406110	316591	302186	349894	328889	-1.02158	6.48327e-07	2.383e-05	-0.297173	0.143991	0.344436	-1.31875	1.74975e-10	2.38092e-09	-0.858938	2.71289e-05	0.000775039	-1.45768	2.07834e-12	4.04137e-11	-0.598745	0.0033253	0.018946	0.162643	0.423624	0.999957	-0.138929	0.494277	0.999328
SMAD2	0.346278	4.56655	+	Smad2;Smad3	A2CG44;E9PXA8;E9Q3M0;E9Q5P9;F7BUP2;Q62432;Q8BUN5	Mothers against decapentaplegic homolog;Mothers against decapentaplegic homolog 2;Mothers against decapentaplegic homolog 3	474307	513261	534697	419938	315424	451947	413415	384298	477311	593840	661260	487978	499183	494232	435259	-0.35336	0.0932275	0.375334	0.545817	0.00964129	0.0416614	0.192457	0.360162	0.561106	-0.261473	0.213939	0.7897	-0.105604	0.615503	0.780752	0.155868	0.458584	0.732576	0.0918876	0.662106	0.999957	-0.298061	0.156648	0.689252
KAT8	0.344386	23.8318	+	Kat8	Q9D1P2;A0A0U1RNW7	Histone acetyltransferase KAT8;Histone acetyltransferase	313304	431139	303199	254727	227847	297447	269299	353564	314618	325707	279521	261888	379253	230022	353120	-0.419543	0.139172	0.477185	0.14092	0.618831	0.839972	-0.278623	0.325558	0.522905	-0.165797	0.558352	1	-0.136971	0.628688	0.790515	0.0288254	0.918931	0.976309	0.253747	0.370552	0.999957	0.141652	0.617011	0.999328
PSMB1	0.341824	3.54502	+	Psmb1	O09061;A0A338P7C0	Proteasome subunit beta type-1	3151690	3420280	3490340	3929460	3552560	3753630	3871000	3571490	3696530	4174120	4316430	4118560	4342610	4345560	4278760	0.164284	0.152862	0.504628	0.155143	0.177017	0.400699	0.319427	0.00548001	0.0183011	0.140687	0.220855	0.800181	0.353055	0.00214725	0.00824433	0.212368	0.0646663	0.194515	-0.0235971	0.837275	0.999957	0.0336278	0.769764	0.999328
LBR	0.321875	3.73931	+	Lbr	Q3U9G9;A0A0A6YW01	Delta(14)-sterol reductase LBR	7502620	11157700	9754510	6804220	8342910	7496000	7374180	7022380	8933240	4521910	4926340	5292380	12272100	6425840	6612900	-0.320465	0.0973232	0.385456	-0.632576	0.00110199	0.00701456	-0.953041	9.9822e-07	7.70457e-06	-0.289024	0.13476	0.622001	-0.187527	0.331624	0.531939	0.101497	0.59917	0.828684	0.0314412	0.870652	0.999957	0.765514	8.09111e-05	0.00281926
CSTF3	0.320912	7.82106	+	Cstf3	Q99LI7	Cleavage stimulation factor subunit 3	869284	903731	790012	1018430	914244	955245	981795	893193	908496	1042730	859896	837823	613817	911016	1016250	0.17675	0.373877	0.810694	-0.0875017	0.659701	0.859637	0.0892488	0.653349	0.814162	0.1125	0.571331	1	-0.0195987	0.921433	0.96716	-0.132099	0.506255	0.766183	-0.0642506	0.746444	0.999957	-0.108847	0.583886	0.999328
SUPT6H	0.285966	4.59461	+	Supt6h	Q62383	Transcription elongation factor SPT6	2360920	2310330	2418560	2646840	2773750	2749530	2636810	2780430	2524570	2502160	2364880	2642060	2673960	2439760	2412440	0.209677	0.0772441	0.33188	-0.135346	0.25394	0.508218	0.0743303	0.530917	0.72389	0.157203	0.185181	0.744775	0.0716403	0.545889	0.730408	-0.0855623	0.470737	0.738766	-0.052474	0.658221	0.999957	-0.00268998	0.981908	0.999328
AFF4	0.268353	4.48445	+	Aff4	Q9ESC8	AF4/FMR2 family member 4	67839.1	48848.7	63042.4	56911.6	62220.5	53535.3	58931.2	75742.5	57906.5	59336	53390.3	55783.6	48697.6	48957	60437.5	-0.0539901	0.951602	0.998584	-0.0479834	0.956982	0.986975	-0.101973	0.908734	0.959204	0.0918973	0.917717	1	-0.197015	0.82476	0.916545	-0.288913	0.745503	0.903166	0.145887	0.869739	0.999957	-0.0950419	0.914913	0.999328
SS18	0.241695	3.35985	+	Ss18	Q8VHA8;Q8BKL1;Q8BJJ6;Q62280;A0A3Q4EGQ6;A0A3Q4EI07	Protein SSXT	1103360	664557	918835	534452	629843	522665	1016140	750146	640136	557078	644380	637849	123007	637119	627866	-0.668198	0.0876091	0.360174	0.112793	0.772143	0.917865	-0.555405	0.155105	0.300151	-0.167568	0.6671	1	-0.953147	0.0152786	0.0448821	-0.785579	0.0449761	0.147387	0.500631	0.199756	0.999957	-0.397742	0.307895	0.899615
NUCKS1	0.240759	8.40599	+	Nucks1	A0A087WRY3;Q80XU3	Nuclear ubiquitous casein and cyclin-dependent kinase substrate 1	4428680	4739030	3884330	3582830	4020870	4054520	4361440	3419830	3960200	3134410	2989350	3149740	3211380	3363440	3593860	-0.157663	0.223646	0.622398	-0.343339	0.00810818	0.0364475	-0.501002	0.000114228	0.000593591	-0.159126	0.219381	0.799441	-0.372032	0.00412813	0.0146207	-0.212906	0.100397	0.271753	-0.0014628	0.99099	0.999957	0.128971	0.319488	0.90544
ERCC3	0.216428	5.46802	+	Ercc3	P49135	General transcription and DNA repair factor IIH helicase subunit XPB	163246	145015	159115	166715	152948	173383	171427	156047	170607	152186	195672	136551	172964	166816	181446	0.0816062	0.868655	0.997001	-0.0327637	0.947065	0.983955	0.0488425	0.921157	0.964533	0.0849928	0.863257	1	0.144173	0.770196	0.885054	0.0591805	0.904541	0.970037	0.00338665	0.994529	0.999957	0.0953308	0.846821	0.999328
ELL	0.161825	5.86916	+	Ell	O08856	RNA polymerase II elongation factor ELL	93439.8	96610	143024	117599	150133	153482	136641	126621	151988	191188	178619	148715	248368	221203	180673	0.345538	0.516344	0.910403	0.288843	0.587335	0.819549	0.634381	0.234753	0.411005	0.312908	0.556647	1	0.949445	0.0767623	0.17324	0.636537	0.233177	0.485149	-0.0326298	0.951079	0.999957	0.315064	0.553932	0.999328
PARP14	0.148831	20.3132	+	Parp14	Q2EMV9	Protein mono-ADP-ribosyltransferase PARP14	3814360	4346950	4031040	10155000	7837940	9556000	7459520	9333060	6545490	8366000	8133110	9432360	8494380	8121500	8423320	1.18096	2.82076e-18	4.72321e-16	-0.100687	0.451222	0.71278	1.08027	1.32417e-15	3.09383e-14	0.930546	5.0397e-12	4.74677e-10	1.02536	3.09192e-14	7.42553e-13	0.0948123	0.478057	0.745018	-0.250414	0.0611081	0.999957	-0.0549148	0.681129	0.999328
CTR9	0.140546	19.8106	+	Ctr9	Q62018	RNA polymerase-associated protein CTR9 homolog	1074880	1324950	1186490	1102340	1198640	1200440	1128530	1140310	1189250	1234410	1170280	1166910	1553750	1172280	1302160	-0.0285115	0.857802	0.996355	0.0161965	0.91893	0.974715	-0.012315	0.938314	0.971032	-0.0580898	0.715079	1	0.152478	0.338061	0.538966	0.210567	0.185936	0.417133	-0.0295783	0.852541	0.999957	0.164793	0.300512	0.892858
NFYB	0.10546	8.9555	+	Nfyb	D3Z723;P63139	CAAT box DNA-binding protein subunit B;Nuclear transcription factor Y subunit beta	2403410	2437030	2593900	2158430	2256000	2106270	2897890	2557820	2317940	2583040	2216220	2543640	2244880	2688760	2671860	-0.184004	0.181033	0.560081	0.157367	0.252603	0.506527	-0.0266371	0.846413	0.926222	0.0580337	0.67303	1	0.0222154	0.871666	0.941241	-0.0358183	0.794511	0.926016	0.242038	0.0785755	0.999957	0.0488525	0.722413	0.999328
ATF7	0.104163	6.46441	+	Atf7;Gm28047	Q3TZR9;Q3US59;V9GXN6;Q8R0S1	Cyclic AMP-dependent transcription factor ATF-7	188857	215126	202260	104289	157299	182997	177678	140049	180650	197715	192963	167943	265482	214133	191899	-0.44046	0.320215	0.753342	0.317348	0.473473	0.732205	-0.123112	0.780764	0.893572	-0.28842	0.514653	1	0.130785	0.767485	0.883575	0.419204	0.344036	0.62259	0.15204	0.731076	0.999957	0.253896	0.566157	0.999328
CAPG	0.0700475	15.2853	+	Capg	Q99LB4;P24452;D3YTL5	Macrophage-capping protein	1210390	1613800	1300960	1178230	1423440	1325470	1174120	1472610	1407160	4477840	3340080	3858040	2250080	2260270	2349570	-0.0645095	0.685012	0.969087	1.55732	1.0711e-21	1.84474e-19	1.49281	3.93633e-20	1.39578e-18	-0.0305244	0.847788	1	0.722102	6.25938e-06	4.29744e-05	0.752626	2.52226e-06	4.47182e-05	0.0339851	0.830779	0.999957	-0.770709	1.44905e-06	8.91312e-05
KANSL3	0.0696516	27.3136	+	Kansl3	A2RSY1	KAT8 regulatory NSL complex subunit 3	36950.7	44172.5	28345.8	37009.3	38864.4	39046.7	35272.1	40876.4	74684	33375.2	34397.4	23968.5	52635.1	34206.2	27518.4	0.0752913	0.937868	0.998584	-0.333201	0.730353	0.895893	-0.257909	0.789556	0.898347	0.456678	0.636967	1	0.041602	0.965649	0.985262	-0.415076	0.66785	0.863164	0.381387	0.693305	0.999957	0.299511	0.756659	0.999328
SMCHD1	0.0679663	3.72296	+	Smchd1	Q6P5D8	Structural maintenance of chromosomes flexible hinge domain-containing protein 1	2350520	2502460	2396880	2067280	2055600	2074510	2096830	1984060	2015600	1501850	1603160	1593430	1783760	1557760	1678850	-0.221126	0.0910223	0.369851	-0.411381	0.00168755	0.00988584	-0.632507	1.4548e-06	1.08133e-05	-0.256192	0.050265	0.344262	-0.544144	3.34514e-05	0.000200244	-0.287953	0.0278057	0.101695	-0.0350654	0.788603	0.999957	0.0883629	0.499286	0.999328
CDK7	0.0654807	35.0515	+	Cdk7	A0A286YDC0;Q03147	Cell division protein kinase 7;Cyclin-dependent kinase 7	170872	127374	167820	181165	235538	169592	172193	197347	164759	176453	186587	193250	197408	140071	197505	0.335473	0.466168	0.885776	-0.0885363	0.847336	0.947972	0.246937	0.59149	0.770741	0.189673	0.680101	1	0.183914	0.689294	0.834853	-0.00575934	0.990012	0.996686	-0.1458	0.751246	0.999957	-0.0630231	0.890996	0.999328
CBX3	0.0651211	12.8428	+	Cbx3	Q9DCC5;P23198	Cbx3 protein;Chromobox protein homolog 3	8434240	8402200	7937380	5739880	5767030	6220200	7025110	6955190	8662400	5803110	5651000	4342640	6639360	6528560	6304960	-0.477916	0.000283738	0.00509039	-0.175713	0.181176	0.4066	-0.653629	7.25137e-07	5.73638e-06	-0.136163	0.300061	0.9044	-0.361218	0.00603128	0.0202996	-0.225055	0.0868432	0.243824	0.341753	0.00936463	0.742763	0.292411	0.0261499	0.255067
KDM5C	0.0641586	15.8117	+	Kdm5c	P41230	Lysine-specific demethylase 5C	24759.7	11824.5	28700.3	33642.1	35426.9	19289	33502.5	33242.3	34528.9	25386.9	50808.7	46955.9	41461.7	25093.1	28602.6	0.439399	0.660917	0.965805	0.469876	0.639101	0.850238	0.909275	0.366898	0.568404	0.625648	0.533021	1	0.523188	0.601745	0.769764	-0.10246	0.918395	0.976201	0.186249	0.852281	0.999957	-0.386087	0.699796	0.999328
MYO1C	0.0472037	3.64074	+	Myo1c	Q9WTI7	Unconventional myosin-Ic	54862300	65063900	54519500	56356700	53524200	53742300	51249600	51060300	49980700	32843000	32323700	41231100	42178200	33234800	37106600	-0.0871147	0.448346	0.872408	-0.635811	3.55075e-08	8.63062e-07	-0.722926	3.85515e-10	4.92348e-09	-0.201898	0.078991	0.458726	-0.647388	2.007e-08	2.17203e-07	-0.44549	0.000108918	0.00111566	-0.114783	0.317832	0.999957	0.0755376	0.510905	0.999328
NFYC	0.0339143	9.46729	+	Nfyc	P70353;A2A763	Nuclear transcription factor Y subunit gamma	1077530	1096520	996242	1067950	1086490	1073380	1175900	1087450	1010210	1046620	953044	1096810	976955	1064010	1144090	0.0308004	0.849799	0.993641	-0.073857	0.649764	0.855853	-0.0430566	0.791217	0.899295	0.0395982	0.807644	1	-0.00466029	0.977143	0.990285	-0.0442585	0.78553	0.922497	0.00879774	0.956863	0.999957	0.0383963	0.813372	0.999328
CHD2	0.0288059	34.305	+	Chd2	E9PZM4	Chromodomain-helicase-DNA-binding protein 2	2552170	2032270	2702920	3000300	3321320	2771640	2819660	2369440	2812140	2551100	2859690	2776760	3145300	3304040	2916000	0.323862	0.0213975	0.136781	-0.162932	0.246675	0.498642	0.16093	0.252525	0.434004	0.127969	0.362843	0.967911	0.347698	0.013517	0.0405577	0.21973	0.118296	0.304219	-0.195893	0.163723	0.999957	0.186768	0.184233	0.744566
ZFX	0.0287964	16.2314	+	Zfx;Zfa	P17012;P23607	Zinc finger X-chromosomal protein;Zinc finger autosomal protein	101600	0	111345	125419	0	104534	102952	122280	115825	87693.7	216040	86356.8	107157	181143	103627	0.108767	0.955969	0.998584	0.766803	0.698538	0.87743	0.87557	0.658818	0.818667	0.669107	0.735089	1	0.864518	0.662804	0.815717	0.195412	0.920999	0.976989	0.56034	0.776645	0.999957	-0.0110516	0.995525	0.999328
ELF1	0.0251095	40.7921	+	Elf1	A0A2I3BPX9;Q60775	ETS-related transcription factor Elf-1	701855	735469	771881	865526	643784	731420	798959	789138	714060	455735	476128	506828	491724	642890	577261	0.0249458	0.896894	0.998453	-0.651199	0.000755253	0.0050529	-0.626253	0.00119253	0.00478282	0.0532768	0.781968	1	-0.378337	0.0496926	0.120304	-0.431614	0.0252202	0.0946619	0.0283309	0.882997	0.999957	0.247916	0.198065	0.76241
RUVBL1	0.017731	3.59811	+	Ruvbl1	P60122	RuvB-like 1	3709290	4160870	3877750	4147530	4066000	4100860	3921720	3933370	4067180	4589030	4061150	4288590	4360940	4243560	4268610	0.0732684	0.523687	0.912365	0.0584773	0.610785	0.835629	0.131746	0.251597	0.432827	0.0152841	0.894172	1	0.118952	0.300586	0.496012	0.103668	0.366951	0.648217	-0.0579842	0.613797	0.999957	-0.0127938	0.911337	0.999328
ATF7IP	0.00925336	3.34646	+	Atf7ip	Q7TT18;A0A0N4SVP5;A0A087WR75	Activating transcription factor 7-interacting protein 1	97255.1	94844.6	112825	78071.6	80537.6	100835	77897.5	101057	80369.9	84377.9	80241.1	56384.6	89341.1	65580.1	73546.3	-0.227309	0.784072	0.989233	-0.240265	0.77211	0.917865	-0.467574	0.573612	0.757112	-0.239989	0.772363	1	-0.43248	0.602601	0.770573	-0.192491	0.81648	0.938547	-0.01268	0.987803	0.999957	0.0350938	0.966245	0.999328
POU2F1	0.00692377	45	+	Pou2f1;Pou2f3;Pou2f2	A0A0A0MQM6;I1E4X2;A0A0A0MQE0;E9Q6Z8;F8VQL7;A0A0R4J1Z4;P25425;Q3U5D1;H3BJT4;H3BKB7;P31362;Q00196	POU domain protein;POU domain, class 2, transcription factor 1;POU domain, class 2, transcription factor 3;POU domain, class 2, transcription factor 2	187436	96639.5	166126	129644	274190	125665	142387	138706	138931	163401	129425	134632	117224	93699.6	172372	0.238098	0.696707	0.969919	-0.323024	0.59712	0.826697	-0.0849256	0.88938	0.950773	-0.108676	0.858739	1	-0.243518	0.690166	0.83507	-0.134842	0.825234	0.942037	-0.346775	0.570497	0.999957	-0.158592	0.795099	0.999328
FOXK1	0.00371043	11.5034	+	Foxk1	P42128	Forkhead box protein K1	1721980	982509	867343	408009	848612	875019	658029	782185	862935	815601	797806	713805	477927	650954	768653	-0.741086	0.0103833	0.0839014	0.113643	0.692787	0.874304	-0.627443	0.0297724	0.077457	-0.642809	0.0260211	0.222426	-0.923508	0.00145124	0.0058791	-0.280699	0.329459	0.607333	0.098277	0.7326	0.999957	-0.296064	0.303716	0.896175
INO80	0.00208134	9.78764	+	Ino80	Q6ZPV2;Z4YL66	Chromatin-remodeling ATPase INO80	85081.1	78290.9	65809	82635.8	80523.4	66558.8	84019.9	88130.4	68939.3	67025.7	72074.6	106848	76861.8	72490.9	86506.8	0.00707027	0.993301	1	0.0819368	0.922427	0.975746	0.0890071	0.915758	0.962546	0.0656216	0.937838	1	0.0285669	0.972919	0.988562	-0.0370547	0.964876	0.991046	0.0585513	0.944524	0.999957	-0.0604401	0.942737	0.999328
ASH2L	0.000919925	35.4048	+	Ash2l	Q91X20;E9PU93;D3YYA0	Set1/Ash2 histone methyltransferase complex subunit ASH2	1458210	1626340	1521720	1299340	1280260	1304130	1231470	1198120	1315710	1221830	1070870	1151840	1269960	1233170	1155920	-0.240811	0.100015	0.393533	-0.18627	0.20318	0.436638	-0.427081	0.00357491	0.0124277	-0.304465	0.0376333	0.28286	-0.345908	0.0182182	0.0521954	-0.0414426	0.777012	0.919154	-0.0636538	0.663565	0.999957	0.0811734	0.579095	0.999328
CXXC1	6.36e-05	36.9437	+	Cxxc1	Q9CWW7	CXXC-type zinc finger protein 1	272219	296882	249723	263138	244542	256548	250683	285592	326510	264410	227052	235332	283378	264365	257892	-0.0946841	0.744526	0.978918	-0.0850647	0.769704	0.916628	-0.179749	0.536255	0.728051	0.069259	0.811593	1	-0.0376826	0.896808	0.955296	-0.106942	0.712841	0.888596	0.163943	0.572665	0.999957	0.142066	0.624924	0.999328
GABPA	6.73e-06	17.8973	+	Gabpa	Q00422	GA-binding protein alpha chain	1267790	1396210	1261990	1314550	1400550	1339590	1348170	1373980	1426050	1420350	1126700	1288710	1300530	1277100	1298770	0.051892	0.726901	0.975072	-0.0942024	0.526096	0.774812	-0.0423104	0.775824	0.891455	0.0733155	0.621711	1	-0.0312633	0.833344	0.921517	-0.104579	0.48156	0.747578	0.0214235	0.885351	0.999957	0.0110471	0.940731	0.999328
NR1D1	24.2226	37.7162
PPARG	23.7467	45
CEBPA	19.9399	43.335
HDAC3	19.5682	23.232
AR	19.4665	20.7068
NR1D2	19.3909	33.0274
ONECUT1	17.8838	21.9002
PPARA	17.6156	27.383
SRC	17.5584	41.1892
NFIL3	16.829	7.96884
SPI1	16.774	45
RUNX1	16.7099	39.0768
T	16.0555	34.7528
GATA2	15.918	31.4683
HNF4A	15.6744	21.7276
EBF1	15.6701	15.0642
RARA	15.5801	41.3687
THRB	15.2549	35.9304
FOXA2	14.9475	27.8577
WT1	13.533	26.502
TBX3	13.442	26.7635
NR1H2	13.3893	19.7887
RORA	13.289	14.7664
ESR1	13.2802	30.2198
PR	13.0658	41.5659
MEIS1	12.9984	41.906
BCL6	12.9168	17.0332
FOXA1	12.5592	19.1062
KMT2B	12.5539	43.2972
PBX1	12.4357	16.1245
TAL1	12.2935	33.5477
IRF4	12.0891	45
PRDM16	11.5801	45
STAT5A	11.3605	36.3431
IRF8	11.2152	38.1547
FOXL2	11.1278	15.1346
TAF3	10.8323	45
MYOD1	10.6645	32.0614
ARNTL	9.8698	27.425
GATA1	9.85073	42.1195
SUZ12	9.82389	21.9147
MAF	9.80348	24.2162
DMRT1	9.78563	14.0076
NEUROD2	9.59655	26.7591
PTF1A	9.50662	10.2369
MLLT3	9.46034	33.1742
MYOG	9.38682	28.9305
EGR1	9.1239	20.2797
MSX1	9.08567	8.53812
ASCL1	9.08296	13.0871
BATF	8.78	37.0749
ESRRA	8.77963	10.5742
TGIF1	8.61	43.2972
VDR	8.59324	38.9382
EZH2	8.49165	26.4067
LMO2	8.41522	36.0803
TAF7L	8.37533	27.313
OLIG2	8.30443	18.4369
5HMC	8.23868	12.58
KLF5	8.23699	27.9984
BATF3	8.22609	22.51
RAG1	8.16986	45
IKZF1	8.01571	41.3848
NR5A2	7.68444	17.3477
RXRG	7.64147	25.0766
IRF1	7.63999	26.7471
RUNX2	7.61013	39.1623
GFI1	7.55772	27.8428
NKX2-5	7.52421	27.5973
SOX2	7.4163	34.3789
KLF3	7.23436	45
CRY1	7.16158	16.741
H2AZ	7.1271	42.9727
CHRM2	7.06154	29.6694
NKX2-1	7.03512	12.7971
ZBTB17	6.9679	37.6243
GRIP1	6.85961	18.3698
NR6A1	6.7915	40.0501
RAG2	6.67097	45
TCF7L1	6.63319	25.1707
HELLS	6.62496	10.9868
JUND	6.621	35.8782
TBX21	6.50491	38.5483
GATA6	6.48819	6.15613
MYC	6.46571	45
Input	6.43775	6.2867
KDM6B	6.36995	33.5242
ZFPM1	6.34095	12.2942
TFAP2C	6.21138	15.3505
KLF15	6.21054	25.7631
ETV2	6.06988	5.00966
PAX5	6.0681	44.3763
HOXB4	6.0401	37.2026
KLF4	6.02988	26.6221
UTF1	5.98446	16.9419
NKX3-1	5.94851	17.7216
OTX2	5.88394	45
KDM2B	5.71885	24.4788
CUX2	5.70118	3.41799
REPIN1	5.55066	43.22
NR4A1	5.50998	12.7211
TET1	5.45308	16.1879
FOXD3	5.44548	14.0176
CBX7	5.42772	43.511
TBX5	5.32244	20.4481
MBD3	5.31381	9.93235
LHX3	5.27201	4.70198
POU5F1	5.24986	35.6087
E2F3	5.2323	21.322
HNF1B	5.12949	36.2281
TFAP2A	5.05368	16.4352
STAT5	4.96672	13.1073
POLR3D	4.92985	11.3358
RORC	4.89306	38.7442
BACH2	4.87147	33.3163
USF1	4.75954	19.3522
TCF12	4.67674	26.0292
EGR2	4.67607	44.5524
IKZF3	4.65254	7.66053
SOX9	4.45874	44.8535
PRDM1	4.43533	28.6884
ZFP57	4.37368	42.7928
GFI1B	4.34388	35.6226
NFE2	4.34082	12.4092
MAZ	4.29511	33.6032
MXI1	4.28416	45
PRDM14	4.26936	12.7359
CRY2	4.22377	9.62958
PAX6	4.21649	17.4097
LDB1	4.20811	18.3646
NEUROD1	4.15052	25.2043
INSM1	4.12372	34.4967
ESRRB	4.08371	19.7628
ISL1	4.00498	5.69032
LYL1	3.97693	2.25839
GATA3	3.9634	11.7951
STAT4	3.87693	35.7998
PER2	3.86904	11.5799
PAXIP1	3.8319	30.5299
MZF1	3.82588	27.0378
SOX6	3.77263	3.6195
SMAD2/3	3.72176	23.4747
RUNX3	3.67076	26.3979
TCF7	3.64047	36.3771
KDM4C	3.55174	24.7355
ZIC1/2	3.53739	30.0878
NANOG	3.40767	26.2078
GRHL3	3.38366	13.5113
TEC	3.32913	15.1106
SOX3	3.31281	8.81618
ATOH1	3.28353	9.95404
FOXP3	3.27317	26.0379
MEF2C	3.22727	4.41655
FOXO3	3.22524	3.7199
KMT2C	3.21552	45
HOXC9	3.20452	8.36909
FEZF2	3.16318	39.9969
BHLHE40	3.12718	31.8423
NR0B1	2.95604	10.1036
HEY1	2.9506	19.0527
FOS	2.86281	40.9791
KMT2A	2.85045	4.34675
MEF2A	2.80786	7.70604
ZNF384	2.79682	28.6861
NFATC2	2.71319	14.2386
C17orf96	2.68904	24.775
ASCL2	2.65215	10.915
RFX3	2.61535	30.344
LHX2	2.56283	4.14251
MYB	2.53762	20.5753
POU3F2	2.50995	7.24887
PAX7	2.50767	3.44835
SOX10	2.38342	36.983
RFX6	2.25614	6.77485
ZIC2	2.2514	6.54104
SPIB	2.24702	13.7587
FOSB	2.24527	22.2093
PPARGC1A	2.22563	4.84368
SRF	2.20849	31.5044
TLE	2.18307	9.29285
RBPJL	2.15887	29.0198
CDX2	2.14733	12.6192
MKL1	2.13404	3.62969
PITX1	2.1098	6.70804
H3F3B	2.10457	3.31802
TP53	2.09908	23.1656
ATF4	2.07129	13.384
SIX2	2.03164	13.8718
FGFR1	2.02658	42.0528
POU3F3	1.972	3.65901
CLK1	1.93216	3.7116
SIX4	1.92644	28.6535
RAD51	1.8926	10.6818
RPA	1.88737	18.3098
H2AFX	1.8693	7.11862
PER1	1.84106	7.66009
TGIF2	1.83201	29.1278
DPPA2	1.82666	11.9395
PHC1	1.7838	20.8614
HOXA9	1.78068	4.39265
TOP2A	1.66097	2.90312
MCRS1	1.65986	34.2763
MTF2	1.65252	3.52069
SOX17	1.65239	6.30062
CEBPG	1.65028	7.926
FAIRE	1.62964	23.5346
JARID2	1.57247	17.4177
GRHL2	1.50567	4.52994
PRDM5	1.50542	5.4799
MITF	1.49422	30.4405
TRIM63	1.48806	16.0412
E2F4	1.46338	38.2911
SREBF1	1.44688	3.85742
NLRC5	1.43345	9.08158
H1F0	1.39663	2.88618
TDG	1.37446	9.88255
HSF2	1.31141	3.84768
NFYA	1.27274	13.7742
CDK8	1.26926	23.6841
MSL1	1.26567	12.8732
DMRTB1	1.22884	12.2079
MAFA	1.21951	3.66211
SMAD1/5	1.21456	8.20402
ARID3A	1.1823	21.5444
NPAS4	1.18198	3.41912
PRDM4	1.18066	5.33801
PDX1	1.16244	3.25409
SCML2	1.10731	4.45701
MED12	1.07406	37.3879
DMC1	1.04273	4.6977
MKL2	1.02783	3.98778
OVOL2	1.01792	5.55621
KLF1	0.995326	33.3282
POU3F1	0.992849	7.35034
CRX	0.948086	15.2364
THRA	0.938302	4.57252
DDIT3	0.910615	5.99287
RARG	0.901573	3.65197
POLR3GL	0.900343	4.28215
ELK1	0.868454	4.18693
BMI1	0.864124	4.69066
SUMO1	0.855236	3.28044
PHOX2A	0.830556	3.50853
CTCFL	0.82574	8.87863
PHF19	0.791046	6.02669
AICDA	0.771609	35.6283
HIST1H1D	0.76895	3.98299
TEAD4	0.755766	4.7642
ASH1L	0.75107	3.55442
MBD4	0.741667	3.37041
Ubiquitin	0.736795	4.24489
H3S28ph	0.73452	45
BRCA1	0.7043	4.06374
ELK4	0.702394	7.01393
BARX1	0.699568	3.06693
E4F1	0.692616	3.99853
ZNF335	0.685304	5.65733
HAND1	0.678592	3.1647
AFF3	0.675007	3.36522
NR0B2	0.660875	7.97975
DNMT3B	0.646533	3.56558
POLR3G	0.634325	3.29417
SLC5A5	0.606489	4.2089
BRWD1	0.602882	2.93782
ETS2	0.581291	4.05938
GTF2A1	0.569608	5.32629
PRDM9	0.562622	4.25214
BIRA	0.560469	3.79371
KDM6A	0.559406	30.792
ELL3	0.549192	14.5413
SOX11	0.538634	3.3085
ZKSCAN1	0.536545	12.5832
NUP98�PHF23	0.522008	3.3879
SIRT6	0.507434	37.0483
EOMES	0.503466	3.16491
AURKB	0.496609	6.35988
KAT2B	0.487329	32.8329
TBX20	0.485002	2.98567
KDM5B	0.483711	9.33101
E2F1	0.474707	40.9371
TET3	0.467884	3.37972
SATB2	0.467674	3.41021
PHF20	0.464852	3.3672
ZIC3	0.458957	4.18167
SUV39H1	0.458715	3.76
TNNI2	0.44826	3.43493
GLI3	0.435865	3.65296
DNMT3L	0.432465	4.29459
NCOA1	0.42649	4.44258
SFMBT1	0.416615	23.942
BCL11A	0.4162	3.33889
KDM4D	0.409616	3.37991
BRDU	0.409616	3.37446
H3Pan	0.409616	3.17204
HEY2	0.390897	3.40529
ZFP42	0.386314	3.21399
TMPRSS4	0.377675	22.0601
EHF	0.375665	4.96694
GM6871	0.363105	3.44828
NLRP3	0.341564	3.31346
DICER1	0.341245	42.0366
NKX3-2	0.341132	3.70351
TWIST1	0.341113	6.28525
AEBP2	0.341113	3.10508
SUV39H2	0.336284	3.89924
HIF1A	0.315201	30.2905
RFX5	0.31018	3.71844
SATB1	0.29801	19.6959
BCL3	0.281288	3.25499
REST	0.275787	7.27029
ELL2	0.268294	5.9518
ELF5	0.234841	4.16436
PAX3	0.214887	4.17945
DZIP3	0.205075	3.31849
CBX8	0.198359	43.623
ERF	0.175373	26.8374
HOPX	0.14864	3.72248
PKNOX1	0.147883	7.99053
SOX4	0.135128	13.1987
TET2	0.130745	12.2684
MYF5	0.129991	9.34587
RFX2	0.111356	3.52481
PKNOX1, PKNOX2	0.100297	2.84173
CBX2	0.085911	2.67645
MSL2	0.070425	10.5073
NCAPD3	0.0689831	36.0044
IKZF2	0.0548952	16.8703
KCR	0.0514083	18.7029
THAP11	0.0387908	5.05667
MYBL1	0.0265633	22.3066
TBX19	0.01868	13.9979
AUTS2	0.0135685	13.9815
KDM4B	0.0115633	12.184
NKX6-1	0.0111669	22.491
GLI1	0.00851508	4.3
ZNF143	0.00432095	19.6499
NFE2L2	0.00361134	34.5444
MYCN	0.00294841	43.4063
TNFSF11	0.00105022	26.7614
KAT5	0.00035727	37.5589
ZNF322A	0.000320224	5.9187
NSL1	6.09e-05	22.7116

## Sheet: Fig 10D
Symbol and description			Normalized expression values															Results from edgeR analysis
Gene symbol	Protein	Protein name	NT_1h_TMT_Exp1	NT_1h_TMT_Exp2	NT_1h_TMT_Exp3	NT_10h_TMT_Exp1	NT_10h_TMT_Exp2	NT_10h_TMT_Exp3	Dex_10h_TMT_Exp1	Dex_10h_TMT_Exp2	Dex_10h_TMT_Exp3	NT_48h_TMT_Exp1	NT_48h_TMT_Exp2	NT_48h_TMT_Exp3	Dex_48h_TMT_Exp1	Dex_48h_TMT_Exp2	Dex_48h_TMT_Exp3	log2FC_NT_10h_vs_NT_1h	PValue_NT_10h_vs_NT_1h	FDR_NT_10h_vs_NT_1h	log2FC_NT_48h_vs_NT_10h	PValue_NT_48h_vs_NT_10h	FDR_NT_48h_vs_NT_10h	log2FC_NT_48h_vs_NT_1h	PValue_NT_48h_vs_NT_1h	FDR_NT_48h_vs_NT_1h	log2FC_Dex_10h_vs_NT_1h	PValue_Dex_10h_vs_NT_1h	FDR_Dex_10h_vs_NT_1h	log2FC_Dex_48h_vs_NT_1h	PValue_Dex_48h_vs_NT_1h	FDR_Dex_48h_vs_NT_1h	log2FC_Dex_48h_vs_Dex_10h	PValue_Dex_48h_vs_Dex_10h	FDR_Dex_48h_vs_Dex_10h	log2FC_Dex_10h_vs_NT_10h	PValue_Dex_10h_vs_NT_10h	FDR_Dex_10h_vs_NT_10h	log2FC_Dex_48h_vs_NT_48h	PValue_Dex_28h_vs_NT_48h	FDR_Dex_48h_vs_NT_48h
Elf1	A0A2I3BPX9;Q60775	ETS-related transcription factor Elf-1	701855	735469	771881	865526	643784	731420	798959	789138	714060	455735	476128	506828	491724	642890	577261	0.0249458	0.896894	0.998453	-0.651199	0.000755253	0.0050529	-0.626253	0.00119253	0.00478282	0.0532768	0.781968	1	-0.378337	0.0496926	0.120304	-0.431614	0.0252202	0.0946619	0.0283309	0.882997	0.999957	0.247916	0.198065	0.76241
Rxra	Q6LC96;P28700	RXR alpha 2;Retinoic acid receptor RXR-alpha	328580	404529	360056	205729	159170	178667	189018	200753	205354	118083	99430.4	104456	132038	103458	123994	-1.00289	0.0144783	0.10566	-0.767816	0.0601751	0.182188	-1.77071	2.29548e-05	0.000138233	-0.882831	0.030996	0.248794	-1.61827	0.000101394	0.000550635	-0.735436	0.0716863	0.210588	0.120062	0.767567	0.999957	0.152442	0.707491	0.999328
Stat5b	P42232	Signal transducer and activator of transcription 5B	8480900	8571350	8567570	8008590	8115090	7622060	7423550	7252410	7068760	4627450	4729260	5154010	5540030	5117700	5548760	-0.104665	0.362357	0.798934	-0.72357	3.72199e-10	1.35157e-08	-0.828236	8.05604e-13	1.45831e-11	-0.243012	0.0345259	0.267685	-0.674003	5.21904e-09	6.38141e-08	-0.430991	0.000180888	0.0016853	-0.138347	0.228625	0.999957	0.154233	0.179569	0.739669
Gata4	Q08369;E9PXW9;Q3UYJ1	Transcription factor GATA-4	574330	734404	777475	570741	376399	416779	380992	353538	405257	191904	264959	157325	153083	131279	114219	-0.608116	0.0177944	0.122342	-1.15505	8.21049e-06	0.000106208	-1.76316	2.10565e-11	3.20527e-10	-0.877125	0.000661817	0.0128278	-2.40329	4.30095e-19	1.59056e-17	-1.52616	5.26765e-09	1.7164e-07	-0.269009	0.293064	0.999957	-0.640127	0.0126482	0.162913
Zmiz1	Q6P1E1	Zinc finger MIZ domain-containing protein 1	708015	610854	853415	563564	592489	602374	587224	610392	654081	515125	556152	409335	624573	596311	462080	-0.299752	0.143203	0.487502	-0.256746	0.209762	0.446327	-0.556498	0.00668825	0.0217576	-0.236689	0.247533	0.834661	-0.38446	0.0605737	0.142188	-0.147771	0.470177	0.738465	0.0630632	0.757887	0.999957	0.172038	0.400506	0.965
Capg	Q99LB4;P24452;D3YTL5	Macrophage-capping protein	1210390	1613800	1300960	1178230	1423440	1325470	1174120	1472610	1407160	4477840	3340080	3858040	2250080	2260270	2349570	-0.0645095	0.685012	0.969087	1.55732	1.0711e-21	1.84474e-19	1.49281	3.93633e-20	1.39578e-18	-0.0305244	0.847788	1	0.722102	6.25938e-06	4.29744e-05	0.752626	2.52226e-06	4.47182e-05	0.0339851	0.830779	0.999957	-0.770709	1.44905e-06	8.91312e-05

## Sheet: Fig10E
Obtained from LISA (p-values were transformed using -log10(p)				Symbol and description			Normalized expression values															Results from edgeR analysis
TF	Pval_downregulated_genelist	Pval_upregulated_genelist	Overlap	Gene symbol	Protein	Protein name	NT_1h_TMT_Exp1	NT_1h_TMT_Exp2	NT_1h_TMT_Exp3	NT_10h_TMT_Exp1	NT_10h_TMT_Exp2	NT_10h_TMT_Exp3	Dex_10h_TMT_Exp1	Dex_10h_TMT_Exp2	Dex_10h_TMT_Exp3	NT_48h_TMT_Exp1	NT_48h_TMT_Exp2	NT_48h_TMT_Exp3	Dex_48h_TMT_Exp1	Dex_48h_TMT_Exp2	Dex_48h_TMT_Exp3	log2FC_NT_10h_vs_NT_1h	PValue_NT_10h_vs_NT_1h	FDR_NT_10h_vs_NT_1h	log2FC_NT_48h_vs_NT_10h	PValue_NT_48h_vs_NT_10h	FDR_NT_48h_vs_NT_10h	log2FC_NT_48h_vs_NT_1h	PValue_NT_48h_vs_NT_1h	FDR_NT_48h_vs_NT_1h	log2FC_Dex_10h_vs_NT_1h	PValue_Dex_10h_vs_NT_1h	FDR_Dex_10h_vs_NT_1h	log2FC_Dex_48h_vs_NT_1h	PValue_Dex_48h_vs_NT_1h	FDR_Dex_48h_vs_NT_1h	log2FC_Dex_48h_vs_Dex_10h	PValue_Dex_48h_vs_Dex_10h	FDR_Dex_48h_vs_Dex_10h	log2FC_Dex_10h_vs_NT_10h	PValue_Dex_10h_vs_NT_10h	FDR_Dex_10h_vs_NT_10h	log2FC_Dex_48h_vs_NT_48h	PValue_Dex_28h_vs_NT_48h	FDR_Dex_48h_vs_NT_48h
NR3C1	6.03	13.4	+	Nr3c1	E9PUR6;E9PYV1;P06537;E9Q310	Glucocorticoid receptor	2188370	3019240	2229370	2298880	1166860	2330260	1408440	2160100	1374330	1749370	1476370	1775580	817092	581933	749775	-0.354561	0.130827	0.461561	-0.226351	0.334428	0.601718	-0.580912	0.0135042	0.0396702	-0.595031	0.0114124	0.121329	-1.8053	7.93195e-14	1.81113e-12	-1.21027	3.56382e-07	7.89804e-06	-0.24047	0.305186	0.999957	-1.22439	2.62406e-07	2.05426e-05
STAT1	7.95192	5.91994	+	Stat1	A0A087WSP5;P42225;Q8C3V4;Q99K94	Signal transducer and activator of transcription;Signal transducer and activator of transcription 1	10882100	12594900	11328300	14843900	13827700	17989000	13047300	16106000	12863700	24716100	22301500	23449600	18120400	15551600	15457000	0.428625	0.000453174	0.00732368	0.581638	2.01724e-06	3.10996e-05	1.01026	2.42775e-16	6.2809e-15	0.265624	0.0295716	0.241215	0.482475	7.95719e-05	0.000443718	0.216851	0.0756196	0.21819	-0.163001	0.181626	0.999957	-0.527788	1.60103e-05	0.000748139
NOTCH1	1.42094	3.22239	+	Notch1	Q01705	Neurogenic locus notch homolog protein 1	1146360	1112430	1101030	1081530	977270	1139190	1006390	1280020	1056860	1876910	1522470	1756560	884589	1036990	931350	-0.0665215	0.68544	0.969087	0.675072	4.27211e-05	0.000449429	0.60855	0.000222414	0.00108824	-0.0138377	0.93285	1	-0.248235	0.130877	0.264275	-0.234397	0.153714	0.364942	0.0526838	0.748364	0.999957	-0.856785	2.22231e-07	1.76265e-05
ETS1	5.20222	2.90474	+	Ets1	P27577;E9PWI8;V9GXE2;V9GX28	Protein C-ets-1	695424	721724	667186	433881	464460	467068	364334	424481	406188	683453	508280	565530	321498	356232	390852	-0.605058	0.00240115	0.0276741	0.349991	0.0783901	0.221432	-0.255067	0.199326	0.365542	-0.80898	5.18437e-05	0.00140772	-0.974675	1.16095e-06	9.09327e-06	-0.165695	0.404252	0.684695	-0.203922	0.304731	0.999957	-0.719608	0.000312369	0.00896649
AHR	1.48299	1.56676	+	Ahr	Q3U5D9;P30561	Aryl hydrocarbon receptor	337861	362272	358404	280834	140049	287676	166975	352729	179999	448076	426367	393280	169138	108086	183021	-0.574716	0.114496	0.426037	0.828891	0.023303	0.0868712	0.254175	0.484014	0.681849	-0.603747	0.0974239	0.518964	-1.21474	0.00096855	0.00408281	-0.610991	0.0935038	0.257554	-0.029031	0.936253	0.999957	-1.46891	7.34367e-05	0.00261028
CAPG	0.0772261	0.694484	+	Capg	Q99LB4;P24452;D3YTL5	Macrophage-capping protein	1210390	1613800	1300960	1178230	1423440	1325470	1174120	1472610	1407160	4477840	3340080	3858040	2250080	2260270	2349570	-0.0645095	0.685012	0.969087	1.55732	1.0711e-21	1.84474e-19	1.49281	3.93633e-20	1.39578e-18	-0.0305244	0.847788	1	0.722102	6.25938e-06	4.29744e-05	0.752626	2.52226e-06	4.47182e-05	0.0339851	0.830779	0.999957	-0.770709	1.44905e-06	8.91312e-05
GATA4	2.58173	9.99474	+	Gata4	Q08369;E9PXW9;Q3UYJ1	Transcription factor GATA-4	574330	734404	777475	570741	376399	416779	380992	353538	405257	191904	264959	157325	153083	131279	114219	-0.608116	0.0177944	0.122342	-1.15505	8.21049e-06	0.000106208	-1.76316	2.10565e-11	3.20527e-10	-0.877125	0.000661817	0.0128278	-2.40329	4.30095e-19	1.59056e-17	-1.52616	5.26765e-09	1.7164e-07	-0.269009	0.293064	0.999957	-0.640127	0.0126482	0.162913
RXRA	5.75	9.48393	+	Rxra	Q6LC96;P28700	RXR alpha 2;Retinoic acid receptor RXR-alpha	328580	404529	360056	205729	159170	178667	189018	200753	205354	118083	99430.4	104456	132038	103458	123994	-1.00289	0.0144783	0.10566	-0.767816	0.0601751	0.182188	-1.77071	2.29548e-05	0.000138233	-0.882831	0.030996	0.248794	-1.61827	0.000101394	0.000550635	-0.735436	0.0716863	0.210588	0.120062	0.767567	0.999957	0.152442	0.707491	0.999328
CEBPB	4.85838	9.24383	+	Cebpb	P28033	CCAAT/enhancer-binding protein beta	209104	285088	61303.2	766070	1339130	776305	1718040	987966	1839500	772180	643325	582311	649243	810122	825801	2.38032	1.33654e-09	8.05665e-08	-0.540708	0.148656	0.352656	1.83961	1.79265e-06	1.31302e-05	3.02595	6.02951e-14	7.41753e-12	2.02985	1.63872e-07	1.50812e-06	-0.996096	0.00822458	0.0390684	0.645625	0.0849898	0.999957	0.190236	0.61045	0.999328
FLI1	4.32	8.48	+	Fli1	P26323;V9GX50	Friend leukemia integration 1 transcription factor	453955	557978	412374	197970	168621	225045	240659	248614	203956	260428	148808	294784	102116	124852	124037	-1.26206	0.000237129	0.00437129	0.230635	0.495398	0.750859	-1.03143	0.00253557	0.00916333	-1.04499	0.00222861	0.0354461	-2.03081	7.31976e-09	8.65167e-08	-0.985814	0.00387669	0.0214983	0.217072	0.521072	0.999957	-0.999378	0.00342241	0.063283
MED1	4.2	7.98	+	Med1	Q925J9;B1AQH6	Mediator of RNA polymerase II transcription subunit 1	294398	349198	322786	295798	245538	297786	291095	270549	296258	347053	417376	307461	329683	254209	324221	-0.198338	0.434389	0.860652	0.345335	0.173835	0.395874	0.146997	0.56228	0.748878	-0.177459	0.484259	1	-0.103137	0.684298	0.831213	0.0743221	0.769508	0.916575	0.0208788	0.934397	0.999957	-0.250134	0.324318	0.906436
RELA	9.74	7.93	+	Rela	Q04207	Transcription factor p65	1713540	1775130	1712750	1600000	1472790	1712930	1409450	1648990	1914880	1920300	1744300	1548490	1620620	1525250	1331530	-0.115125	0.476	0.89117	0.112451	0.486306	0.743576	-0.00267458	0.986789	0.994642	-0.0708422	0.660933	1	-0.231483	0.151986	0.295444	-0.160641	0.320022	0.596274	0.0442832	0.783938	0.999957	-0.228808	0.15677	0.689252
SMARCA4	4.33	7.86	+	Smarca4	A0A0R4J170;Q3TKT4;G3UX35	Transcription activator BRG1	1929290	2143590	2186460	1773430	1931510	1983110	1786380	1794940	1801980	1859210	1810090	1882010	2141350	1688110	1579490	-0.132233	0.355567	0.79222	-0.0480272	0.737178	0.898809	-0.18026	0.207958	0.37692	-0.223373	0.118738	0.578855	-0.227251	0.112478	0.23394	-0.00387835	0.97838	0.993525	-0.0911402	0.524249	0.999957	-0.0469914	0.742643	0.999328
STAT5B	5.48852	7.61	+	Stat5b	P42232	Signal transducer and activator of transcription 5B	8480900	8571350	8567570	8008590	8115090	7622060	7423550	7252410	7068760	4627450	4729260	5154010	5540030	5117700	5548760	-0.104665	0.362357	0.798934	-0.72357	3.72199e-10	1.35157e-08	-0.828236	8.05604e-13	1.45831e-11	-0.243012	0.0345259	0.267685	-0.674003	5.21904e-09	6.38141e-08	-0.430991	0.000180888	0.0016853	-0.138347	0.228625	0.999957	0.154233	0.179569	0.739669
POLR2B	6.43823	7.01	+	Polr2b	Q8CFI7	DNA-directed RNA polymerase II subunit RPB2	2405640	2510030	2368310	2372470	2473370	2369390	2264190	2355350	2350480	2399980	2298160	2430670	2737830	2389580	2586020	-0.00858661	0.942248	0.998584	-0.0302684	0.798433	0.930939	-0.038855	0.743048	0.871447	-0.069898	0.555385	1	0.0685576	0.562992	0.74342	0.138456	0.242828	0.498728	-0.0613114	0.604966	0.999957	0.107413	0.364855	0.938288
NCOR1	2.59962	6.77	+	Ncor1	Q5RIM6;Q60974;E9Q2B2;Q8CHB6;F7C134;E9Q9Y2	Nuclear receptor corepressor 1;MKIAA1047 protein	686559	718798	609495	560508	577520	608306	527251	533522	524657	520133	474867	533490	540852	500503	547021	-0.201326	0.269675	0.69322	-0.206014	0.258693	0.513299	-0.407341	0.0257118	0.0688235	-0.352363	0.0535712	0.3564	-0.356492	0.0508368	0.122431	-0.00412975	0.981933	0.993985	-0.151036	0.407542	0.999957	0.0508482	0.780333	0.999328
JUNB	5.63677	6.67	+	Junb	P09450	Transcription factor jun-B	470522	298703	566340	681302	686763	736196	768084	906824	799040	699358	730636	653923	674250	632578	516552	0.66027	0.00265016	0.0298044	-0.0248841	0.909426	0.971631	0.635386	0.00381234	0.0131393	0.882183	6.26818e-05	0.0016616	0.432443	0.0484524	0.117961	-0.449739	0.0401684	0.135878	0.221913	0.310556	0.999957	-0.202942	0.353698	0.931452
ERG	5.34047	6.52	+	Erg	P81270;H3BKX4	Transcriptional regulator ERG	1879040	2015750	1842070	982550	968953	1065000	1296430	1245210	1144230	835417	717507	851958	986500	988207	1063910	-0.922152	2.55385e-09	1.48025e-07	-0.341357	0.026326	0.0953112	-1.26351	5.23818e-16	1.30478e-14	-0.644609	2.88384e-05	0.000816141	-0.929012	1.95429e-09	2.54438e-08	-0.284403	0.0641105	0.193519	0.277543	0.0707899	0.999957	0.334497	0.0294934	0.279538
CREBBP	5.63135	6.07845	+	Crebbp	F8VPR5;P45481;A0A0U1RQB6	Histone acetyltransferase;Histone lysine acetyltransferase CREBBP	1414180	1168180	1603620	1381100	1512650	1416360	1446260	1500110	1580400	1057900	1067780	853043	1278580	1263190	1085590	0.0470539	0.78151	0.989198	-0.542757	0.00142313	0.0085872	-0.495703	0.00355942	0.0123881	0.106306	0.530956	1	-0.2217	0.191497	0.354746	-0.328006	0.0534397	0.16848	0.0592519	0.726905	0.999957	0.274004	0.106551	0.574497
GTF2B	4.90413	5.70782	+	Gtf2b	P62915	Transcription initiation factor IIB	752610	873999	783907	504119	546999	619772	585232	565156	611349	615968	562298	507396	690670	562255	607281	-0.522758	0.00529735	0.0506941	0.00109316	0.995339	0.998092	-0.521665	0.00539297	0.0180404	-0.458188	0.0144655	0.143418	-0.388532	0.0379931	0.0961471	0.0696563	0.709497	0.888235	0.0645701	0.729845	0.999957	0.133133	0.47651	0.99598
FOSL2	4.8159	5.6796	+	Fosl2	P47930	Fos-related antigen 2	173270	0	16375.3	626078	1134660	702737	1135860	842998	1296850	1762310	1474770	1492260	1414260	1562370	1551650	3.6917	0.00735817	0.0651322	0.927263	0.459563	0.72048	4.61896	0.00130125	0.00514356	4.09057	0.00353168	0.0504478	4.55202	0.00147874	0.00597043	0.461447	0.711182	0.888498	0.398873	0.7488	0.999957	-0.0669424	0.957077	0.999328
CLOCK	2.20007	5.52777	+	Clock;Npas2	A0A0J9YU61;O08785;G3X9B7;P97460	Circadian locomoter output cycles protein kaput;Neuronal PAS domain-containing protein 2	14957.1	29216.6	23123.2	46145.7	35704.2	38053.9	37103.1	35022.4	27424.5	36613.2	13905.7	30378	18244.7	37742.7	33234.5	0.840156	0.405745	0.840781	-0.587733	0.559489	0.799422	0.252422	0.801572	0.90248	0.56094	0.577422	1	0.403746	0.687979	0.833877	-0.157194	0.875591	0.960521	-0.279216	0.781042	0.999957	0.151323	0.880202	0.999328
HDAC1	2.76694	5.48466	+	Hdac1	O09106	Histone deacetylase 1	4111430	3827990	4537130	4322980	4965020	4187900	4015680	4027930	4239960	3794730	3440120	3693540	4091250	3841890	3567600	0.116291	0.317465	0.750463	-0.315551	0.00672299	0.0312461	-0.19926	0.0868115	0.190707	-0.0288627	0.804022	1	-0.132226	0.255696	0.4408	-0.103364	0.37423	0.656116	-0.145154	0.212141	0.999957	0.0670334	0.564416	0.999328
RBBP5	0.520948	5.08764	+	Rbbp5	A0A0R4J2B6;Q8BX09;A0A087WST2	Retinoblastoma-binding protein 5	1526850	1780070	1588920	1439950	1562080	1613700	1485400	1470330	1455130	1532780	1439320	1487280	1777180	1409450	1565420	-0.0791799	0.592116	0.94052	-0.0626242	0.671743	0.863526	-0.141804	0.337363	0.537427	-0.156396	0.290025	0.89234	-0.0577186	0.696119	0.839073	0.0986775	0.504338	0.765202	-0.0772162	0.601332	0.999957	0.0840855	0.569382	0.999328
TRIM33	4.12191	4.89034	+	Trim33	E9QME5;E9QP19;Q99PP7	E3 ubiquitin-protein ligase TRIM33	149500	153915	185604	157217	133464	187443	155397	143389	136571	202034	179620	199769	175910	218902	126095	-0.0268928	0.956212	0.998584	0.268583	0.583661	0.817072	0.24169	0.621846	0.791655	-0.173628	0.723015	1	0.0764033	0.876033	0.944505	0.250031	0.609886	0.833747	-0.146735	0.764513	0.999957	-0.165287	0.735803	0.999328
RBFOX2	1.73	4.78219	+	Rbfox2;Rbfox1	Q8BP71;A0A2I3BR20;A0A2I3BRA9;A0A2R8W6K5;A0A2I3BRU6;A0A2K6EDK7;A0A2R8VI79;A0A2R8VK79;Q9JJ43	RNA binding protein fox-1 homolog 2;RNA-binding protein fox-1 homolog 2;RNA-binding protein fox-1 homolog 1;RNA binding protein fox-1 homolog 1	253844	273550	280962	227920	168175	235656	229183	216722	283353	189290	269323	177003	284860	242169	199929	-0.350632	0.315599	0.748399	0.00285573	0.993475	0.997779	-0.347777	0.319547	0.516277	-0.154338	0.658371	1	-0.170006	0.62624	0.789579	-0.0156678	0.964193	0.990955	0.196295	0.573924	0.999957	0.177771	0.610574	0.999328
STAT3	7.85915	4.74595	+	Stat3	P42227;B7ZC18	Signal transducer and activator of transcription 3;Signal transducer and activator of transcription	4909210	4712720	5204510	2641850	3175860	3326700	2908540	2962450	3056330	2854600	2721820	2309880	3336950	2911210	2680920	-0.691587	4.71946e-07	1.80056e-05	-0.22456	0.100471	0.267547	-0.916147	2.93801e-11	4.34077e-10	-0.738267	7.70615e-08	3.3907e-06	-0.747451	5.32788e-08	5.3085e-07	-0.00918443	0.946412	0.985039	-0.0466799	0.732644	0.999957	0.168696	0.217121	0.795963
NCOR2	4.81346	4.7446	+	Ncor2	E9Q9V3;F8VQL9;E9PY55;E9Q701;Q9WU42;D3Z2J5;F6Z4B2	Nuclear receptor corepressor 2	81645.1	0	99051.6	80255.2	106907	91135.2	84648.2	168319	97182.2	104502	0	63071.3	58679.8	132989	57411.1	0.625222	0.752503	0.979668	-0.761248	0.701486	0.879138	-0.136026	0.945125	0.975718	0.944231	0.635375	1	0.449192	0.820476	0.914877	-0.495039	0.802586	0.931099	0.319009	0.871851	0.999957	0.585218	0.767773	0.999328
CTCF	4.371	4.67322	+	Ctcf	Q61164	Transcriptional repressor CTCF	1469760	1474790	1620090	1393460	1388930	1447380	1441600	1351540	1516230	1254770	1137830	953433	1018130	1162700	1012760	-0.104693	0.515685	0.910403	-0.34853	0.0306524	0.108181	-0.453223	0.00497709	0.0167515	-0.0891584	0.579866	1	-0.527842	0.00108103	0.00451902	-0.438684	0.00655259	0.0326979	0.0155342	0.923158	0.999957	-0.0746196	0.643137	0.999328
SIN3A	2.34954	4.5278	+	Sin3a	Q60520	Paired amphipathic helix protein Sin3a	2361400	2630470	2464060	2306200	2488740	2508270	2390140	2365030	2499310	2272390	1992750	2065370	2497100	2209250	2216760	-0.0242391	0.844587	0.993623	-0.219206	0.0764004	0.217134	-0.243445	0.0491044	0.118306	-0.0454957	0.712921	1	-0.121343	0.326488	0.525801	-0.0758475	0.539628	0.790868	-0.0212566	0.863509	0.999957	0.122102	0.323474	0.906436
SMAD4	3.12136	4.49836	+	Smad4	P97471	Mothers against decapentaplegic homolog 4	524425	524370	560515	453268	525088	508776	553531	542100	546553	571585	509541	518565	588383	556918	540239	-0.108399	0.557426	0.931463	0.0923386	0.61724	0.839121	-0.01606	0.930731	0.967986	0.0228815	0.901435	1	0.0527165	0.775389	0.887374	0.0298351	0.87171	0.958881	0.13128	0.477413	0.999957	0.0687765	0.709704	0.999328
STAT6	7.22896	4.43436	+	Stat6	P52633	Signal transducer and transcription activator 6	2736940	3028230	2912560	2275200	2418700	2422280	2308380	2340830	2308340	2003170	2203330	2123970	2922390	2101400	2400050	-0.280636	0.0371253	0.202596	-0.180479	0.179889	0.40507	-0.461116	0.000625499	0.00270675	-0.324751	0.0158916	0.154259	-0.241102	0.0732744	0.166741	0.0836487	0.534119	0.786244	-0.0441144	0.742986	0.999957	0.220014	0.102131	0.56378
CHD8	2.1031	4.29461	+	Chd8	Q09XV5;F7AL76	Chromodomain-helicase-DNA-binding protein 8	222957	189957	227421	212560	163279	161641	190979	192094	151639	201128	234709	280899	194095	230505	197958	-0.249027	0.528472	0.915937	0.402049	0.30931	0.573985	0.153022	0.698402	0.843992	-0.267119	0.498994	1	-0.0534141	0.892392	0.953446	0.213705	0.588494	0.823454	-0.0180923	0.963456	0.999957	-0.206436	0.601229	0.999328
RNF2	4.55489	4.1489	+	Rnf2	Q9CQJ4;A0A087WRE9	E3 ubiquitin-protein ligase RING2	143248	129063	132056	155011	155245	100360	129302	155597	232493	111655	162651	153567	189435	116248	106436	0.025855	0.965968	0.998894	0.0493854	0.935045	0.980423	0.0752404	0.901184	0.955611	0.349089	0.56499	1	0.00578005	0.992394	0.996904	-0.343309	0.571435	0.814713	0.323234	0.594091	0.999957	-0.0694603	0.90874	0.999328
JUN	9.569	4.1308	+	Jun	P05627	Transcription factor AP-1	131467	19827.5	184334	114453	485003	266982	678956	220072	394444	205829	261334	232651	369875	492351	407464	1.37415	0.0171576	0.119017	-0.321288	0.570871	0.806849	1.05287	0.0658618	0.150784	1.93793	0.000945692	0.017119	1.9063	0.00113143	0.00470687	-0.031624	0.955468	0.987943	0.563772	0.320986	0.999957	0.853436	0.134555	0.641555
SMAD3	1.86402	4.07776	+	Smad2;Smad3	A2CG44;E9PXA8;E9Q3M0;E9Q5P9;F7BUP2;Q62432;Q8BUN5	Mothers against decapentaplegic homolog;Mothers against decapentaplegic homolog 2;Mothers against decapentaplegic homolog 3	474307	513261	534697	419938	315424	451947	413415	384298	477311	593840	661260	487978	499183	494232	435259	-0.35336	0.0932275	0.375334	0.545817	0.00964129	0.0416614	0.192457	0.360162	0.561106	-0.261473	0.213939	0.7897	-0.105604	0.615503	0.780752	0.155868	0.458584	0.732576	0.0918876	0.662106	0.999957	-0.298061	0.156648	0.689252
ATF3	1.13935	4.06433	+	Atf3	Q60765	Cyclic AMP-dependent transcription factor ATF-3	101454	32906.7	66863.1	229341	118449	154289	103932	129681	110947	116096	229291	170317	10345.3	47110.4	60611	1.31801	0.140864	0.481637	0.0335507	0.969607	0.991733	1.35156	0.131339	0.263903	0.765228	0.38749	0.988484	-0.770429	0.384313	0.587682	-1.53566	0.0879671	0.246406	-0.552778	0.531356	0.999957	-2.12199	0.020608	0.220648
BRD4	3.73077	3.9827	+	Brd4	Q3UH70;Q9ESU6;B0V2V8;B0V2V6	Bromodomain-containing protein 4	2411430	2767370	2432670	2363180	2510930	2508100	2445280	2345060	2329670	1920450	1703600	1997450	2359110	2043650	2166120	-0.0385439	0.757745	0.980665	-0.407435	0.00113344	0.00718441	-0.445979	0.000368183	0.00168392	-0.102317	0.412953	1	-0.226597	0.0699208	0.16081	-0.12428	0.320026	0.596274	-0.0637728	0.609825	0.999957	0.219382	0.0793	0.497765
SMC1A	3.52869	3.94636	+	Smc1a	Q9CU62	Structural maintenance of chromosomes protein 1A	19196100	19494700	20019900	19675300	21166800	19786000	19537800	19116300	19786100	16036200	14687900	15805300	18696300	17646900	17220800	0.0515676	0.653559	0.96514	-0.395063	0.000596476	0.0041361	-0.343496	0.00282463	0.0100513	-0.0129399	0.910327	1	-0.146398	0.202681	0.371131	-0.133458	0.245484	0.50213	-0.0645075	0.574499	0.999957	0.197098	0.0863754	0.521581
SMC3	4.14434	3.81603	+	Smc3	Q9CW03	Structural maintenance of chromosomes protein 3	13069200	13236600	13374000	12860600	13639200	13510200	12989400	12648700	14052600	11190800	10729500	10153100	12839100	11982600	11484600	0.0171617	0.881261	0.998453	-0.330698	0.00403784	0.0205575	-0.313536	0.00640523	0.0209386	-0.00587107	0.959246	1	-0.142617	0.214584	0.388442	-0.136746	0.234051	0.486503	-0.0230327	0.841112	0.999957	0.170919	0.136959	0.645505
MEN1	1.54904	3.74881	+	Men1	F8WHD9;A0A0R4J1I3;O88559;D3YZC2	Menin	114322	144004	102284	95709.5	115698	100255	98347.3	77009.1	103670	92714.6	72565.9	86518.4	99492	85357.8	105254	-0.204621	0.797988	0.992055	-0.322558	0.686779	0.87211	-0.527178	0.510592	0.707714	-0.375784	0.638641	1	-0.326338	0.683313	0.830948	0.0494463	0.950667	0.986255	-0.171163	0.830449	0.999957	0.200841	0.80164	0.999328
HRAS	1.78412	3.7279	+	Hras	Q61411	GTPase HRas	2198590	2277910	2218020	2136280	1885190	2143750	2010100	1943980	2164620	1786410	1613130	1468450	1508370	1830170	1605390	-0.113949	0.439034	0.863942	-0.351878	0.0169888	0.0674626	-0.465826	0.00159401	0.0061358	-0.135987	0.355781	0.957692	-0.449092	0.00233416	0.00884925	-0.313105	0.0336297	0.117869	-0.022038	0.88102	0.999957	0.0167345	0.909511	0.999328
ATF2	1.97309	3.70622	+	Atf2	P16951;G3UXC3;A2AQE9;A2AQF0	Cyclic AMP-dependent transcription factor ATF-2	31705.3	0	27577.6	30461.5	0	29604.1	32392.3	0	25433.4	24473.7	85820.8	30312.7	25636.5	56847.4	31203.8	0.0161336	0.994707	1	1.23354	0.615889	0.838811	1.24968	0.611394	0.785147	-0.0470202	0.984559	1	0.925136	0.705226	0.844982	0.972156	0.691211	0.878292	-0.0631537	0.97926	0.999957	-0.324539	0.893778	0.999328
GTF2E2	3.29217	3.59018	+	Gtf2e2	Q9D902;A0A087WSE8	General transcription factor IIE subunit 2	166076	173346	194143	154796	125900	150117	190804	152828	159045	244077	245148	205928	141077	189013	184375	-0.303563	0.505401	0.908202	0.680544	0.136832	0.332031	0.376981	0.40841	0.611804	-0.0920387	0.839841	1	-0.0617451	0.892151	0.953446	0.0302936	0.946965	0.985039	0.211524	0.642433	0.999957	-0.438726	0.336241	0.916303
CDK9	4.81802	3.47219	+	Cdk9	Q99J95	Cyclin-dependent kinase 9	229841	250539	428775	281979	299941	365505	294575	282894	273539	394292	351519	251413	370586	363448	237562	0.0666441	0.824543	0.993608	0.0645569	0.829952	0.94513	0.131201	0.662534	0.821284	-0.100173	0.738961	1	0.0800371	0.790042	0.895857	0.18021	0.548942	0.798435	-0.166817	0.579011	0.999957	-0.0511639	0.864845	0.999328
SETDB1	2.31218	3.47127	+	Setdb1	G5E8N3;D3YYC3;O88974	Histone-lysine N-methyltransferase SETDB1	133948	84018.3	146836	117705	124706	139000	128836	113523	117543	100079	122656	84338.2	103288	133253	93156.7	0.0685528	0.92978	0.998584	-0.320462	0.680661	0.869265	-0.251909	0.746208	0.873256	-0.0269642	0.972351	1	-0.16018	0.836894	0.923787	-0.133216	0.864047	0.955683	-0.0955171	0.902282	0.999957	0.0917289	0.906139	0.999328
RAD21	3.88083	3.44545	+	Rad21	Q61550	Double-strand-break repair protein rad21 homolog	2567950	2722410	2481180	2628530	2867420	2614650	2577690	2435110	2789420	2192730	1976300	2148560	2533480	2356750	2395880	0.0667773	0.587055	0.939224	-0.373798	0.00239697	0.0133786	-0.307021	0.0126027	0.03746	-0.000552004	0.996419	1	-0.106902	0.384633	0.588021	-0.10635	0.387091	0.668209	-0.0673293	0.583968	0.999957	0.200118	0.103735	0.56847
POU2F1	2.45547	3.43181	+	Pou2f1;Pou2f3;Pou2f2	A0A0A0MQM6;I1E4X2;A0A0A0MQE0;E9Q6Z8;F8VQL7;A0A0R4J1Z4;P25425;Q3U5D1;H3BJT4;H3BKB7;P31362;Q00196	POU domain protein;POU domain, class 2, transcription factor 1;POU domain, class 2, transcription factor 3;POU domain, class 2, transcription factor 2	187436	96639.5	166126	129644	274190	125665	142387	138706	138931	163401	129425	134632	117224	93699.6	172372	0.238098	0.696707	0.969919	-0.323024	0.59712	0.826697	-0.0849256	0.88938	0.950773	-0.108676	0.858739	1	-0.243518	0.690166	0.83507	-0.134842	0.825234	0.942037	-0.346775	0.570497	0.999957	-0.158592	0.795099	0.999328
SMAD1	0.546243	3.305	+	Smad1	P70340;Q8C3Y6	Mothers against decapentaplegic homolog 1;Mothers against decapentaplegic homolog	738564	969434	775446	674578	693614	694912	699266	694553	813340	822751	723648	719298	885939	688115	792429	-0.261556	0.149882	0.501558	0.122784	0.498835	0.752939	-0.138772	0.444655	0.646809	-0.175517	0.333724	0.929272	-0.0838286	0.644235	0.802532	0.0916883	0.613507	0.834248	0.086039	0.63553	0.999957	0.054943	0.762138	0.999328
CREB1	1.93149	3.26161	+	Creb1	Q62347;Q01147;A0A087WRI6	Cyclic AMP-responsive element-binding protein 1	1107170	1097130	1017440	993764	922109	922770	1138220	1167220	1133310	1087020	915573	1023210	792211	969275	1006180	-0.178167	0.289777	0.713551	0.0787244	0.639875	0.850533	-0.0994423	0.554531	0.742825	0.0873685	0.603592	1	-0.229509	0.172761	0.327074	-0.316877	0.0599037	0.184329	0.265535	0.114768	0.999957	-0.130067	0.439566	0.979418
TBP	2.14289	3.25062	+	Tbp	P29037;Q91YM5	TATA-box-binding protein	115681	85163	74637.5	101074	129834	142473	108539	122094	115989	125164	109122	98968.5	135070	132078	148628	0.442592	0.567016	0.934045	-0.176251	0.81939	0.940822	0.266341	0.730165	0.864382	0.322968	0.675873	1	0.579669	0.454019	0.652989	0.256701	0.739556	0.901633	-0.119624	0.876825	0.999957	0.313328	0.685001	0.999328
RCOR1	3.29834	3.13735	+	Rcor1	Q8CFE3;A0A140T8R7	REST corepressor 1	1190180	1330210	1325830	1186990	1451450	1136460	1170840	1544960	1130320	1201330	573157	1233430	1203740	991587	1097780	-0.0212477	0.923883	0.998453	-0.34889	0.117121	0.29664	-0.370138	0.0964823	0.206386	-0.0061042	0.978103	1	-0.238185	0.284414	0.476715	-0.232081	0.296924	0.568028	0.0151435	0.94571	0.999957	0.131952	0.553011	0.999328
SP1	3.07553	3.10475	+	Sp1	G3X8Q0;O89090	Transcription factor Sp1	1911480	1623450	2166530	1928600	2100620	1891190	1914970	1856400	1790540	1780170	1585230	1485830	1405090	1688710	1568710	0.0592453	0.702999	0.971083	-0.299033	0.0545061	0.168148	-0.239788	0.122993	0.250812	-0.042393	0.784987	1	-0.301843	0.052279	0.125353	-0.25945	0.0951888	0.261411	-0.101638	0.513077	0.999957	-0.0620556	0.689629	0.999328
RAP1A	0.725306	3.04303	+	Rap1a	P62835;A0A0G2JE52	Ras-related protein Rap-1A	3493450	4552130	3801850	3393570	4242960	4424930	3390910	4044680	4208110	3409780	3184110	3413690	6179560	3530430	3813240	0.0325324	0.853017	0.995352	-0.283116	0.107168	0.280162	-0.250583	0.153817	0.297947	-0.0303941	0.862579	1	0.171375	0.329217	0.529064	0.201769	0.250718	0.50801	-0.0629265	0.72008	0.999957	0.421958	0.0164492	0.192162
HDAC2	1.76901	3.03626	+	Hdac2	Q8BQ10;A0A0R4J008;P70288	Histone deacetylase;Histone deacetylase 2	755100	973846	971262	943053	1017380	973111	825825	847725	916309	1205890	1014010	1108150	1251090	1051890	973259	0.125951	0.467575	0.885776	0.168461	0.331305	0.598259	0.294412	0.0897261	0.195613	-0.0652965	0.70644	1	0.26388	0.128228	0.259984	0.329176	0.0578549	0.179398	-0.191248	0.270112	0.999957	-0.0305325	0.860197	0.999328
NELFA	1.72868	2.9896	+	Nelfa	Q8BG30	Negative elongation factor A	553558	546252	544927	402472	344235	407226	533671	499012	471291	427187	444120	448729	451715	511308	487023	-0.50665	0.00787367	0.0684885	0.182084	0.338482	0.606171	-0.324565	0.0882047	0.193134	-0.135666	0.475679	1	-0.193817	0.308294	0.504681	-0.0581511	0.759776	0.910342	0.370984	0.0513972	0.999957	0.130749	0.491816	0.999328
MAX	2.76175	2.98676	+	Max	P28574	Protein max	417826	451826	252495	400194	390005	370066	449444	415713	389744	534285	504179	653262	361663	376780	493711	0.0522411	0.828342	0.993608	0.528928	0.0285701	0.101845	0.581169	0.0162065	0.0464982	0.154081	0.522566	1	0.124514	0.605335	0.772757	-0.0295665	0.902331	0.969273	0.10184	0.672541	0.999957	-0.456655	0.058552	0.422465
SMARCA5	1.42057	2.96313	+	Smarca5	Q91ZW3	SWI/SNF-related matrix-associated actin-dependent regulator of chromatin subfamily A member 5	6621270	6494050	6841920	5861380	6748080	5763600	5954590	5789110	5360400	6312700	6037240	6805910	6714390	6010780	6534950	-0.114169	0.320433	0.753342	0.046413	0.686243	0.87198	-0.0677558	0.55539	0.743149	-0.22907	0.046291	0.32713	-0.0650552	0.571257	0.75026	0.164015	0.153532	0.364798	-0.114902	0.317338	0.999957	0.00270056	0.981248	0.999328
SRSF2	3.73077	2.9269	+	Srsf2	Q62093	Serine/arginine-rich splicing factor 2	2382850	1104210	2404440	2910740	3387030	3127230	2728560	2446940	2723990	3104710	3578240	3240560	3545380	3949440	3068620	0.681222	0.00103001	0.0140309	0.063356	0.759111	0.911218	0.744578	0.000338001	0.00156488	0.414807	0.0450333	0.321549	0.826275	7.10921e-05	0.000401634	0.411468	0.0467822	0.151873	-0.266415	0.197534	0.999957	0.0816971	0.69254	0.999328
NELFE	2.63294	2.92556	+	Nelfe	P19426;G3UY39	Negative elongation factor E	696986	742937	672010	641444	599740	732020	738437	816513	809937	787718	755460	706795	933276	833408	848022	-0.0928232	0.589872	0.939714	0.177813	0.301921	0.567325	0.0849901	0.621629	0.791547	0.156908	0.362286	0.967172	0.293687	0.0883576	0.193891	0.136779	0.42708	0.704107	0.249731	0.147223	0.999957	0.208697	0.22571	0.808806
CHD4	1.86158	2.91505	+	Chd4	E9QAS4;E9QAS5;Q6PDQ2	DNA helicase;Chromodomain-helicase-DNA-binding protein 4	6224180	5684190	6635460	5995400	6546210	6000300	6164960	6124470	5496040	5819640	5917860	6119050	5787600	5382980	5603090	0.00481245	0.96659	0.998894	-0.0669363	0.560182	0.79959	-0.0621238	0.588721	0.769045	-0.0668919	0.560442	1	-0.158565	0.167658	0.319521	-0.0916732	0.424966	0.703184	-0.0717044	0.532584	0.999957	-0.0964414	0.401287	0.965
KANSL3	0.787079	2.87238	+	Kansl3	A2RSY1	KAT8 regulatory NSL complex subunit 3	36950.7	44172.5	28345.8	37009.3	38864.4	39046.7	35272.1	40876.4	74684	33375.2	34397.4	23968.5	52635.1	34206.2	27518.4	0.0752913	0.937868	0.998584	-0.333201	0.730353	0.895893	-0.257909	0.789556	0.898347	0.456678	0.636967	1	0.041602	0.965649	0.985262	-0.415076	0.66785	0.863164	0.381387	0.693305	0.999957	0.299511	0.756659	0.999328
ATRX	3.98638	2.85371	+	Atrx	Q61687	Transcriptional regulator ATRX	3415540	3125880	3695430	3300250	3157920	3078460	2988810	2849520	3027330	2199820	2497710	2143950	2121040	2271400	2036180	-0.0975502	0.433688	0.86024	-0.489019	9.01441e-05	0.000833418	-0.586569	2.70624e-06	1.91021e-05	-0.21395	0.0860801	0.485398	-0.684579	4.52022e-08	4.56414e-07	-0.47063	0.000163835	0.00155039	-0.116399	0.350235	0.999957	-0.0980102	0.431526	0.974406
KDM2A	0.420793	2.83076	+	Kdm2a	F6YRW4;P59997	Lysine-specific demethylase 2A	259938	582657	285773	322200	199753	313101	308328	309798	325504	321023	205679	300948	363010	255151	337615	-0.427369	0.18569	0.569348	-0.0289996	0.928319	0.977352	-0.456369	0.15769	0.30408	-0.261607	0.417344	1	-0.25181	0.434977	0.633956	0.00979749	0.975756	0.99229	0.165762	0.607179	0.999957	0.204559	0.525857	0.999328
SPNS1	1.01657	2.82921	+	Spns1	D3YTR6;Q8R0G7;A0A0U1RPY3;D3YWA9;D3YWU4	Protein spinster homolog 1	180812	118182	251873	377317	314383	290380	252806	168205	230074	232202	283983	269845	328997	467755	318603	0.838139	0.0146302	0.106382	-0.331594	0.331289	0.598259	0.506545	0.138355	0.274706	0.234657	0.49153	1	1.00534	0.00350273	0.0126132	0.770682	0.024622	0.0930792	-0.603482	0.0777855	0.999957	0.498794	0.144457	0.660718
UBTF	0.337209	2.796	+	Ubtf	A2AWT5;A2AWT6;A2AWT7;P25976	Nucleolar transcription factor 1	3444220	3498510	3408560	2709520	2922320	3022640	2731000	2798820	2705210	3369630	3058850	3328970	3484600	3264090	3187850	-0.253024	0.0277478	0.166597	0.159512	0.165141	0.382138	-0.0935121	0.415743	0.618179	-0.336406	0.00344821	0.0497269	-0.0732486	0.5238	0.711622	0.263157	0.0220877	0.085961	-0.0833823	0.468034	0.999957	0.0202635	0.860007	0.999328
NRF1	2.06225	2.71988	+	Nrf1	Q99K73;G3XA39;D3Z3B4;E9Q7X0;Q3UXF4;Q9WU00	Nrf1 protein;Nuclear respiratory factor 1	203495	196122	202823	210300	223552	183231	177795	195435	225742	168795	152514	156187	214419	195803	200686	0.039335	0.922686	0.998453	-0.382389	0.346113	0.613999	-0.343054	0.397845	0.600904	-0.0147247	0.971022	1	0.00589532	0.988399	0.995334	0.0206201	0.959427	0.988615	-0.0540597	0.893892	0.999957	0.348949	0.389805	0.956346
NFIB	0.985008	2.70581	+	Nfib	A2BG76;I7HIP8;A2BG75;A2BG77;P97863	Nuclear factor 1;Nuclear factor 1 B-type	684008	420972	737693	855675	891374	734784	898799	579115	891418	566016	606428	464915	489068	964182	649670	0.43326	0.103111	0.399932	-0.608766	0.0222487	0.0836992	-0.175506	0.508423	0.706307	0.355359	0.180993	0.735194	0.180909	0.495467	0.687382	-0.174451	0.510974	0.769848	-0.0779004	0.769067	0.999957	0.356415	0.179705	0.739669
NIPBL	1.52551	2.69416	+	Nipbl	Q6KCD5	Nipped-B-like protein	1329130	1526090	1447700	1305800	1332540	1265580	1271200	1234310	1325030	1087110	1029830	1176150	1435510	1228200	1176580	-0.13488	0.367601	0.804211	-0.259209	0.0835202	0.232009	-0.394089	0.00856747	0.0269544	-0.173559	0.246372	0.83445	-0.179251	0.231229	0.409593	-0.00569186	0.969667	0.991391	-0.0386791	0.79609	0.999957	0.214838	0.151381	0.677449
KDM1A	2.74383	2.65833	+	Kdm1a	A3KG93;Q6ZQ88;G8JL40	Lysine-specific histone demethylase;Lysine-specific histone demethylase 1A	1094040	965576	1052640	886033	1130670	1006920	922750	934436	921178	916153	865458	925127	991188	859193	880252	-0.0366185	0.827042	0.993608	-0.17328	0.301302	0.566515	-0.209898	0.210603	0.379358	-0.170636	0.308732	0.908	-0.204049	0.223585	0.399339	-0.033413	0.841974	0.947728	-0.134018	0.42398	0.999957	0.00584923	0.97216	0.999328
RBPJ	2.30413	2.64311	+	Rbpj	Q3U6F1;E9Q7W0;A0A0J9YTV5;P31266	Recombining-binding protein suppressor of hairless;Recombining binding protein suppressor of hairless	86618.2	103764	76373.5	112556	110237	130899	89837.3	68844.8	61176.5	143820	128028	125122	99744.1	114250	135528	0.412476	0.601709	0.945991	0.154245	0.845034	0.947972	0.566721	0.473944	0.673012	-0.285247	0.717906	1	0.38062	0.629982	0.791647	0.665867	0.400708	0.680974	-0.697723	0.378754	0.999957	-0.186101	0.813586	0.999328
SUPT5H	2.33123	2.63866	+	Supt5h	O55201	Transcription elongation factor SPT5	3372210	3263020	3311410	3303860	3467900	3407010	3259040	2878270	3085370	3540250	3829720	3778940	4003230	3805320	3788520	0.0382109	0.739459	0.97818	0.119416	0.298704	0.5636	0.157627	0.170188	0.323116	-0.115585	0.314473	0.912918	0.207466	0.0710826	0.162737	0.323051	0.00497241	0.0262237	-0.153796	0.180807	0.999957	0.049839	0.664453	0.999328
STAT2	8.41983	2.5551	+	Stat2	Q9QXJ2;E9QJX9;Q9WVL2	Signal transducer and activator of transcription;Signal transducer and activator of transcription 2	1007270	805962	1102490	1258690	1363750	1303420	1267000	1220230	1114220	1836730	1867370	1818210	1747590	1751310	1726260	0.43388	0.004998	0.048909	0.480325	0.00189396	0.0109671	0.914205	4.16491e-09	4.5482e-08	0.297792	0.0537819	0.3564	0.827965	9.7781e-08	9.35594e-07	0.530173	0.000610198	0.00472786	-0.136088	0.377794	0.999957	-0.0862406	0.576176	0.999328
SIRT1	3.77945	2.53618	+	Sirt1	Q3UNI1;Q923E4	NAD-dependent protein deacetylase sirtuin-1	267939	283754	304374	322065	335106	335246	298023	334338	278970	470584	392508	417803	383143	371694	393648	0.218742	0.320033	0.753284	0.354888	0.106946	0.279873	0.57363	0.00930969	0.0288974	0.0841384	0.701987	1	0.411437	0.0617437	0.144428	0.327299	0.13701	0.335729	-0.134603	0.540485	0.999957	-0.162193	0.460826	0.99149
YY1	3.74027	2.52698	+	Yy1;Yy2	Q00899;Q3TTC2	Transcriptional repressor protein YY1;Transcription factor YY2	1474900	1666400	1873820	1685610	1740190	1635120	2024550	1623440	1687930	1911970	1614530	1569590	1623950	1972990	1902010	0.0189253	0.905295	0.998453	-0.00209964	0.98947	0.996579	0.0168257	0.91576	0.962546	0.0838452	0.598144	1	0.122793	0.440205	0.639257	0.0389481	0.806573	0.933461	0.0649199	0.683191	0.999957	0.105968	0.505341	0.999328
NELFB	2.48511	2.45236	+	Nelfb	Q8C4Y3	Negative elongation factor B	1196870	1179250	1211580	1068620	1067920	991604	1107380	1140640	1170190	1133490	1118230	1103230	1230140	1162310	1228500	-0.192961	0.190695	0.574923	0.0891557	0.545334	0.789339	-0.103805	0.481359	0.679379	-0.0762425	0.605027	1	-3.6761e-05	0.999803	0.999803	0.0762058	0.605201	0.831268	0.116718	0.428543	0.999957	0.103768	0.481514	0.998474
DAXX	1.1718	2.43617	+	Daxx	Q3UKR0;O35613	Daxx;Death domain-associated protein 6	518631	57950.2	162157	306691	294584	406815	409100	355474	305778	400310	673009	580456	283609	520951	463171	0.445088	0.356665	0.793349	0.70442	0.145794	0.347239	1.14951	0.0185247	0.0520106	0.519527	0.282313	0.880275	0.763355	0.115275	0.238627	0.243828	0.613109	0.834248	0.0744392	0.877256	0.999957	-0.386153	0.423665	0.972545
ATF7	1.8522	2.40718	+	Atf7;Gm28047	Q3TZR9;Q3US59;V9GXN6;Q8R0S1	Cyclic AMP-dependent transcription factor ATF-7	188857	215126	202260	104289	157299	182997	177678	140049	180650	197715	192963	167943	265482	214133	191899	-0.44046	0.320215	0.753342	0.317348	0.473473	0.732205	-0.123112	0.780764	0.893572	-0.28842	0.514653	1	0.130785	0.767485	0.883575	0.419204	0.344036	0.62259	0.15204	0.731076	0.999957	0.253896	0.566157	0.999328
RAD23B	0.697409	2.38087	+	Rad23b	P54728	UV excision repair protein RAD23 homolog B	9479050	7814130	8367980	8446720	6893270	7588580	9763260	9306640	8869920	9011620	9116620	9166220	6212790	9405390	8823410	-0.158892	0.284083	0.708052	0.239842	0.106007	0.278435	0.0809501	0.585178	0.766005	0.115365	0.436663	1	-0.0796901	0.591031	0.763258	-0.195055	0.18857	0.422094	0.274257	0.0645998	0.999957	-0.16064	0.278821	0.870597
YAP1	3.77121	2.28659	+	Yap1	P46938;G3UYV4;G3UYA6;G3UY62;G3UYW7	Transcriptional coactivator YAP1	2597580	2435640	2517830	1956790	1618400	1881690	2870400	2433900	2495860	2186570	2241810	2106230	1351630	2148650	1947310	-0.464287	0.00531085	0.050735	0.249069	0.134217	0.327291	-0.215218	0.195551	0.360261	0.0400871	0.809406	1	-0.479661	0.00398384	0.0141512	-0.519749	0.00181559	0.0115569	0.504375	0.0024694	0.402312	-0.264443	0.111836	0.584458
MAPK8	0.176686	2.27269	+	Mapk8;Mapk10	A6P3E4;Q7TSJ7;G3X8U9;Q91Y86;D3Z1Z4;Q3TQZ7;Q80W82;Q8C9D4;Q80W80;E9QN59;Q61831	Stress-activated protein kinase JNK;Mitogen-activated protein kinase 8;Mitogen-activated protein kinase 10	190811	177776	219136	238407	224145	243861	194565	236585	206446	280706	283990	296109	336056	299244	264929	0.27038	0.378405	0.815526	0.272662	0.374396	0.642431	0.543042	0.0775224	0.173655	0.111131	0.717163	1	0.599294	0.0515502	0.123803	0.488163	0.112345	0.293803	-0.159249	0.60373	0.999957	0.0562514	0.8545	0.999328
STAG2	1.44349	2.26996	+	Stag2	A2AFF6;O35638	Cohesin subunit SA-2	3123480	2898190	3111890	3337190	3666840	2746730	3332020	2838540	3045290	2484670	2855820	3368890	3400590	3229450	3329130	0.0988809	0.481037	0.893267	-0.176721	0.208008	0.444005	-0.0778399	0.579089	0.761009	0.00627408	0.964336	1	0.111094	0.428564	0.629114	0.10482	0.455092	0.729406	-0.0926068	0.509296	0.999957	0.188934	0.178296	0.73785
KDM5C	0.0383856	2.26263	+	Kdm5c	P41230	Lysine-specific demethylase 5C	24759.7	11824.5	28700.3	33642.1	35426.9	19289	33502.5	33242.3	34528.9	25386.9	50808.7	46955.9	41461.7	25093.1	28602.6	0.439399	0.660917	0.965805	0.469876	0.639101	0.850238	0.909275	0.366898	0.568404	0.625648	0.533021	1	0.523188	0.601745	0.769764	-0.10246	0.918395	0.976201	0.186249	0.852281	0.999957	-0.386087	0.699796	0.999328
CHD2	2.29864	2.24869	+	Chd2	E9PZM4	Chromodomain-helicase-DNA-binding protein 2	2552170	2032270	2702920	3000300	3321320	2771640	2819660	2369440	2812140	2551100	2859690	2776760	3145300	3304040	2916000	0.323862	0.0213975	0.136781	-0.162932	0.246675	0.498642	0.16093	0.252525	0.434004	0.127969	0.362843	0.967911	0.347698	0.013517	0.0405577	0.21973	0.118296	0.304219	-0.195893	0.163723	0.999957	0.186768	0.184233	0.744566
MBD2	0.409534	2.23862	+	Mbd2	Q9Z2E1	Methyl-CpG-binding domain protein 2	1564290	1773200	1534800	1385380	1263390	1236960	1491290	1613790	1496630	1524900	1327940	1617270	1654180	1552380	1695480	-0.321479	0.0263043	0.160326	0.187868	0.193875	0.423741	-0.133612	0.355405	0.555886	-0.0885636	0.54012	1	-0.00394222	0.978244	0.990746	0.0846214	0.558302	0.804937	0.232916	0.107305	0.999957	0.129669	0.369773	0.942891
ZFX	0.801334	2.23577	+	Zfx;Zfa	P17012;P23607	Zinc finger X-chromosomal protein;Zinc finger autosomal protein	101600	0	111345	125419	0	104534	102952	122280	115825	87693.7	216040	86356.8	107157	181143	103627	0.108767	0.955969	0.998584	0.766803	0.698538	0.87743	0.87557	0.658818	0.818667	0.669107	0.735089	1	0.864518	0.662804	0.815717	0.195412	0.920999	0.976989	0.56034	0.776645	0.999957	-0.0110516	0.995525	0.999328
GPS2	0.176591	2.23421	+	Gps2	Q921N8	G protein pathway suppressor 2	192174	146551	196705	153115	145518	117635	175874	167241	122460	124479	122080	140012	64976.9	125357	134319	-0.359501	0.56387	0.934045	-0.120001	0.847077	0.947972	-0.479501	0.441905	0.643742	-0.209111	0.736897	1	-0.727256	0.244863	0.4266	-0.518144	0.406179	0.685701	0.15039	0.809036	0.999957	-0.247754	0.690646	0.999328
EZH1	1.48327	2.20933	+	Ezh1	A0A0R4J1C0;P70351	[Histone H3]-lysine(27) N-trimethyltransferase;Histone-lysine N-methyltransferase EZH1	38012.5	50889	0	27987.7	22595.3	57330.8	21416	17060.9	0	17770.9	25997	0	21704.3	8996.14	67901.4	0.284205	0.907676	0.998453	-1.29349	0.602343	0.829867	-1.00929	0.682776	0.835514	-1.21746	0.623322	1	0.147952	0.951838	0.977625	1.36542	0.582881	0.820553	-1.50167	0.547069	0.999957	1.15724	0.640226	0.999328
SUMO2	1.75137	2.20063	+	Sumo2;Sumo3	H7BWX9;D3Z794;P61957;G3UZX6	Small ubiquitin-related modifier 2;Small ubiquitin-related modifier 3	3539940	4055360	4034010	4015190	3743860	3824060	4448440	3950430	4047570	4453120	4095100	4503810	4524730	4868230	4445530	-0.0003199	0.997779	1	0.159107	0.166214	0.38398	0.158787	0.167067	0.318192	0.09219	0.422363	1	0.238531	0.037993	0.0961471	0.146341	0.202862	0.444673	0.0925099	0.420755	0.999957	0.079744	0.487666	0.999328
NCOA2	0.335154	2.14852	+	Ncoa2	E9PV80;Q61026	Nuclear receptor coactivator;Nuclear receptor coactivator 2	30805.2	23174	24780.5	18501.1	29282.2	9405.36	23984.4	24336.9	25815.8	19249.9	29522.6	19977.1	42290.9	26488.1	53589.2	-0.458135	0.653824	0.96514	0.259161	0.799477	0.931255	-0.198974	0.84533	0.926191	-0.0950277	0.925755	1	0.622795	0.542777	0.728326	0.717822	0.48353	0.749093	0.363107	0.722067	0.999957	0.821768	0.4232	0.972545
CBFB	2.37917	2.14514	+	Cbfb	Q08024	Core-binding factor subunit beta	380708	346523	392451	398813	347182	397389	418764	399844	331793	465876	439601	466722	396361	503481	461820	0.0347343	0.87087	0.997258	0.250507	0.241329	0.491796	0.285241	0.182242	0.340227	0.0322288	0.880112	1	0.271187	0.204706	0.373929	0.238958	0.263688	0.526851	-0.00250549	0.990649	0.999957	-0.0140545	0.947559	0.999328
KDM3A	0.171472	2.13299	+	Kdm3a	Q6PCM1;A0A0U1RNV6	Lysine-specific demethylase 3A	220709	390996	337903	381948	457103	436378	415379	484491	503210	662922	543559	597041	947189	699925	718729	0.433459	0.0531178	0.255448	0.485842	0.0302602	0.107047	0.919302	4.59324e-05	0.000259982	0.559277	0.0126937	0.130679	1.30225	1.02341e-08	1.17957e-07	0.742971	0.000956186	0.00682963	0.125818	0.573897	0.999957	0.382946	0.0873923	0.52418
MEF2D	2.19583	2.08763	+	Mef2d	Q921S6;Q63943;E9Q5E0;E9QKT0	Myocyte enhancer factor 2D;Myocyte-specific enhancer factor 2D	223157	289422	217755	225651	219859	241529	216403	197717	204063	276882	262692	304964	307796	261843	273381	-0.0823732	0.7887	0.989721	0.283743	0.356273	0.624488	0.20137	0.512505	0.709061	-0.246195	0.42338	1	0.192854	0.530486	0.717471	0.439049	0.153919	0.365285	-0.163822	0.594111	0.999957	-0.00851613	0.977898	0.999328
TFE3	1.2197	2.0654	+	Tfe3	A2AEW0;A2AEW1;Q64092	Transcription factor E3	679016	1189630	842587	729550	584811	683893	749637	707554	834270	712151	621292	673452	912802	627468	721809	-0.43363	0.0395021	0.209059	-0.00656333	0.975095	0.993393	-0.440193	0.0366211	0.0923263	-0.246895	0.240491	0.823967	-0.276173	0.189265	0.351238	-0.0292789	0.889232	0.967011	0.186736	0.374548	0.999957	0.16402	0.435374	0.975039
OGT	2.60393	2.01497	+	Ogt	Q8CGY8	UDP-N-acetylglucosamine--peptide N-acetylglucosaminyltransferase 110 kDa subunit	1134170	1172280	1263420	1586820	1516910	1533760	1517040	1592150	1467540	1797640	1685170	1854340	1949550	1905280	1806090	0.382613	0.0058382	0.0539728	0.189539	0.171582	0.391778	0.572151	3.8719e-05	0.00022144	0.352286	0.0111236	0.1191	0.651506	2.85124e-06	2.08331e-05	0.29922	0.0309963	0.110168	-0.0303267	0.82679	0.999957	0.079355	0.566945	0.999328
USF2	0.863523	2.01096	+	Usf2	E9PXC2;F6PWU6;F8WI12;Q64705	Upstream stimulatory factor 2	40103.6	61152.3	45749.3	40040.1	33731.6	32265.9	44762.5	21640.8	39547.5	34949.9	41719.9	34642.5	34018.9	33190.3	40859.6	-0.465475	0.627384	0.957608	0.0611735	0.949039	0.984354	-0.404301	0.673146	0.828054	-0.477137	0.618822	1	-0.453615	0.636146	0.795909	0.0235217	0.9804	0.993921	-0.0116618	0.990288	0.999957	-0.0493136	0.958911	0.999328
NPAS2	2.0188	1.98589	+	Clock;Npas2	A0A0J9YU61;O08785;G3X9B7;P97460	Circadian locomoter output cycles protein kaput;Neuronal PAS domain-containing protein 2	14957.1	29216.6	23123.2	46145.7	35704.2	38053.9	37103.1	35022.4	27424.5	36613.2	13905.7	30378	18244.7	37742.7	33234.5	0.840156	0.405745	0.840781	-0.587733	0.559489	0.799422	0.252422	0.801572	0.90248	0.56094	0.577422	1	0.403746	0.687979	0.833877	-0.157194	0.875591	0.960521	-0.279216	0.781042	0.999957	0.151323	0.880202	0.999328
HCFC1	2.37788	1.97727	+	Hcfc1	Q61191;B1AUX2	Host cell factor 1	8197900	8412710	8468600	7911570	8501200	8167490	8238180	8133850	8365440	7305590	6698190	6959020	8246380	7698250	7707360	-0.0237376	0.836318	0.993608	-0.242521	0.0348918	0.119913	-0.266259	0.0205682	0.0569261	-0.0260655	0.820527	1	-0.0984468	0.391568	0.594553	-0.0723813	0.528722	0.78212	-0.00232793	0.983835	0.999957	0.167812	0.144238	0.660718
STAG1	2.077	1.97212	+	Stag1	Q9D3E6;F8WHU7;F6XQW1	Cohesin subunit SA-1	1912150	2024990	1780150	1963840	2196070	1943420	1942850	2009800	1873560	1782780	1535700	1976950	1835450	1565440	1819300	0.0993857	0.4905	0.896357	-0.220285	0.126588	0.313377	-0.120899	0.401621	0.605495	0.0207595	0.885471	1	-0.144935	0.314698	0.511459	-0.165694	0.250413	0.507783	-0.0786261	0.585403	0.999957	-0.0240358	0.867553	0.999328
CSTF3	0.203201	1.94604	+	Cstf3	Q99LI7	Cleavage stimulation factor subunit 3	869284	903731	790012	1018430	914244	955245	981795	893193	908496	1042730	859896	837823	613817	911016	1016250	0.17675	0.373877	0.810694	-0.0875017	0.659701	0.859637	0.0892488	0.653349	0.814162	0.1125	0.571331	1	-0.0195987	0.921433	0.96716	-0.132099	0.506255	0.766183	-0.0642506	0.746444	0.999957	-0.108847	0.583886	0.999328
MECP2	0.835299	1.89917	+	Mecp2	D3Z7U4;Q9Z2D6	Methyl-CpG-binding protein 2	7052190	7193120	7407900	6444360	7568020	6719320	7084600	7417390	8227050	5535450	5475860	5380050	8864970	6883610	6978970	-0.0573129	0.623632	0.95585	-0.351134	0.00267518	0.0146068	-0.408447	0.000480495	0.00215028	0.0637902	0.584954	1	0.0534755	0.647056	0.804383	-0.0103146	0.929626	0.979854	0.121103	0.299848	0.999957	0.461922	7.92401e-05	0.00277709
ZMIZ1	2.16456	1.89371	+	Zmiz1	Q6P1E1	Zinc finger MIZ domain-containing protein 1	708015	610854	853415	563564	592489	602374	587224	610392	654081	515125	556152	409335	624573	596311	462080	-0.299752	0.143203	0.487502	-0.256746	0.209762	0.446327	-0.556498	0.00668825	0.0217576	-0.236689	0.247533	0.834661	-0.38446	0.0605737	0.142188	-0.147771	0.470177	0.738465	0.0630632	0.757887	0.999957	0.172038	0.400506	0.965
NFATC1	2.36126	1.87819	+	Nfatc1	Q6P7T9;B5B2N7;B5B2N2;Q9DBQ6;O88942	Nuclear factor of activated T-cells c1 isoform IA-IXS;Nuclear factor of activated T-cells c1 isoform IB-IXL;Nuclear factor of activated T-cells c1 isoform IA-IXL;Nuclear factor of activated T-cells c1 isoform IB-VIII;Nuclear factor of activated T-cells, cytoplasmic 1	264440	273208	284492	198486	170497	207756	206954	209603	194726	102110	113278	86723	122697	122490	118591	-0.506407	0.259618	0.67874	-0.941507	0.0372457	0.125921	-1.44791	0.00153755	0.0059642	-0.433783	0.333905	0.929272	-1.18955	0.00882562	0.0278101	-0.755771	0.0935002	0.257554	0.072624	0.871257	0.999957	0.258361	0.564488	0.999328
USP16	2.19719	1.87611	+	Usp16	D3YVU1;Q99LG0	Ubiquitinyl hydrolase 1;Ubiquitin carboxyl-terminal hydrolase 16	95960.7	152204	101973	125801	110407	126672	112372	109047	139162	152805	118218	115418	163082	150341	160790	0.0578849	0.934377	0.998584	0.0786271	0.910948	0.971631	0.136512	0.846049	0.926222	0.0377352	0.957193	1	0.425632	0.545561	0.730345	0.387897	0.581631	0.820292	-0.0201497	0.977136	0.999957	0.28912	0.681101	0.999328
ING1	1.02118	1.86721	+	Ing1	A0A1B0GSP9;Q9QXV3	Inhibitor of growth protein 1	331774	294959	337152	275383	257413	276442	300128	223703	256926	196685	249384	177317	170807	238849	223423	-0.247764	0.434778	0.860703	-0.383922	0.226577	0.470805	-0.631686	0.0471807	0.114403	-0.310719	0.327502	0.925033	-0.616306	0.0527799	0.126342	-0.305587	0.335543	0.614042	-0.0629553	0.842602	0.999957	0.0153802	0.961313	0.999328
HSF1	2.6165	1.81376	+	Hsf1	A0A2R8W6L8;Q52L52;A0A075F5C6;P38532;A0A2I3BQV9;A0A2I3BQX3	Heat shock factor protein 1	143082	50840.6	133333	80452	102398	109242	134437	118403	99878.1	79458.2	131842	94191.7	72777.4	103142	72911.7	-0.16092	0.846116	0.993623	0.0569884	0.945195	0.983641	-0.103932	0.900237	0.955544	0.0987389	0.905196	1	-0.40993	0.621508	0.785254	-0.508669	0.540474	0.791155	0.259659	0.754254	0.999957	-0.305998	0.712272	0.999328
NUCKS1	0.237346	1.79011	+	Nucks1	A0A087WRY3;Q80XU3	Nuclear ubiquitous casein and cyclin-dependent kinase substrate 1	4428680	4739030	3884330	3582830	4020870	4054520	4361440	3419830	3960200	3134410	2989350	3149740	3211380	3363440	3593860	-0.157663	0.223646	0.622398	-0.343339	0.00810818	0.0364475	-0.501002	0.000114228	0.000593591	-0.159126	0.219381	0.799441	-0.372032	0.00412813	0.0146207	-0.212906	0.100397	0.271753	-0.0014628	0.99099	0.999957	0.128971	0.319488	0.90544
RYBP	0.23235	1.77806	+	Rybp	Q8CCI5	RING1 and YY1-binding protein	589726	437073	553611	625531	485707	573644	577744	671249	506490	850553	640565	736068	334392	718333	603063	0.0957114	0.701685	0.971083	0.389021	0.120014	0.301812	0.484733	0.0529142	0.125974	0.143911	0.564694	1	0.0603136	0.80925	0.908241	-0.0835979	0.737947	0.901204	0.0482	0.847027	0.999957	-0.424419	0.0899431	0.531025
MBD1	0.409808	1.77456	+	Mbd1	A0A0R4J159;A0A286YDI1;Q9Z2E2;A0A286YCP6	Methyl-CpG-binding domain protein 1	665981	751652	733523	629100	1001850	631643	983634	528415	999410	558733	624682	564387	918428	796189	798593	0.0791465	0.735763	0.97818	-0.38389	0.102141	0.270641	-0.304743	0.194197	0.358426	0.217853	0.353139	0.953216	0.209903	0.370966	0.574855	-0.0079499	0.972959	0.992285	0.138706	0.554285	0.999957	0.514646	0.0286142	0.273788
KDM4A	0.950583	1.76747	+	Kdm4a	Q8BW72;A2A8L9	Lysine-specific demethylase 4A;[Histone H3]-trimethyl-L-lysine(9) demethylase	15825.5	4321.13	0	21227	24420.2	0	18119.2	15602.7	0	31161.9	34794.2	117852	29769.8	35084.2	0	1.17242	0.682971	0.969087	1.98376	0.497524	0.752025	3.15618	0.298577	0.491634	0.725067	0.799317	1	1.64965	0.569376	0.748571	0.924585	0.746414	0.903166	-0.44735	0.875041	0.999957	-1.50653	0.602141	0.999328
NBN	2.29899	1.76503	+	Nbn	Q9R207	Nibrin	46692	35633.1	49287.9	48504.3	36089.4	41185.9	48148.6	52078.6	52420.6	50164.1	52065	53442.3	39671.1	55007.6	36189.8	-0.0618638	0.946606	0.998584	0.296039	0.748774	0.903807	0.234175	0.799951	0.901665	0.206867	0.822847	1	-0.0216377	0.981318	0.991849	-0.228505	0.804691	0.932441	0.268731	0.771237	0.999957	-0.255812	0.781936	0.999328
MAFF	1.30015	1.75313	+	Maff	O54791	Transcription factor MafF	56190.4	0	4966.02	112434	106412	92809.3	132577	113565	143063	88807.8	103471	102225	137190	196767	179059	2.34008	0.122618	0.445734	-0.0929107	0.948825	0.984354	2.24717	0.136906	0.272457	2.64986	0.0839115	0.477638	3.04513	0.0505235	0.121774	0.395277	0.785089	0.922339	0.309779	0.830681	0.999957	0.797966	0.583648	0.999328
AFF4	0.374085	1.70497	+	Aff4	Q9ESC8	AF4/FMR2 family member 4	67839.1	48848.7	63042.4	56911.6	62220.5	53535.3	58931.2	75742.5	57906.5	59336	53390.3	55783.6	48697.6	48957	60437.5	-0.0539901	0.951602	0.998584	-0.0479834	0.956982	0.986975	-0.101973	0.908734	0.959204	0.0918973	0.917717	1	-0.197015	0.82476	0.916545	-0.288913	0.745503	0.903166	0.145887	0.869739	0.999957	-0.0950419	0.914913	0.999328
CXXC1	0.101541	1.70403	+	Cxxc1	Q9CWW7	CXXC-type zinc finger protein 1	272219	296882	249723	263138	244542	256548	250683	285592	326510	264410	227052	235332	283378	264365	257892	-0.0946841	0.744526	0.978918	-0.0850647	0.769704	0.916628	-0.179749	0.536255	0.728051	0.069259	0.811593	1	-0.0376826	0.896808	0.955296	-0.106942	0.712841	0.888596	0.163943	0.572665	0.999957	0.142066	0.624924	0.999328
DNMT3A	0.670221	1.70237	+	Dnmt3a	O88508	DNA (cytosine-5)-methyltransferase 3A	18396.9	0	14380.2	15365.3	0	14464.2	12664.4	63922	17049.9	10585.1	0	10130	6284.61	0	7274.98	-0.139448	0.960116	0.998584	-0.555644	0.842385	0.94763	-0.695092	0.803819	0.903322	1.50129	0.596572	1	-1.29456	0.646662	0.80406	-2.79585	0.342237	0.620886	1.64074	0.564175	0.999957	-0.599469	0.830211	0.999328
KAT8	0.374297	1.69917	+	Kat8	Q9D1P2;A0A0U1RNW7	Histone acetyltransferase KAT8;Histone acetyltransferase	313304	431139	303199	254727	227847	297447	269299	353564	314618	325707	279521	261888	379253	230022	353120	-0.419543	0.139172	0.477185	0.14092	0.618831	0.839972	-0.278623	0.325558	0.522905	-0.165797	0.558352	1	-0.136971	0.628688	0.790515	0.0288254	0.918931	0.976309	0.253747	0.370552	0.999957	0.141652	0.617011	0.999328
CDK7	1.53446	1.69313	+	Cdk7	A0A286YDC0;Q03147	Cell division protein kinase 7;Cyclin-dependent kinase 7	170872	127374	167820	181165	235538	169592	172193	197347	164759	176453	186587	193250	197408	140071	197505	0.335473	0.466168	0.885776	-0.0885363	0.847336	0.947972	0.246937	0.59149	0.770741	0.189673	0.680101	1	0.183914	0.689294	0.834853	-0.00575934	0.990012	0.996686	-0.1458	0.751246	0.999957	-0.0630231	0.890996	0.999328
SUPT6H	0.152905	1.68788	+	Supt6h	Q62383	Transcription elongation factor SPT6	2360920	2310330	2418560	2646840	2773750	2749530	2636810	2780430	2524570	2502160	2364880	2642060	2673960	2439760	2412440	0.209677	0.0772441	0.33188	-0.135346	0.25394	0.508218	0.0743303	0.530917	0.72389	0.157203	0.185181	0.744775	0.0716403	0.545889	0.730408	-0.0855623	0.470737	0.738766	-0.052474	0.658221	0.999957	-0.00268998	0.981908	0.999328
WDR5	0.79238	1.68394	+	Wdr5	P61965;F6Q3W0	WD repeat-containing protein 5	1356610	1369990	1482130	1365540	1352760	1417450	1443150	1387890	1403150	1528160	1698650	1471100	1798300	1579710	1663760	-0.0200184	0.888627	0.998453	0.173619	0.224658	0.468109	0.1536	0.282687	0.471276	0.00248073	0.986156	1	0.246387	0.084956	0.187519	0.243906	0.0881378	0.246619	0.0224991	0.874933	0.999957	0.0927863	0.516301	0.999328
CBX3	0.390884	1.65897	+	Cbx3	Q9DCC5;P23198	Cbx3 protein;Chromobox protein homolog 3	8434240	8402200	7937380	5739880	5767030	6220200	7025110	6955190	8662400	5803110	5651000	4342640	6639360	6528560	6304960	-0.477916	0.000283738	0.00509039	-0.175713	0.181176	0.4066	-0.653629	7.25137e-07	5.73638e-06	-0.136163	0.300061	0.9044	-0.361218	0.00603128	0.0202996	-0.225055	0.0868432	0.243824	0.341753	0.00936463	0.742763	0.292411	0.0261499	0.255067
DPY30	1.27818	1.64642	+	Dpy30	Q99LT0	Protein dpy-30 homolog	527143	390688	397364	312145	296159	310364	488009	391447	405217	315153	318275	328393	159576	396614	362259	-0.514409	0.0770314	0.331202	0.0538708	0.852722	0.949072	-0.460538	0.113233	0.234963	-0.0419563	0.885034	1	-0.523429	0.0720165	0.1645	-0.481473	0.0978233	0.266604	0.472452	0.104243	0.999957	-0.0628908	0.82842	0.999328
HEXIM1	0.428692	1.63943	+	Hexim1	Q8R409	Protein HEXIM1	1149110	1168690	1283550	979960	1019110	1086550	1277270	1232570	1206470	1338590	1156180	1041200	1036630	1141910	1134380	-0.217505	0.1771	0.55602	0.185081	0.250687	0.50405	-0.0324236	0.840466	0.922829	0.039157	0.807927	1	-0.132053	0.412383	0.614395	-0.17121	0.287942	0.558288	0.256662	0.111287	0.999957	-0.0996296	0.536254	0.999328
CTNNB1	1.08026	1.62181	+	Ctnnb1	Q02248;E9Q6A9	Catenin beta-1	12495800	14478100	13000000	18592800	18638400	18933400	17537800	18656300	17950000	20880700	20027400	22758400	22170500	18543700	18382800	0.496106	1.65148e-05	0.000420047	0.167162	0.145796	0.347239	0.663267	9.03867e-09	9.52536e-08	0.43182	0.000175773	0.00420461	0.54884	1.90997e-06	1.44277e-05	0.11702	0.308498	0.582955	-0.0642851	0.575819	0.999957	-0.114427	0.319335	0.90544
MAFK	1.91404	1.60623	+	Mafk	Q61827	Transcription factor MafK	150248	148557	92088.5	371748	273008	289604	314827	299412	285910	475676	389446	403735	372479	549881	598718	1.26015	9.58091e-06	0.000263716	0.429589	0.12614	0.312524	1.68974	4.4266e-09	4.81652e-08	1.19586	2.58987e-05	0.000743417	1.95181	1.80068e-11	3.1281e-10	0.755946	0.00733459	0.035639	-0.0642853	0.818647	0.999957	0.262071	0.350226	0.928059
KDM5A	0.662662	1.60519	+	Kdm5a	Q3UXZ9	Lysine-specific demethylase 5A	22155.7	30306.6	32680.4	19245.4	29329.2	0	20708.3	0	0	13941	11402.3	64718.9	20289	23926.8	0	-0.804187	0.778355	0.987151	0.858618	0.763947	0.914053	0.0544316	0.984727	0.993887	-2.04539	0.485405	1	-0.97026	0.734751	0.863665	1.07513	0.707805	0.887489	-1.2412	0.666148	0.999957	-1.02469	0.720702	0.999328
GTF2F1	0.126103	1.596	+	Gtf2f1	Q3THK3	General transcription factor IIF subunit 1	783818	1276820	991890	754301	757176	859846	787561	1017950	1109460	1297420	894620	812143	1186980	792788	994530	-0.357221	0.110707	0.41761	0.329199	0.141512	0.339854	-0.0280219	0.900305	0.955544	-0.0708929	0.751298	1	-0.051968	0.816282	0.912903	0.0189249	0.932574	0.980491	0.286328	0.200876	0.999957	-0.0239461	0.914745	0.999328
EP400	0.808342	1.59429	+	Ep400	Q8CHI8	E1A-binding protein p400	103384	112772	97075.5	102802	90752.7	105817	121933	165021	112685	104134	90305.5	135478	158490	124585	135442	-0.0603559	0.937403	0.998584	0.123161	0.872689	0.957512	0.0628052	0.934868	0.968413	0.344926	0.653911	1	0.402563	0.600951	0.769305	0.0576365	0.940217	0.982907	0.405282	0.598503	0.999957	0.339757	0.658755	0.999328
TRIM28	2.17812	1.58872	+	Trim28	Q62318	Transcription intermediary factor 1-beta	15450600	14179400	13674300	13418000	12858500	13852900	15655400	14104400	14994100	17527600	15533100	15367500	11074700	15716400	15001000	-0.105456	0.417701	0.84835	0.259003	0.0466688	0.148767	0.153547	0.238063	0.414992	0.040542	0.755352	1	-0.060971	0.639363	0.798939	-0.101513	0.435319	0.710562	0.145998	0.261921	0.999957	-0.214518	0.0993589	0.55923
EHMT2	0.217023	1.5784	+	Ehmt2	A2CG76;Q9Z148	Histone-lysine N-methyltransferase EHMT2	47027.4	50163	67566.1	44942.1	48245.8	24647.9	57917.1	36587.2	32035.7	43814.1	34825.3	61217.5	16733.4	39045.9	25671.2	-0.478403	0.621386	0.95415	0.228866	0.812913	0.937845	-0.249537	0.796388	0.901082	-0.38644	0.689707	1	-1.02243	0.294912	0.489127	-0.635995	0.512166	0.77087	0.0919631	0.92421	0.999957	-0.772897	0.426551	0.973996
GSK3B	0.948392	1.57665	+	Gsk3b	E9QAQ5;Q9WV60	Glycogen synthase kinase-3 beta	1873860	1861590	1725030	1949580	2269900	1999300	1975630	1787720	1866170	1783200	1734610	1974020	1859400	1676880	1830900	0.192621	0.163484	0.528124	-0.193302	0.162	0.377487	-0.00068152	0.996066	0.997887	0.0373435	0.786972	1	-0.0386948	0.77946	0.889715	-0.0760383	0.582152	0.820292	-0.155277	0.261248	0.999957	-0.0380132	0.783247	0.999328
NCOA3	0.593163	1.54749	+	Ncoa3	A2A468;Q05BA5;O09000	Nuclear receptor coactivator;Nuclear receptor coactivator 3	881002	891335	900226	509676	351268	451652	466991	498515	514492	351558	406110	316591	302186	349894	328889	-1.02158	6.48327e-07	2.383e-05	-0.297173	0.143991	0.344436	-1.31875	1.74975e-10	2.38092e-09	-0.858938	2.71289e-05	0.000775039	-1.45768	2.07834e-12	4.04137e-11	-0.598745	0.0033253	0.018946	0.162643	0.423624	0.999957	-0.138929	0.494277	0.999328
RELB	3.73077	1.53531	+	Relb	Q04863;Q8K220	Transcription factor RelB;Relb protein	159252	360382	138177	326455	177220	401679	246781	345235	272165	447568	303585	379225	219729	195796	200975	0.467962	0.223937	0.622644	0.305451	0.426737	0.69094	0.773414	0.0452327	0.110122	0.389655	0.31092	0.908641	-0.10548	0.783564	0.89212	-0.495135	0.198301	0.437788	-0.0783074	0.838408	0.999957	-0.878894	0.0231013	0.238525
PSMB1	0.258738	1.53248	+	Psmb1	O09061;A0A338P7C0	Proteasome subunit beta type-1	3151690	3420280	3490340	3929460	3552560	3753630	3871000	3571490	3696530	4174120	4316430	4118560	4342610	4345560	4278760	0.164284	0.152862	0.504628	0.155143	0.177017	0.400699	0.319427	0.00548001	0.0183011	0.140687	0.220855	0.800181	0.353055	0.00214725	0.00824433	0.212368	0.0646663	0.194515	-0.0235971	0.837275	0.999957	0.0336278	0.769764	0.999328
ARID1A	0.743298	1.52685	+	Arid1a	E9QAQ7;A2BH40	AT-rich interactive domain-containing protein 1A	2309920	2406300	2315470	2004830	1932110	1982120	2021200	1965070	2058860	1542560	1450650	1575470	1493760	1535130	1412270	-0.243515	0.060621	0.280233	-0.386673	0.00291495	0.0157308	-0.630188	1.30313e-06	9.78241e-06	-0.224379	0.0838162	0.477638	-0.676418	2.08945e-07	1.89117e-06	-0.452039	0.000505437	0.00405696	0.0191365	0.882714	0.999957	-0.0462299	0.721546	0.999328
SIN3B	1.29866	1.51236	+	Sin3b	Q62141	Paired amphipathic helix protein Sin3b	258730	156945	175848	233273	294611	253229	246433	324757	551014	232231	241583	87977.2	292080	230510	184253	0.404054	0.337598	0.774074	-0.478411	0.25652	0.510863	-0.0743573	0.859713	0.932917	0.915501	0.0308897	0.248271	0.235756	0.57541	0.752949	-0.679745	0.107728	0.286324	0.511447	0.225274	0.999957	0.310113	0.461449	0.99149
BRD2	6.98414	1.51192	+	Brd2	Q7JJ13;U3KLT0;I7HPW1	Bromodomain-containing protein 2;Bromodomain containing 2	622196	777660	724639	738059	704469	835589	695829	785930	755203	767442	673058	643913	801691	637591	639039	0.106799	0.559803	0.93297	-0.140202	0.444003	0.706374	-0.0334022	0.855273	0.930347	0.0689644	0.706489	1	-0.0470471	0.797254	0.900157	-0.116011	0.526459	0.781265	-0.0378351	0.836321	0.999957	-0.0136449	0.940606	0.999328
BAZ1B	0.735491	1.50649	+	Baz1b	Q9Z277	Tyrosine-protein kinase BAZ1B	3511390	4177240	3894150	2687160	2396100	2511490	2623840	2385580	2344820	2707220	2360510	2845760	2755160	2809120	2636600	-0.603533	5.78606e-07	2.1799e-05	0.0451273	0.707609	0.881908	-0.558406	3.71197e-06	2.57193e-05	-0.661083	4.47729e-08	2.09218e-06	-0.510913	2.28051e-05	0.00014216	0.15017	0.21208	0.45816	-0.0575496	0.63243	0.999957	0.047493	0.69304	0.999328
SMC5	0.531696	1.50199	+	Smc5	Q8CG46;A0A286YDG5	Structural maintenance of chromosomes protein 5	322194	300009	348030	301545	295698	286223	320250	302600	253747	261943	305333	315336	295316	281055	291561	-0.130372	0.604347	0.947958	-0.013502	0.957201	0.986975	-0.143874	0.567456	0.75225	-0.153053	0.543009	1	-0.174204	0.488762	0.68153	-0.0211509	0.933	0.980491	-0.0226816	0.928163	0.999957	-0.0303304	0.904039	0.999328
HMGA2	1.77488	1.50199	+	Hmga2	P52927;Q6NSP9	High mobility group protein HMGI-C	1662440	1615300	1455940	1461040	1003350	1027230	1824810	1310050	1561000	1414960	1188640	1196180	863377	2054760	1969680	-0.435786	0.0784218	0.335267	0.110813	0.653931	0.857396	-0.324972	0.189015	0.350414	-0.0183654	0.940766	1	0.0420517	0.864898	0.937361	0.0604171	0.806885	0.933541	0.41742	0.0917938	0.999957	0.367024	0.138065	0.647426
HIRA	0.428015	1.5011	+	Hira	Q61666	Protein HIRA	74347.1	94704	78790.6	80239.7	91189.1	86123.7	65057.8	61627.1	87838.1	64342.4	57012.7	52281.7	88813	63221.7	64805.6	0.0615653	0.942308	0.998584	-0.580472	0.49639	0.75141	-0.518907	0.542898	0.73313	-0.213563	0.801851	1	-0.209641	0.805414	0.905452	0.00392253	0.996327	0.998608	-0.275128	0.746542	0.999957	0.309266	0.716431	0.999328
SRSF1	6.02147	1.50077	+	Srsf1	H7BX95;Q6PDM2	Serine/arginine-rich splicing factor 1	4615350	5693310	5008840	5275630	5525390	5901980	4846010	5874170	5210120	5877890	5201240	6109740	7665440	5569810	5812790	0.130939	0.315893	0.748508	0.0269331	0.836535	0.94644	0.157873	0.226611	0.400871	0.0509107	0.696531	1	0.298049	0.0225319	0.0622182	0.247138	0.0584736	0.180944	-0.0800288	0.539845	0.999957	0.140176	0.282976	0.87621
MED23	0.300985	1.50077	+	Med23	F8WJB0;E9QNV2;Q80YQ2;H3BK33	Mediator complex subunit 23;Mediator of RNA polymerase II transcription subunit 23	92996.9	0	87541.2	94931.2	0	85623.5	92766.8	125850	87495.4	95863.7	84728.6	93930.5	68855.3	232573	89411	-0.00250546	0.998989	1	0.593738	0.763959	0.914053	0.591232	0.764919	0.885572	0.750254	0.704874	1	1.10196	0.580128	0.756761	0.351708	0.858536	0.953788	0.752759	0.703944	0.999957	0.51073	0.79601	0.999328
CBX5	2.54564	1.50077	+	Cbx5	Q61686	Chromobox protein homolog 5	7129470	7467780	7341410	5874050	5610630	5665370	6236330	5678080	6556930	4348740	3908220	3479520	4081390	4780980	4535080	-0.350258	0.00340935	0.0363745	-0.558083	3.21002e-06	4.64029e-05	-0.908341	4.63803e-14	9.542e-13	-0.254331	0.0333818	0.262354	-0.722895	1.74756e-09	2.30509e-08	-0.468565	9.09753e-05	0.000957067	0.0959274	0.422049	0.999957	0.185446	0.120733	0.608002
DDX5	1.47921	1.50077	+	Ddx5	Q8BTS0;Q61656;S4R1I6	DEAD box protein 5;Probable ATP-dependent RNA helicase DDX5;RNA helicase	15817600	18558200	16078200	20480200	21389700	20371500	20382500	21217800	20931800	23479700	18572500	23073800	20975600	20108800	20081900	0.308424	0.00732015	0.0650311	0.0503721	0.661083	0.860135	0.358796	0.00181535	0.00685647	0.303711	0.00826597	0.0941914	0.264565	0.021385	0.0595145	-0.0391453	0.733323	0.89847	-0.00471335	0.967277	0.999957	-0.0942308	0.412162	0.968995
IRF7	8.59324	1.50077	+	Irf7	D3Z4U9;P70434;Q3TW14;A0A1B0GRH7;F6TQ89	Interferon regulatory factor 7	45998.8	49995.5	32117.8	114252	130885	134265	100502	98447.6	127476	29605.6	7735.05	1749.03	40539.1	41538.4	32374.5	1.5713	0.124094	0.44766	-3.28903	0.00251329	0.0139504	-1.71772	0.0941178	0.202706	1.34269	0.186213	0.745347	-0.178368	0.858317	0.934429	-1.52106	0.136048	0.334324	-0.228612	0.819046	0.999957	1.53936	0.1316	0.635137
REL	7.35778	1.4998	+	Rel	A4QPD3;P15307	Proto-oncogene c-Rel	201641	204022	188856	258084	299828	302909	295631	263362	326607	263770	270722	218637	243364	208924	217104	0.539327	0.0792471	0.337598	-0.202934	0.507959	0.759851	0.336393	0.272813	0.458849	0.568536	0.0643805	0.399803	0.156172	0.610366	0.776876	-0.412364	0.179105	0.406647	0.0292093	0.924059	0.999957	-0.180221	0.556551	0.999328
SMARCC2	0.882218	1.49926	+	Smarcc2	Q3UID0;Q6PDG5	SWI/SNF complex subunit SMARCC2	7875560	8548020	8253570	6945040	7217700	7285010	7177030	7292860	8919700	6552570	6451910	5616380	8312030	6906150	6547100	-0.196921	0.107514	0.410705	-0.214593	0.0794677	0.224006	-0.411514	0.000782221	0.00327674	-0.083216	0.496279	1	-0.197076	0.107237	0.226022	-0.11386	0.351937	0.631065	0.113705	0.352594	0.999957	0.214438	0.0796853	0.497765
HNRNPL	0.828495	1.49839	+	Hnrnpl	G5E924;Q8R081;G3UY38	Heterogeneous nuclear ribonucleoprotein L	27509300	30229400	28272200	25667900	26654300	26950100	26864700	27028600	27145200	25946800	22042400	24078300	27091000	25606500	25886300	-0.112275	0.328519	0.76342	-0.15099	0.188884	0.416761	-0.263265	0.0220314	0.0602291	-0.0920033	0.423298	1	-0.143736	0.211009	0.382998	-0.0517328	0.652522	0.855077	0.020272	0.859946	0.999957	0.119529	0.298243	0.890395
ACTB	1.26322	1.49615	+	Actb;Actg1	E9Q1F2;E9Q5F4;E9Q606;G3UZ07;P60710;P63260	Actin, cytoplasmic 1;Actin, cytoplasmic 2	283817000	294086000	287043000	260894000	252880000	250983000	242576000	264975000	259081000	259145000	234736000	267744000	247700000	233336000	224039000	-0.172655	0.133017	0.46623	-0.0195921	0.864596	0.955166	-0.192247	0.0943929	0.203053	-0.180376	0.116543	0.572552	-0.309071	0.00719811	0.0235432	-0.128695	0.262734	0.525642	-0.00772125	0.946419	0.999957	-0.116824	0.309307	0.900161
RB1	0.595345	1.49548	+	Rb1	P13405	Retinoblastoma-associated protein	92721.5	63484	77648.8	55420	132843	91221.8	76252.1	0	122549	66454.4	78871.2	33131.1	104117	113378	66746	0.26252	0.86126	0.996355	-0.651905	0.665321	0.86161	-0.389386	0.795611	0.901082	-0.241044	0.872497	1	0.263046	0.860985	0.935813	0.50409	0.73761	0.90115	-0.503564	0.737873	0.999957	0.652432	0.66507	0.999328
NFIC	2.36073	1.4938	+	Nfic	A0A1Y7VK55;F6XYU7;P70255	Nuclear factor 1;Nuclear factor 1 C-type	753513	797473	661403	603421	602771	655160	620288	639778	598436	492291	411003	504103	441274	435734	483778	-0.244269	0.189555	0.574923	-0.418198	0.0248692	0.0911317	-0.662467	0.000393229	0.00178224	-0.258054	0.165798	0.698546	-0.713469	0.000136265	0.000709897	-0.455416	0.0145943	0.0615416	-0.0137841	0.940955	0.999957	-0.0510019	0.784037	0.999328
EED	1.44255	1.49299	+	Eed	Q921E6	Polycomb protein EED	18487.1	9390.04	0	20637.5	19922.4	0	16711.2	12608.3	45467.1	24577.5	21687.1	0	26077.7	41405.4	59727.5	0.535768	0.824116	0.993608	0.196631	0.934859	0.980418	0.732399	0.761738	0.882759	1.411	0.563706	1	2.17891	0.382382	0.585802	0.767912	0.750657	0.905274	0.875229	0.717612	0.999957	1.44651	0.554242	0.999328
TAF1	1.48293	1.48159	+	Taf1	S4R1B9;B1Q2W7;D3YZK4;Q80UV9	Transcription initiation factor TFIID subunit 1;Transcription initiation factor TFIID subunit	150125	133678	156663	111694	140721	131848	146324	124827	175204	87094.1	133107	85055.3	179629	133656	120726	-0.191603	0.775316	0.985675	-0.338471	0.614379	0.837785	-0.530074	0.430835	0.632969	0.0127313	0.984867	1	-0.039911	0.952576	0.977883	-0.0526423	0.937475	0.981859	0.204334	0.760839	0.999957	0.490163	0.466161	0.992592
PWP1	0.670934	1.47832	+	Pwp1	Q99LL5;A0A1W2P7U7	Periodic tryptophan protein 1 homolog	178167	202835	199004	194708	175905	222586	125375	151137	163639	392974	334894	321493	269343	276823	245941	0.0381092	0.911484	0.998453	0.810884	0.0187559	0.0728482	0.848993	0.0139208	0.0406957	-0.403754	0.239617	0.823967	0.436291	0.20395	0.372843	0.840045	0.0149446	0.0626469	-0.441864	0.198258	0.999957	-0.412702	0.229386	0.813169
PARP1	0.736544	1.47771	+	Parp1	Q921K2;P11103	Poly [ADP-ribose] polymerase;Poly [ADP-ribose] polymerase 1	4797930	5157720	5220150	4554220	4990300	5047410	4408530	4615440	4920900	3233420	3265480	3124530	4665500	3388430	3212000	-0.0509461	0.696493	0.969919	-0.612426	2.98828e-06	4.36158e-05	-0.663372	4.25872e-07	3.49273e-06	-0.128008	0.327119	0.925033	-0.447647	0.00062487	0.00274742	-0.319639	0.0144922	0.0613873	-0.0770618	0.555198	0.999957	0.215725	0.0987537	0.558491
BAZ1A	0.660287	1.47711	+	Baz1a	G3UWZ0;O88379	Bromodomain adjacent to zinc finger domain protein 1A	133812	311353	103316	209647	177010	215060	194724	186423	211626	256202	204002	278414	242076	141438	221086	0.140924	0.757156	0.980665	0.279929	0.539299	0.785355	0.420853	0.35652	0.557051	0.108245	0.812246	1	0.127269	0.780042	0.890211	0.019024	0.966701	0.991391	-0.0326794	0.942829	0.999957	-0.293584	0.519725	0.999328
SMCHD1	0.169681	1.47405	+	Smchd1	Q6P5D8	Structural maintenance of chromosomes flexible hinge domain-containing protein 1	2350520	2502460	2396880	2067280	2055600	2074510	2096830	1984060	2015600	1501850	1603160	1593430	1783760	1557760	1678850	-0.221126	0.0910223	0.369851	-0.411381	0.00168755	0.00988584	-0.632507	1.4548e-06	1.08133e-05	-0.256192	0.050265	0.344262	-0.544144	3.34514e-05	0.000200244	-0.287953	0.0278057	0.101695	-0.0350654	0.788603	0.999957	0.0883629	0.499286	0.999328
MYO1C	0.37611	1.47186	+	Myo1c	Q9WTI7	Unconventional myosin-Ic	54862300	65063900	54519500	56356700	53524200	53742300	51249600	51060300	49980700	32843000	32323700	41231100	42178200	33234800	37106600	-0.0871147	0.448346	0.872408	-0.635811	3.55075e-08	8.63062e-07	-0.722926	3.85515e-10	4.92348e-09	-0.201898	0.078991	0.458726	-0.647388	2.007e-08	2.17203e-07	-0.44549	0.000108918	0.00111566	-0.114783	0.317832	0.999957	0.0755376	0.510905	0.999328
MTA2	1.83107	1.44557	+	Mta2	Q9R190	Metastasis-associated protein MTA2	3979580	4086780	4658460	3839420	4163810	4023520	3857730	3958980	4094800	4291460	3737030	3597560	4252280	4028050	3721200	-0.0758209	0.517322	0.910403	-0.061018	0.602312	0.829867	-0.136839	0.242646	0.420792	-0.101261	0.387211	0.988484	-0.0986836	0.399405	0.601002	0.00257702	0.982442	0.993985	-0.0254397	0.828009	0.999957	0.0381553	0.744542	0.999328
ELK3	1.34637	1.44315	+	Elk3	G3UVX2;P41971	ETS domain-containing protein Elk-3	68321.9	91514.1	48013.2	10878.6	0	20619.9	9237.15	0	22791.2	27720.7	33877.8	25427.2	10146.5	0	10348.8	-2.71685	0.272332	0.695307	1.45781	0.540891	0.7863	-1.25903	0.595864	0.773276	-2.70261	0.274612	0.869572	-3.3594	0.185077	0.345179	-0.656793	0.780035	0.920845	0.0142344	0.995168	0.999957	-2.10037	0.386488	0.95336
IRF3	2.3937	1.42311	+	Irf3	P70671;A0A140LJE8	Interferon regulatory factor 3	1251050	1113950	1227230	1089210	1161130	1019050	1136570	1010270	1122250	749682	836609	799643	870948	928554	910865	-0.131318	0.42217	0.852256	-0.465813	0.00448943	0.022477	-0.597131	0.000275181	0.00131026	-0.142766	0.382874	0.987577	-0.419253	0.0105099	0.0324725	-0.276487	0.0912221	0.252358	-0.0114483	0.944205	0.999957	0.177877	0.276999	0.868586
CHD7	0.0689717	1.42281	+	Chd7	A2AJK6	Chromodomain-helicase-DNA-binding protein 7	45284.6	0	22768.2	25247.5	35652.3	38251.5	27484.5	32400.2	28442	44551.2	54882.1	47611.5	38462.7	56073.3	43222.5	0.540919	0.722219	0.974745	0.557381	0.714173	0.885263	1.0983	0.474063	0.673021	0.361507	0.811931	1	0.998397	0.514414	0.70283	0.63689	0.675846	0.868894	-0.179412	0.905918	0.999957	-0.0999028	0.947517	0.999328
LUZP1	0.304863	1.416	+	Luzp1	Q8R4U7	Leucine zipper protein 1	5845240	6827220	6520960	5705260	5443490	5823010	5503000	5757810	5997730	5698150	5584060	5321340	6184780	4968820	5103950	-0.171877	0.134775	0.469067	-0.0431815	0.70704	0.88168	-0.215058	0.0613516	0.141805	-0.158996	0.166507	0.699084	-0.254726	0.026716	0.0718627	-0.0957302	0.404768	0.6848	0.0128807	0.910736	0.999957	-0.0396679	0.729903	0.999328
RUVBL1	0.195979	1.40083	+	Ruvbl1	P60122	RuvB-like 1	3709290	4160870	3877750	4147530	4066000	4100860	3921720	3933370	4067180	4589030	4061150	4288590	4360940	4243560	4268610	0.0732684	0.523687	0.912365	0.0584773	0.610785	0.835629	0.131746	0.251597	0.432827	0.0152841	0.894172	1	0.118952	0.300586	0.496012	0.103668	0.366951	0.648217	-0.0579842	0.613797	0.999957	-0.0127938	0.911337	0.999328
CTR9	0.294371	1.39196	+	Ctr9	Q62018	RNA polymerase-associated protein CTR9 homolog	1074880	1324950	1186490	1102340	1198640	1200440	1128530	1140310	1189250	1234410	1170280	1166910	1553750	1172280	1302160	-0.0285115	0.857802	0.996355	0.0161965	0.91893	0.974715	-0.012315	0.938314	0.971032	-0.0580898	0.715079	1	0.152478	0.338061	0.538966	0.210567	0.185936	0.417133	-0.0295783	0.852541	0.999957	0.164793	0.300512	0.892858
TOP2B	0.256149	1.38589	+	Top2b	Q64511	DNA topoisomerase 2-beta	15803900	16812200	16994300	14190300	15348400	13951100	14040600	13496100	13612200	8650400	8764270	9303390	12320800	9949770	10840600	-0.184589	0.108257	0.412248	-0.715739	5.71266e-10	2.02564e-08	-0.900328	7.59944e-15	1.65377e-13	-0.275895	0.0164168	0.158256	-0.598198	2.12406e-07	1.91961e-06	-0.322303	0.00507313	0.0266152	-0.0913066	0.426818	0.999957	0.30213	0.00860694	0.124419
BRD3	2.0506	1.37109	+	Brd3	Q8K2F0;A2AKA9	Bromodomain-containing protein 3	1113990	1082850	1810980	834095	882881	647443	946701	866118	757234	635798	588005	436170	577918	657504	446725	-0.75563	0.00103529	0.0140309	-0.519032	0.0238107	0.0882726	-1.27466	4.27903e-08	4.08779e-07	-0.646514	0.00493557	0.0651377	-1.26652	5.18059e-08	5.17887e-07	-0.620009	0.00700038	0.0343914	0.109116	0.633811	0.999957	0.00813918	0.971655	0.999328
SMAD2	0.238157	1.34793	+	Smad2;Smad3	A2CG44;E9PXA8;E9Q3M0;E9Q5P9;F7BUP2;Q62432;Q8BUN5	Mothers against decapentaplegic homolog;Mothers against decapentaplegic homolog 2;Mothers against decapentaplegic homolog 3	474307	513261	534697	419938	315424	451947	413415	384298	477311	593840	661260	487978	499183	494232	435259	-0.35336	0.0932275	0.375334	0.545817	0.00964129	0.0416614	0.192457	0.360162	0.561106	-0.261473	0.213939	0.7897	-0.105604	0.615503	0.780752	0.155868	0.458584	0.732576	0.0918876	0.662106	0.999957	-0.298061	0.156648	0.689252
TEAD2	2.25273	1.34237	+	Tead1;Tead2;Tead3	E9Q387;E9PVS2;Q6PAQ8;Q3UFP5;E9PZ73;Q3USK5;P30051;A0A1B0GSN2;A0A1B0GRZ4;A0A1B0GS07;F6QH05;A0A1B0GT36;E9QAK6;F6TTJ9;A0A3F2YNR7;F8VPU0;P70210;P48301	Transcriptional enhancer factor TEF-1;Tead1 protein;Transcriptional enhancer factor TEF-4;Transcriptional enhancer factor TEF-5	48041.5	139077	56191.3	81771.5	66757.9	65642.5	61763.2	110471	72304.7	161350	83777.9	132993	142108	86242.4	162887	-0.176214	0.8358	0.993608	0.803029	0.34773	0.614687	0.626815	0.46251	0.662821	0.00421736	0.996046	1	0.675987	0.428437	0.629114	0.67177	0.431298	0.706803	0.180431	0.831931	0.999957	0.049172	0.953867	0.999328
NR2F2	0.0868007	1.33753	+	Nr2f2;Nr2f1	P43135;D3YYP4;Q32NY6;Q60632;B8JJI9;F7CII1	COUP transcription factor 2;COUP transcription factor 1	1306140	1406650	1424290	562841	644053	608067	670034	586484	677031	191644	150464	109432	264411	199908	181544	-1.18298	7.30667e-08	3.28691e-06	-2.01674	3.20753e-19	4.29667e-17	-3.19972	6.5794e-42	1.13316e-39	-1.10331	4.91632e-07	1.93697e-05	-2.69699	1.60785e-31	1.64273e-29	-1.59367	7.14776e-13	4.95249e-11	0.0796715	0.713254	0.999957	0.502734	0.0207173	0.220844
ETV6	2.0419	1.33412	+	Etv6	P97360;E9QAJ7	Transcription factor ETV6	400041	330959	221412	320151	345141	264447	370129	418503	339366	439414	332372	547668	201832	290940	361118	-0.0319182	0.912729	0.998453	0.486955	0.095273	0.256849	0.455036	0.118918	0.243822	0.23562	0.418721	1	-0.165798	0.569241	0.748571	-0.401418	0.168756	0.388712	0.267538	0.358599	0.999957	-0.620835	0.0336904	0.300868
NFYC	0.04247	1.30455	+	Nfyc	P70353;A2A763	Nuclear transcription factor Y subunit gamma	1077530	1096520	996242	1067950	1086490	1073380	1175900	1087450	1010210	1046620	953044	1096810	976955	1064010	1144090	0.0308004	0.849799	0.993641	-0.073857	0.649764	0.855853	-0.0430566	0.791217	0.899295	0.0395982	0.807644	1	-0.00466029	0.977143	0.990285	-0.0442585	0.78553	0.922497	0.00879774	0.956863	0.999957	0.0383963	0.813372	0.999328
FOXK1	0.171139	1.29033	+	Foxk1	P42128	Forkhead box protein K1	1721980	982509	867343	408009	848612	875019	658029	782185	862935	815601	797806	713805	477927	650954	768653	-0.741086	0.0103833	0.0839014	0.113643	0.692787	0.874304	-0.627443	0.0297724	0.077457	-0.642809	0.0260211	0.222426	-0.923508	0.00145124	0.0058791	-0.280699	0.329459	0.607333	0.098277	0.7326	0.999957	-0.296064	0.303716	0.896175
RFX1	0.152509	1.28905	+	Rfx1	A0A1B0GRV3;P48377	MHC class II regulatory factor RFX1	449917	507495	466816	421431	482928	493054	413447	461996	551497	430884	444102	419096	713738	496186	476367	-0.0215621	0.917231	0.998453	-0.122666	0.55442	0.796274	-0.144228	0.487041	0.68483	-0.00305493	0.988256	1	0.225361	0.277621	0.46899	0.228416	0.271166	0.538403	0.0185072	0.928924	0.999957	0.36959	0.0752433	0.483601
POLR3A	1.07338	1.25664	+	Polr3a	B2RXC6;Q7TSI4	DNA-directed RNA polymerase subunit	22748.7	24965.3	26587.2	19075.3	34371.4	24332.9	24597.5	19490.8	35748.1	44156	31017.8	30843.9	32002.8	30521.8	24104.1	0.0728381	0.941657	0.998584	0.432864	0.664092	0.86161	0.505702	0.612145	0.785443	0.0983042	0.921315	1	0.205943	0.836095	0.923412	0.107639	0.91387	0.974527	0.025466	0.979594	0.999957	-0.299759	0.763405	0.999328
ERCC3	0.101764	1.22488	+	Ercc3	P49135	General transcription and DNA repair factor IIH helicase subunit XPB	163246	145015	159115	166715	152948	173383	171427	156047	170607	152186	195672	136551	172964	166816	181446	0.0816062	0.868655	0.997001	-0.0327637	0.947065	0.983955	0.0488425	0.921157	0.964533	0.0849928	0.863257	1	0.144173	0.770196	0.885054	0.0591805	0.904541	0.970037	0.00338665	0.994529	0.999957	0.0953308	0.846821	0.999328
INO80	1.1201	1.17434	+	Ino80	Q6ZPV2;Z4YL66	Chromatin-remodeling ATPase INO80	85081.1	78290.9	65809	82635.8	80523.4	66558.8	84019.9	88130.4	68939.3	67025.7	72074.6	106848	76861.8	72490.9	86506.8	0.00707027	0.993301	1	0.0819368	0.922427	0.975746	0.0890071	0.915758	0.962546	0.0656216	0.937838	1	0.0285669	0.972919	0.988562	-0.0370547	0.964876	0.991046	0.0585513	0.944524	0.999957	-0.0604401	0.942737	0.999328
ASH2L	3.41417	1.16439	+	Ash2l	Q91X20;E9PU93;D3YYA0	Set1/Ash2 histone methyltransferase complex subunit ASH2	1458210	1626340	1521720	1299340	1280260	1304130	1231470	1198120	1315710	1221830	1070870	1151840	1269960	1233170	1155920	-0.240811	0.100015	0.393533	-0.18627	0.20318	0.436638	-0.427081	0.00357491	0.0124277	-0.304465	0.0376333	0.28286	-0.345908	0.0182182	0.0521954	-0.0414426	0.777012	0.919154	-0.0636538	0.663565	0.999957	0.0811734	0.579095	0.999328
NFYB	0.298658	1.14884	+	Nfyb	D3Z723;P63139	CAAT box DNA-binding protein subunit B;Nuclear transcription factor Y subunit beta	2403410	2437030	2593900	2158430	2256000	2106270	2897890	2557820	2317940	2583040	2216220	2543640	2244880	2688760	2671860	-0.184004	0.181033	0.560081	0.157367	0.252603	0.506527	-0.0266371	0.846413	0.926222	0.0580337	0.67303	1	0.0222154	0.871666	0.941241	-0.0358183	0.794511	0.926016	0.242038	0.0785755	0.999957	0.0488525	0.722413	0.999328
CHD1	0.540079	1.1439	+	Chd1	P40201;Q8C7Q2	Chromodomain-helicase-DNA-binding protein 1;DNA helicase	629316	609210	575842	677942	634161	722442	714583	735796	659766	615855	627199	599494	497525	498408	564836	0.169895	0.343457	0.777453	-0.154551	0.388776	0.655536	0.015344	0.9318	0.968359	0.211051	0.239327	0.823967	-0.2293	0.201143	0.368874	-0.440352	0.0142287	0.0606154	0.0411568	0.818437	0.999957	-0.244644	0.172648	0.728772
ATF7IP	1.20711	1.11296	+	Atf7ip	Q7TT18;A0A0N4SVP5;A0A087WR75	Activating transcription factor 7-interacting protein 1	97255.1	94844.6	112825	78071.6	80537.6	100835	77897.5	101057	80369.9	84377.9	80241.1	56384.6	89341.1	65580.1	73546.3	-0.227309	0.784072	0.989233	-0.240265	0.77211	0.917865	-0.467574	0.573612	0.757112	-0.239989	0.772363	1	-0.43248	0.602601	0.770573	-0.192491	0.81648	0.938547	-0.01268	0.987803	0.999957	0.0350938	0.966245	0.999328
TAF9B	0.440878	1.06905	+	Taf9b;Taf9	A2AP82;Q6NZA9;A0A087WR08;A0A087WQ57;A0A087WNM2;Q8VI33	Transcription initiation factor TFIID subunit 9B;Transcription initiation factor TFIID subunit 9	346828	332778	324518	282364	227152	271603	326949	293842	271650	281509	264695	255718	213557	320316	323194	-0.358063	0.195471	0.581303	0.0265146	0.923538	0.975746	-0.331549	0.23056	0.405786	-0.176924	0.521992	1	-0.236705	0.39177	0.59456	-0.0597812	0.828677	0.943036	0.181139	0.512134	0.999957	0.0948433	0.73137	0.999328
MTOR	0.0870307	1.06434	+	Mtor	Q9JLN9	Serine/threonine-protein kinase mTOR	2915650	3117920	2955810	2659750	2875370	2884140	2665960	2621840	2723590	2445800	2174850	2261670	2715910	2462050	2501950	-0.0890955	0.444974	0.869184	-0.303809	0.00925795	0.0402647	-0.392904	0.000769661	0.00323086	-0.17235	0.139609	0.635051	-0.24122	0.0387383	0.0977049	-0.0688694	0.554896	0.802746	-0.0832547	0.475379	0.999957	0.151685	0.193531	0.759967
PARP14	0.354943	0.945721	+	Parp14	Q2EMV9	Protein mono-ADP-ribosyltransferase PARP14	3814360	4346950	4031040	10155000	7837940	9556000	7459520	9333060	6545490	8366000	8133110	9432360	8494380	8121500	8423320	1.18096	2.82076e-18	4.72321e-16	-0.100687	0.451222	0.71278	1.08027	1.32417e-15	3.09383e-14	0.930546	5.0397e-12	4.74677e-10	1.02536	3.09192e-14	7.42553e-13	0.0948123	0.478057	0.745018	-0.250414	0.0611081	0.999957	-0.0549148	0.681129	0.999328
ELL	0.155404	0.914719	+	Ell	O08856	RNA polymerase II elongation factor ELL	93439.8	96610	143024	117599	150133	153482	136641	126621	151988	191188	178619	148715	248368	221203	180673	0.345538	0.516344	0.910403	0.288843	0.587335	0.819549	0.634381	0.234753	0.411005	0.312908	0.556647	1	0.949445	0.0767623	0.17324	0.636537	0.233177	0.485149	-0.0326298	0.951079	0.999957	0.315064	0.553932	0.999328
SS18	0.0589441	0.790594	+	Ss18	Q8VHA8;Q8BKL1;Q8BJJ6;Q62280;A0A3Q4EGQ6;A0A3Q4EI07	Protein SSXT	1103360	664557	918835	534452	629843	522665	1016140	750146	640136	557078	644380	637849	123007	637119	627866	-0.668198	0.0876091	0.360174	0.112793	0.772143	0.917865	-0.555405	0.155105	0.300151	-0.167568	0.6671	1	-0.953147	0.0152786	0.0448821	-0.785579	0.0449761	0.147387	0.500631	0.199756	0.999957	-0.397742	0.307895	0.899615
ZC3H11A	2.19813	0.715911	+	Zc3h11a	Q6NZF1	Zinc finger CCCH domain-containing protein 11A	3241710	3161840	3591040	4314340	3958140	4088560	4173480	4029320	4653480	3741260	3869990	3553020	4572770	4767890	4009390	0.311446	0.0087529	0.0743134	-0.157712	0.184022	0.410543	0.153735	0.195324	0.360066	0.357089	0.0026572	0.0403466	0.403483	0.000688683	0.00300172	0.0463937	0.695884	0.881214	0.0456432	0.700564	0.999957	0.249748	0.03547	0.312592
JMJD6	1.41885	0.708953	+	Jmjd6	G3UVU9;Q9ERI5;F6VRF7;F6VMC4	Bifunctional arginine demethylase and lysyl-hydroxylase JMJD6	78795.6	67113	0	89397.5	58994.9	155704	97921.4	99782.2	58181.1	163106	173643	209300	153620	174041	155468	1.06078	0.463149	0.884481	0.829518	0.564614	0.801577	1.8903	0.200415	0.36687	0.799252	0.578737	1	1.71042	0.24413	0.425692	0.911165	0.527467	0.781658	-0.261525	0.855081	0.999957	-0.179878	0.899998	0.999328
ELF1	1.88206	0.507308	+	Elf1	A0A2I3BPX9;Q60775	ETS-related transcription factor Elf-1	701855	735469	771881	865526	643784	731420	798959	789138	714060	455735	476128	506828	491724	642890	577261	0.0249458	0.896894	0.998453	-0.651199	0.000755253	0.0050529	-0.626253	0.00119253	0.00478282	0.0532768	0.781968	1	-0.378337	0.0496926	0.120304	-0.431614	0.0252202	0.0946619	0.0283309	0.882997	0.999957	0.247916	0.198065	0.76241
TFCP2	1.83883	0.398764	+	Tfcp2	A0A2R8VKI7;Q9ERA0	Alpha-globin transcription factor CP2	36373.1	65571.9	37862	33218.6	0	29559.9	26085.3	30838.3	31829.9	16819.8	35711.4	19971.9	20890.7	0	13872.6	-1.15098	0.563242	0.934045	0.207468	0.916101	0.972931	-0.943517	0.634362	0.801663	-0.659962	0.738395	1	-2.03108	0.318541	0.516868	-1.37111	0.493094	0.756022	0.491023	0.803433	0.999957	-1.08756	0.584497	0.999328
GABPA	0.0125053	0.111947	+	Gabpa	Q00422	GA-binding protein alpha chain	1267790	1396210	1261990	1314550	1400550	1339590	1348170	1373980	1426050	1420350	1126700	1288710	1300530	1277100	1298770	0.051892	0.726901	0.975072	-0.0942024	0.526096	0.774812	-0.0423104	0.775824	0.891455	0.0733155	0.621711	1	-0.0312633	0.833344	0.921517	-0.104579	0.48156	0.747578	0.0214235	0.885351	0.999957	0.0110471	0.940731	0.999328
TCF4	1.96808	3.91104	+	Tcf4	Q91YV0;A0A0J9YTR9;A0A0J9YUG4;A0A0J9YTW1;A0A0J9YU37;A0A0J9YVG2;A0A0J9YUK1;A0A0J9YUP9	Tcf4 protein;Transcription factor 4	257425	247679	204424	215646	259325	196211	199807	241541	215083	424549	311783	421656	683976	687060	720813	-0.0756886	0.745052	0.978918	0.77074	0.000994079	0.00642951	0.695051	0.00295757	0.0104749	-0.119318	0.608252	1	1.54665	8.24362e-11	1.31811e-09	1.66597	3.09812e-12	1.88641e-10	-0.0436291	0.851315	0.999957	0.851602	0.000280103	0.00817229
FOXO1	2.53469	2.47645	+	Foxo1	Q9R1E0	Forkhead box protein O1	303096	384093	290526	170177	226361	155332	274066	181164	261443	172911	152822	199019	422792	378711	424224	-0.819153	0.00967146	0.0791191	-0.0884225	0.778629	0.921936	-0.907576	0.00420416	0.0143829	-0.453713	0.149972	0.663752	0.313368	0.31955	0.518087	0.76708	0.015315	0.0637122	0.36544	0.245902	0.999957	1.22094	0.000129998	0.00425886
LBR	0.296762	1.39954	+	Lbr	Q3U9G9;A0A0A6YW01	Delta(14)-sterol reductase LBR	7502620	11157700	9754510	6804220	8342910	7496000	7374180	7022380	8933240	4521910	4926340	5292380	12272100	6425840	6612900	-0.320465	0.0973232	0.385456	-0.632576	0.00110199	0.00701456	-0.953041	9.9822e-07	7.70457e-06	-0.289024	0.13476	0.622001	-0.187527	0.331624	0.531939	0.101497	0.59917	0.828684	0.0314412	0.870652	0.999957	0.765514	8.09111e-05	0.00281926
H2AFX	1.71083	2.0674
KLF5	2.00625	9.25074
CEBPA	6.38064	8.97
SPI1	10	8.39
TAF7L	1.76	8.26
SRC	3.4	7.91
PPARA	3.5	7.66
FOXA1	4.41	7.28
KMT2B	4.05	7.25
TET1	1.46	7.13
ONECUT1	2.39	7.08
PPARG	5.79	7.06
THRB	2.57134	6.99
NR1D2	3.28349	6.9
VDR	2.5	6.88
FOXL2	2.79	6.76
EGR1	3.99	6.71
H2AZ	3.3	6.68
ARID3A	1.45261	6.65
NR1D1	2.57	6.61
RUNX1	4.39	6.5
ESR1	2.78	6.46
KLF4	1.44985	6.43
NKX3-1	2.5314	6.37
PR	3.96238	6.19186
PBX1	1.96168	6.13291
KLF15	2.57	6.12305
HNF4A	2.94134	6.1135
RARA	2.67172	6.09908
MEIS1	3.95024	6.08812
FOXA2	3.27752	6.08637
LMO2	2.9	6.08388
HDAC3	5.43063	6.07126
BCL6	3.97169	5.99699
JARID2	2.57956	5.98013
MYC	2.87357	5.86503
STAT5A	8.59324	5.79099
PRDM16	2.90108	5.73232
MLLT3	3.20687	5.65885
FEZF2	1.07755	5.4584
TBX3	2.46522	5.36368
GATA2	4.60854	5.34637
IRF8	9.03056	5.34537
AR	2.37651	5.29089
TGIF1	1.34258	5.28798
NKX2-5	1.03522	5.05193
NR1H2	2.29329	5.03279
GATA3	4.74551	4.96864
RUNX2	4.11031	4.957
WT1	3.11193	4.7875
RXRG	1.88724	4.78324
TAF3	4.95226	4.75955
KLF3	2.80607	4.75533
T	6.0426	4.74667
IRF4	6.42663	4.63273
NR6A1	2.52348	4.58334
EZH2	3.73077	4.57281
TAL1	3.62566	4.53309
IKZF1	3.88673	4.48217
MYOD1	4.43007	4.45544
STAT5	2.77343	4.37771
TBX5	1.38509	4.37288
KDM2B	1.36149	4.26453
ATF4	4.25588	4.25382
CDK8	0.924873	4.25133
BATF	7.2976	4.21256
EBF1	2.71532	4.1978
NEUROD2	2.23791	4.19155
SOX9	5.93297	4.16653
ZFP57	1.93837	4.16628
NANOG	2.4592	4.07387
SRF	2.98658	4.0287
MZF1	1.85574	3.93875
TCF12	1.60939	3.83235
KDM4C	1.45314	3.81239
MYOG	2.64399	3.78554
HNF1B	1.98244	3.7679
ARNTL	3.07062	3.73875
TBX21	3.92097	3.72911
DPPA2	1.17433	3.69805
RORC	2.55072	3.614
NFIL3	1.47841	3.59477
MAF	4.86034	3.54691
POU5F1	2.35542	3.50881
MXI1	2.30632	3.49592
SUZ12	2.76338	3.48997
CBX7	4.21724	3.47556
GRIP1	4.98239	3.46094
MYB	1.63039	3.44171
TGIF2	1.56314	3.43284
HEY1	1.55836	3.42851
PTF1A	3.3	3.41176
5HMC	2.25789	3.40095
UTF1	1.35333	3.39891
CRY1	2.37401	3.394
HOXB4	2.73163	3.35212
KLF1	0.771	3.34455
EGR2	2.06911	3.34168
GATA1	2.98424	3.3099
RORA	3.69	3.29641
PER2	2.29	3.26954
TET2	0.538911	3.21814
E2F1	4.45553	3.21685
TCF7	2.07931	3.15569
JUND	4.85652	3.14637
ESRRA	0.304184	3.1249
ZBTB17	1.63929	3.08649
KMT2C	2.76694	3.05175
SMAD2/3	1.08394	3.01915
MSX1	2.6107	3.01572
TDG	0.443643	3.00534
E2F3	1.13481	2.99615
CRY2	1.48962	2.98027
E2F4	1.84788	2.97174
TCF7L1	2.12801	2.96384
CBX8	0.402537	2.95553
FOS	2.86613	2.94894
MAZ	2.2421	2.94847
SIX4	0.935678	2.84527
BATF3	5.97689	2.84527
RAG1	3.00932	2.76379
OTX2	2.6178	2.76297
BHLHE40	3.43241	2.75531
POLR3D	1.23611	2.73766
PER1	0.498761	2.69123
FGFR1	3.02586	2.68014
CHRM2	2.22238	2.67349
NKX2-1	1.92385	2.67324
C17orf96	1.05904	2.66245
TFAP2A	2.47656	2.64194
STAT4	4.63312	2.62861
NEUROD1	1.02243	2.60028
USF1	1.19343	2.59872
RAG2	4.07544	2.58394
ATOH1	1.15463	2.58144
DICER1	2.1781	2.56692
KDM4B	0.669511	2.54295
ZIC1/2	0.777139	2.54121
HELLS	0.434121	2.52562
ETV2	1.53032	2.47075
MCRS1	1.90816	2.46873
ZIC2	2.14037	2.4672
H3S28ph	1.57062	2.46521
TOP2A	0.721388	2.45071
NCAPD3	0.599075	2.44976
SOX2	4.50349	2.44515
GFI1	2.22268	2.44123
PAXIP1	3.48303	2.43722
GRHL3	0.309434	2.41665
LDB1	1.35495	2.39255
TFAP2C	3.42252	2.37923
PAX6	3.34631	2.37522
NFATC2	4.71242	2.34744
KAT2B	0.976762	2.33265
NR4A1	0.554159	2.30787
IRF1	5.6704	2.29734
OVOL2	0.244594	2.27884
TP53	1.48646	2.2763
CTCFL	1.26144	2.23947
DMC1	1.75531	2.22699
Input	3.73552	2.21572
INSM1	1.01252	2.20678
ERF	1.12005	2.20638
FOXP3	2.29903	2.19279
NFE2	2.11294	2.19118
GFI1B	2.45452	2.17691
CUX2	0.823971	2.1709
NKX6-1	0.280701	2.15712
POU3F1	0.836183	2.15583
PAX5	4.79517	2.14952
SIRT6	2.0519	2.14803
RUNX3	2.43951	2.13803
KMT2A	1.30008	2.12635
RFX3	0.63788	2.10377
LYL1	0.696962	2.09618
DMRTB1	0.211525	2.08896
REST	0.803099	2.06428
ZNF384	2.04345	2.05666
RPA	3.73077	2.04487
KDM6B	13.6634	1.99578
PKNOX1, PKNOX2	0.05991	1.99112
SOX6	3.21435	1.98467
SOX4	0.326986	1.96185
MSL1	0.266079	1.96159
NFYA	0.937328	1.95746
SOX3	3.4057	1.95448
MEF2A	0.769591	1.94338
HIF1A	1.19677	1.93021
TMPRSS4	0.987623	1.92918
AICDA	0.393676	1.91291
ZNF322A	0.190532	1.90759
DDIT3	1.43084	1.90654
AURKB	3.53544	1.89664
TBX19	0.737873	1.85855
MBD3	1.7781	1.85428
RARG	0.803209	1.84893
TET3	3.33018	1.84755
Ubiquitin	1.04678	1.84576
CLK1	2.19409	1.83789
REPIN1	2.33719	1.8226
MED12	2.50186	1.77842
BIRA	1.48496	1.77839
RAD51	1.87981	1.77631
FOSB	0.54587	1.76627
MEF2C	0.44708	1.74849
ASCL1	1.80471	1.72468
ZNF335	1.5709	1.72396
FAIRE	1.77472	1.71674
HIST1H1D	2.17818	1.71221
PDX1	0.541802	1.67188
NKX3-2	0.446939	1.67095
NR5A2	2.61826	1.66651
SPIB	4.9229	1.66104
BMI1	0.907924	1.65644
ESRRB	2.00997	1.65054
CDX2	1.66736	1.64435
PRDM14	1.62365	1.64215
RBPJL	2.6141	1.64057
ELK4	2.75078	1.64016
NPAS4	0.365068	1.6398
KDM6A	0.650088	1.63336
MKL1	0.6738	1.62116
TEC	3.57159	1.61355
CEBPG	2.74959	1.60962
GLI3	0.267473	1.59954
SOX10	1.359	1.59829
HSF2	1.94789	1.59654
TRIM63	1.40981	1.59449
BARX1	3.01415	1.58878
SMAD1/5	1.28484	1.58768
BACH2	3.53615	1.58081
PHC1	2.16648	1.5789
NR0B2	0.893353	1.57657
SATB2	0.418306	1.57047
MYCN	0.00349358	1.56423
TBX20	0.283578	1.55785
FOXD3	4.20796	1.55682
SREBF1	0.256654	1.54882
PHF19	2.3632	1.53999
MBD4	0.29521	1.53037
ELF5	1.31289	1.52858
GLI1	0.130525	1.52825
ISL1	0.755945	1.52415
ZKSCAN1	1.33615	1.51868
TNNI2	1.26161	1.51489
HEY2	0.421114	1.5117
KAT5	0.0292309	1.50739
TWIST1	1.77813	1.50706
PRDM5	0.300774	1.5069
ETS2	2.20112	1.50675
HOXA9	3.16816	1.50659
BRCA1	0.381482	1.50524
FOXO3	2.15192	1.50199
BRDU	0.417729	1.50199
GATA6	1.75096	1.50199
NLRC5	3.78392	1.50077
KDM4D	0.259978	1.50077
ZFP42	0.259978	1.50077
H3Pan	0.260405	1.50077
HAND1	0.259978	1.50077
SUV39H2	0.51147	1.49997
POU3F2	1.79599	1.49819
PHF20	1.77573	1.49819
AEBP2	1.78227	1.49819
EOMES	0.244936	1.49747
SOX11	0.782786	1.4968
MTF2	0.808591	1.49615
PRDM1	1.9954	1.49432
ASH1L	0.503971	1.49202
ELK1	0.489678	1.49193
ASCL2	3.87923	1.49012
RFX5	1.54806	1.4881
GM6871	2.17793	1.48312
NLRP3	1.77808	1.48233
DNMT3L	1.38114	1.48229
SCML2	0.948392	1.48119
SUV39H1	1.26322	1.48089
LHX2	0.6612	1.47823
SFMBT1	0.399951	1.47629
KDM5B	0.56794	1.4759
HOPX	0.831892	1.47579
NFE2L2	1.42914	1.47427
E4F1	0.208527	1.46372
MYF5	0.108203	1.45282
PAX7	0.0981084	1.44987
GRHL2	1.90337	1.4465
BCL3	0.272587	1.4234
SLC5A5	0.656253	1.42131
TEAD4	0.395539	1.4205
BCL11A	0.340721	1.4181
PRDM4	0.324497	1.40704
NCOA1	0.32218	1.39957
PHOX2A	0.170413	1.3986
POLR3GL	0.25807	1.38883
PRDM9	0.733992	1.36876
H3F3B	1.67926	1.36572
DZIP3	0.174164	1.36548
DNMT3B	0.445001	1.34669
AFF3	0.164843	1.32515
MSL2	0.592255	1.32394
SUMO1	2.37192	1.28732
MKL2	1.18605	1.2811
RFX6	0.58269	1.27107
CRX	0.0435163	1.26466
SOX17	1.39679	1.22078
PKNOX1	0.190165	1.21446
NSL1	0.0888246	1.19226
NUP98�PHF23	0.465761	1.18333
AUTS2	0.0927887	1.1778
MITF	1.61323	1.15953
POLR3G	0.188964	1.14866
ELL2	0.315161	1.13046
BRWD1	0.433092	1.12923
HOXC9	1.3564	1.12496
TLE	0.801591	1.1025
PPARGC1A	2.57204	1.07891
TNFSF11	0.150042	1.01191
ZIC3	0.287168	0.981318
KCR	0.468939	0.962255
SATB1	3.03145	0.946241
DMRT1	0.603594	0.928519
CBX2	0.0714083	0.89211
GTF2A1	0.335249	0.884772
ZFPM1	1.5772	0.877351
MYBL1	0.016313	0.867486
OLIG2	1.73605	0.866793
EHF	0.479971	0.843752
H1F0	0.209975	0.761229
IKZF2	0.102772	0.737468
POU3F3	1.993	0.713092
IKZF3	1.15276	0.6929
THRA	0.424813	0.643062
NR0B1	0.76832	0.640291
THAP11	0.083394	0.584953
PITX1	0.518111	0.584392
SIX2	0.799719	0.543294
LHX3	1.0506	0.498678
PAX3	0.291753	0.486953
ZNF143	0.445755	0.428811
RFX2	0.517196	0.42661
ELL3	1.55219	0.240111
MAFA	0.283434	0.179451

## Sheet: Fig 10F
Symbol and description			Normalized expression values															Results from edgeR analysis
Gene symbol	Protein	Protein name	NT_1h_TMT_Exp1	NT_1h_TMT_Exp2	NT_1h_TMT_Exp3	NT_10h_TMT_Exp1	NT_10h_TMT_Exp2	NT_10h_TMT_Exp3	Dex_10h_TMT_Exp1	Dex_10h_TMT_Exp2	Dex_10h_TMT_Exp3	NT_48h_TMT_Exp1	NT_48h_TMT_Exp2	NT_48h_TMT_Exp3	Dex_48h_TMT_Exp1	Dex_48h_TMT_Exp2	Dex_48h_TMT_Exp3	log2FC_NT_10h_vs_NT_1h	PValue_NT_10h_vs_NT_1h	FDR_NT_10h_vs_NT_1h	log2FC_NT_48h_vs_NT_10h	PValue_NT_48h_vs_NT_10h	FDR_NT_48h_vs_NT_10h	log2FC_NT_48h_vs_NT_1h	PValue_NT_48h_vs_NT_1h	FDR_NT_48h_vs_NT_1h	log2FC_Dex_10h_vs_NT_1h	PValue_Dex_10h_vs_NT_1h	FDR_Dex_10h_vs_NT_1h	log2FC_Dex_48h_vs_NT_1h	PValue_Dex_48h_vs_NT_1h	FDR_Dex_48h_vs_NT_1h	log2FC_Dex_48h_vs_Dex_10h	PValue_Dex_48h_vs_Dex_10h	FDR_Dex_48h_vs_Dex_10h	log2FC_Dex_10h_vs_NT_10h	PValue_Dex_10h_vs_NT_10h	FDR_Dex_10h_vs_NT_10h	log2FC_Dex_48h_vs_NT_48h	PValue_Dex_28h_vs_NT_48h	FDR_Dex_48h_vs_NT_48h
Tcf4	Q91YV0;A0A0J9YTR9;A0A0J9YUG4;A0A0J9YTW1;A0A0J9YU37;A0A0J9YVG2;A0A0J9YUK1;A0A0J9YUP9	Tcf4 protein;Transcription factor 4	257425	247679	204424	215646	259325	196211	199807	241541	215083	424549	311783	421656	683976	687060	720813	-0.0756886	0.745052	0.978918	0.77074	0.000994079	0.00642951	0.695051	0.00295757	0.0104749	-0.119318	0.608252	1	1.54665	8.24362e-11	1.31811e-09	1.66597	3.09812e-12	1.88641e-10	-0.0436291	0.851315	0.999957	0.851602	0.000280103	0.00817229
Nr3c1	E9PUR6;E9PYV1;P06537;E9Q310	Glucocorticoid receptor	2188370	3019240	2229370	2298880	1166860	2330260	1408440	2160100	1374330	1749370	1476370	1775580	817092	581933	749775	-0.354561	0.130827	0.461561	-0.226351	0.334428	0.601718	-0.580912	0.0135042	0.0396702	-0.595031	0.0114124	0.121329	-1.8053	7.93195e-14	1.81113e-12	-1.21027	3.56382e-07	7.89804e-06	-0.24047	0.305186	0.999957	-1.22439	2.62406e-07	2.05426e-05
Ets1	P27577;E9PWI8;V9GXE2;V9GX28	Protein C-ets-1	695424	721724	667186	433881	464460	467068	364334	424481	406188	683453	508280	565530	321498	356232	390852	-0.605058	0.00240115	0.0276741	0.349991	0.0783901	0.221432	-0.255067	0.199326	0.365542	-0.80898	5.18437e-05	0.00140772	-0.974675	1.16095e-06	9.09327e-06	-0.165695	0.404252	0.684695	-0.203922	0.304731	0.999957	-0.719608	0.000312369	0.00896649
Ahr	Q3U5D9;P30561	Aryl hydrocarbon receptor	337861	362272	358404	280834	140049	287676	166975	352729	179999	448076	426367	393280	169138	108086	183021	-0.574716	0.114496	0.426037	0.828891	0.023303	0.0868712	0.254175	0.484014	0.681849	-0.603747	0.0974239	0.518964	-1.21474	0.00096855	0.00408281	-0.610991	0.0935038	0.257554	-0.029031	0.936253	0.999957	-1.46891	7.34367e-05	0.00261028
Notch1	Q01705	Neurogenic locus notch homolog protein 1	1146360	1112430	1101030	1081530	977270	1139190	1006390	1280020	1056860	1876910	1522470	1756560	884589	1036990	931350	-0.0665215	0.68544	0.969087	0.675072	4.27211e-05	0.000449429	0.60855	0.000222414	0.00108824	-0.0138377	0.93285	1	-0.248235	0.130877	0.264275	-0.234397	0.153714	0.364942	0.0526838	0.748364	0.999957	-0.856785	2.22231e-07	1.76265e-05
Stat1	A0A087WSP5;P42225;Q8C3V4;Q99K94	Signal transducer and activator of transcription;Signal transducer and activator of transcription 1	10882100	12594900	11328300	14843900	13827700	17989000	13047300	16106000	12863700	24716100	22301500	23449600	18120400	15551600	15457000	0.428625	0.000453174	0.00732368	0.581638	2.01724e-06	3.10996e-05	1.01026	2.42775e-16	6.2809e-15	0.265624	0.0295716	0.241215	0.482475	7.95719e-05	0.000443718	0.216851	0.0756196	0.21819	-0.163001	0.181626	0.999957	-0.527788	1.60103e-05	0.000748139
Foxo1	Q9R1E0	Forkhead box protein O1	303096	384093	290526	170177	226361	155332	274066	181164	261443	172911	152822	199019	422792	378711	424224	-0.819153	0.00967146	0.0791191	-0.0884225	0.778629	0.921936	-0.907576	0.00420416	0.0143829	-0.453713	0.149972	0.663752	0.313368	0.31955	0.518087	0.76708	0.015315	0.0637122	0.36544	0.245902	0.999957	1.22094	0.000129998	0.00425886
